# Supplementary material for: Energy flows reveal declining ecosystem functions by animals across Africa
Source: Nature. 2025 Oct 29;649(8095):104–12. doi: 10.1038/s41586-025-09660-1 (PMC12727517; doi:10.1038/s41586-025-09660-1)
Supplement: Supplementary file 4 — Supplementary Data 1 presents the full quantitative results of current and historical energy flows through functional groups and guilds, as well as the 95% confidence interval values for these results. These results are presented in the main text within figures. [file 41586_2025_9660_MOESM4_ESM.xlsx]

## Sheet: Energetics_10Functions_Landuse
Landuse	Function_Code	Function	grouping	EnergyFlow_Current_kJ.m-2.year-1	EnergyFlow_Historical	EnergyFlow_Current_CI95.Lower	EnergyFlow_Historical_CI95.Lower	EnergyFlow_Current_CI95.Upper	EnergyFlow_Historical_CI95.Upper	EnergyFlow_Historical_DeclineFromMean_CI95_Lower	EnergyFlow_Historical_DeclineFromMean_CI95_Upper
all	Fx1	Pollination	fx	12.9538	8.27673	8.3526	4.38312	28.4265	18.6747	7.11334	9.44072
all	Fx2	Seed Dispersal	fx	426.415	265.029	348.793	197.695	718.422	463.93	226.611	303.519
all	Fx3	Seed Predation	fx	278.898	208.02	220.587	151.657	431.731	326.251	180.311	235.732
all	Fx4	Insectivory	fx	593.713	424.687	510.809	345.058	779.322	562.957	368.393	481.02
all	Fx5	Soil Formation	fx	672.473	501.104	326.608	189.358	2017.33	1515.77	431.245	570.963
all	Fx6	Meso-carnivory	fx	426.451	305.106	341.695	224.244	607.004	439.325	269.35	340.869
all	Fx7	Apex Carnivory	fx	3.40417	1.06997	2.31593	0.292471	5.77434	2.51658	0.729818	1.41044
all	Fx8	Scavenging	fx	31.0792	18.238	18.3711	6.35029	84.9437	52.0946	15.2433	21.2368
all	Fx9	Plant control (large herbivores)	fx	707.889	192.199	653.265	144.311	1774.42	686.254	105.732	279.09
all	Fx10	Nutrient Dispersal (large herbivores)	fx	478.45	122.736	440.069	80.3502	1518.39	585.57	69.2701	176.305
all	AVE	Total bird	class	1548.69	1098.67	1370.82	926.991	2001.02	1433.43	959.453	1237.95
all	MAMM	Total mammal	class	2647.15	1573.35	2288.48	1245.78	4729.75	2984.58	1301.44	1845.75
Settlements	Fx1	Pollination	fx	20.6455	6.33856	13.5462	2.84123	41.5746	15.6698	4.4291	8.25233
Settlements	Fx2	Seed Dispersal	fx	559.406	133.286	465.69	92.3873	879.849	256.11	91.3962	175.494
Settlements	Fx3	Seed Predation	fx	311.359	117.801	243.006	80.9498	499.919	191.443	85.4639	150.146
Settlements	Fx4	Insectivory	fx	734.673	238.998	637.865	184.843	940.467	327.544	170.038	308.248
Settlements	Fx5	Soil Formation	fx	455.669	118.834	218.117	37.1578	1351.82	386.918	82.2766	155.478
Settlements	Fx6	Meso-carnivory	fx	520.753	177.279	418.932	117.357	738.379	265.405	125.155	229.448
Settlements	Fx7	Apex Carnivory	fx	3.19267	0.132549	2.17058	0.0338146	5.40953	0.576545	0.0348696	0.23848
Settlements	Fx8	Scavenging	fx	29.4016	3.85582	17.2988	0.970097	81.5166	12.7367	2.34377	5.39981
Settlements	Fx9	Plant control (large herbivores)	fx	697.001	25.3964	649.056	19.0212	1753.59	180.553	3.26571	51.4914
Settlements	Fx10	Nutrient Dispersal (large herbivores)	fx	478.388	16.6241	445.275	10.8418	1513.96	169.445	0.858893	34.4665
Settlements	AVE	Total bird	class	1883.41	691.5	1683.58	563.533	2383.92	924.495	500.25	883.139
Settlements	MAMM	Total mammal	class	2642.11	511.616	2360.49	385.265	4504.41	1072.45	328.09	699.474
Croplands	Fx1	Pollination	fx	20.4358	5.01373	12.9608	2.20539	44.6102	11.969	3.56696	6.46317
Croplands	Fx2	Seed Dispersal	fx	967.351	139.201	825.415	96.0946	1403.59	258.693	100.783	177.854
Croplands	Fx3	Seed Predation	fx	243.922	208.318	181.718	144.914	406.198	330.497	155.066	261.585
Croplands	Fx4	Insectivory	fx	809.898	324.39	696.535	252.294	1057.21	436.22	238.564	410.337
Croplands	Fx5	Soil Formation	fx	311.108	240.926	142.872	77.471	931.992	745.103	166.623	315.228
Croplands	Fx6	Meso-carnivory	fx	473.818	238.524	373.059	160.969	694.068	350.215	179.719	297.346
Croplands	Fx7	Apex Carnivory	fx	1.92714	0.332926	1.32756	0.0874578	3.18648	1.12008	0.149943	0.517857
Croplands	Fx8	Scavenging	fx	17.8005	11.3139	10.33	2.78787	50.2765	35.9045	7.7852	14.8706
Croplands	Fx9	Plant control (large herbivores)	fx	614	47.197	561.459	35.2576	1423.28	256.443	11.0545	84.9395
Croplands	Fx10	Nutrient Dispersal (large herbivores)	fx	408.53	30.7376	371.301	20.0477	1179.56	228.18	7.60798	54.5366
Croplands	AVE	Total bird	class	1743.17	894.874	1552.3	732.187	2198.26	1183.27	673.977	1116.02
Croplands	MAMM	Total mammal	class	2523.29	957.124	2295.33	728.259	3906.65	1882.58	661.855	1254.14
Untransformed Lands	Fx1	Pollination	fx	13.693	8.41573	8.84363	4.46294	29.8588	18.9144	7.27209	9.55962
Untransformed Lands	Fx2	Seed Dispersal	fx	482.284	278.237	392.941	207.969	822.673	485.67	238.99	317.532
Untransformed Lands	Fx3	Seed Predation	fx	276.001	203.317	215.429	148.707	436.172	318.562	178.969	227.667
Untransformed Lands	Fx4	Insectivory	fx	613.909	428.13	527.15	348.82	808.222	566.716	375.338	480.948
Untransformed Lands	Fx5	Soil Formation	fx	548.464	520.618	258.58	201.449	1719.41	1569.6	452.365	588.87
Untransformed Lands	Fx6	Meso-carnivory	fx	429.646	307.605	343.996	227.471	614.849	442.096	274.948	340.266
Untransformed Lands	Fx7	Apex Carnivory	fx	3.41701	1.09821	2.32171	0.294373	5.83092	2.59538	0.740624	1.4558
Untransformed Lands	Fx8	Scavenging	fx	30.5264	18.5638	17.9022	6.59877	84.8112	52.6225	15.6585	21.4691
Untransformed Lands	Fx9	Plant control (large herbivores)	fx	678.113	194.676	628.194	146.049	1774.64	708.934	103.594	285.989
Untransformed Lands	Fx10	Nutrient Dispersal (large herbivores)	fx	478.729	125.114	439.818	81.7819	1553.99	610.14	68.6034	181.625
Untransformed Lands	AVE	Total bird	class	1558.77	1097.19	1381.4	928.125	2002.15	1429.72	969.177	1225.23
Untransformed Lands	MAMM	Total mammal	class	2488.28	1601.79	2170.39	1272.16	4455.78	3036.05	1335.35	1868.5
Protected Lands	Fx1	Pollination	fx	14.8131	14.2289	9.63146	8.55024	31.8768	31.4529	13.5233	14.9345
Protected Lands	Fx2	Seed Dispersal	fx	425.422	392.723	355.247	306.018	676.999	668.99	365.805	419.641
Protected Lands	Fx3	Seed Predation	fx	288.335	278.013	227.221	212.984	447.83	430.862	265.302	290.723
Protected Lands	Fx4	Insectivory	fx	654.915	628.686	565.266	525.016	849.336	828.806	595.499	661.872
Protected Lands	Fx5	Soil Formation	fx	931.773	879.254	435.391	300.928	2951.76	2689.42	795.518	962.989
Protected Lands	Fx6	Meso-carnivory	fx	463.039	437.999	371.32	337.853	660.196	625.155	415.815	460.183
Protected Lands	Fx7	Apex Carnivory	fx	3.59783	2.49614	2.46099	0.769589	6.06185	4.88887	2.00302	2.98925
Protected Lands	Fx8	Scavenging	fx	35.2952	31.2504	20.8875	11.7928	95.9467	86.1319	28.1856	34.3152
Protected Lands	Fx9	Plant control (large herbivores)	fx	881.583	513.077	805.569	387.319	1944.17	1430.58	365.598	660.555
Protected Lands	Fx10	Nutrient Dispersal (large herbivores)	fx	541.219	315.426	498.116	208.368	1552.5	1126.8	228.82	402.032
Protected Lands	AVE	Total bird	class	1727.2	1630.3	1526.51	1398.62	2224.64	2112.41	1535.74	1724.86
Protected Lands	MAMM	Total mammal	class	3194.19	2721.94	2692.24	2174.28	5898.66	5031.31	2423.95	3019.93

## Sheet: Energetics_10Functions_Biomes
Function_Code	Function	Biome	grouping	EnergyFlow_Current_kJ.m-2.year-1	EnergyFlow_Historical	EnergyFlow_Current_CI95.Lower	EnergyFlow_Historical_CI95.Lower	EnergyFlow_Current_CI95.Upper	EnergyFlow_Historical_CI95.Upper
Fx1	Pollination	Arid	fx	3.32167	1.75096	7.60983	5.34089	3.27604	12.0601
Fx1	Pollination	Forest	fx	13.349	6.75856	30.6307	20.804	12.9536	46.6675
Fx1	Pollination	Grassy	fx	7.58317	4.10663	16.9637	11.8445	7.77535	25.7143
Fx1	Pollination	Other	fx	9.51444	4.97753	21.5014	14.9538	9.62574	32.7846
Fx2	Seed Dispersal	Arid	fx	50.7088	37.8068	89.6629	72.5069	58.3827	122.372
Fx2	Seed Dispersal	Forest	fx	716.975	537.777	1233.7	1092.63	892.925	1821.87
Fx2	Seed Dispersal	Grassy	fx	176.192	130.954	312.76	293.338	240.137	499.532
Fx2	Seed Dispersal	Other	fx	337.705	251.282	592.292	561.048	459.387	941.885
Fx3	Seed Predation	Arid	fx	216.082	157.024	339.331	273.392	214.028	424.178
Fx3	Seed Predation	Forest	fx	175.671	129.395	276.071	236.795	186.121	368.477
Fx3	Seed Predation	Grassy	fx	215.101	156.414	337.049	289.671	229.793	447.744
Fx3	Seed Predation	Other	fx	204.652	149.83	321.315	278.217	219.89	430.866
Fx4	Insectivory	Arid	fx	278.732	228.101	368.294	361.583	310.431	474.615
Fx4	Insectivory	Forest	fx	609.991	492.043	812.447	855.352	732.107	1126.24
Fx4	Insectivory	Grassy	fx	394.584	321.253	522.282	551.622	475.558	723.414
Fx4	Insectivory	Other	fx	466.399	378.568	618.559	665.351	572.488	872.936
Fx5	Soil Formation	Arid	fx	876.552	339.371	2822.5	1177.17	583.191	3770
Fx5	Soil Formation	Forest	fx	134.187	51.0192	376.078	176.707	87.508	486.634
Fx5	Soil Formation	Grassy	fx	524.151	198.474	1554.97	687.053	336.81	2022.16
Fx5	Soil Formation	Other	fx	492.604	180.185	1517.2	715.603	330.045	2174.1
Fx6	Meso-carnivory	Arid	fx	188.499	139.552	269.736	249.706	199.86	354.161
Fx6	Meso-carnivory	Forest	fx	347.27	256.033	500.859	465.2	371.672	663.28
Fx6	Meso-carnivory	Grassy	fx	309.032	226.981	444.848	436.507	350.01	621.173
Fx6	Meso-carnivory	Other	fx	325.585	238.633	469.548	462.553	370.695	658.729
Fx7	Apex Carnivory	Arid	fx	0.90157	0.243311	2.14465	2.71938	1.84697	4.62884
Fx7	Apex Carnivory	Forest	fx	0.521149	0.144918	1.17756	1.47296	1.00898	2.47005
Fx7	Apex Carnivory	Grassy	fx	1.20021	0.328479	2.82988	3.88833	2.64382	6.60221
Fx7	Apex Carnivory	Other	fx	1.14444	0.311429	2.69111	3.63222	2.47255	6.15195
Fx8	Scavenging	Arid	fx	18.6681	7.0149	51.7876	28.7499	17.0506	76.934
Fx8	Scavenging	Forest	fx	6.60005	2.2917	18.9784	10.8424	6.42023	29.9268
Fx8	Scavenging	Grassy	fx	22.1383	7.62463	63.4748	38.2004	22.5514	104.774
Fx8	Scavenging	Other	fx	13.9598	4.85386	39.8431	24.2237	14.3737	65.7001
Fx9	Plant control (large herbivores)	Arid	fx	174.274	131.669	583.375	553.159	494.407	1372.76
Fx9	Plant control (large herbivores)	Forest	fx	181.173	137.334	614.438	562.52	513.003	1431.57
Fx9	Plant control (large herbivores)	Grassy	fx	201.149	150.652	723.979	770.093	713.96	1913.17
Fx9	Plant control (large herbivores)	Other	fx	181.334	135.98	673.426	698.514	647.199	1797.18
Fx10	Nutrient Dispersal (large herbivores)	Arid	fx	63.4681	41.5991	285.067	232.957	211.031	687.196
Fx10	Nutrient Dispersal (large herbivores)	Forest	fx	115.241	75.4281	514.113	389.31	354.057	1182.2
Fx10	Nutrient Dispersal (large herbivores)	Grassy	fx	134.013	87.7465	644.439	534.357	492.412	1705.81
Fx10	Nutrient Dispersal (large herbivores)	Other	fx	124.058	81.1557	611.101	496.94	458.819	1611.48
AVE	Total bird	Arid	class	752.956	637.263	980.821	990.57	874.975	1280.79
AVE	Total bird	Forest	class	1211.65	1016.55	1585.96	1711.52	1510.29	2214.77
AVE	Total bird	Grassy	class	1116	942.934	1454.79	1574.12	1394.8	2033.13
AVE	Total bird	Other	class	1150.16	969.325	1501.75	1653.77	1463.53	2136.27
MAMM	Total mammal	Arid	class	1795.32	1419.42	3521.83	2701.85	2284.54	5079.57
MAMM	Total mammal	Forest	class	1459.42	1170.37	2627.25	2405.46	2087.77	4113.52
MAMM	Total mammal	Grassy	class	1549.79	1224.79	2945.97	2642.26	2293.7	4708.29
MAMM	Total mammal	Other	class	1615.06	1276.68	3084.16	2814.47	2424.47	5067.41

## Sheet: Energetics_23Functions_Landuse
Function_Code	Function	landuse	grouping	includes_elephants?	EnergyFlow_Current_kJ.m-2.year-1	EnergyFlow_Historical	EnergyFlow_Current_CI95.Lower	EnergyFlow_Historical_CI95.Lower	EnergyFlow_Current_CI95.Upper	EnergyFlow_Historical_CI95.Upper	EnergyFlow_Historical_DeclineFromMean_CI95_Lower	EnergyFlow_Historical_DeclineFromMean_CI95_Upper
M1	granivory.mammal	all	mammal	n/a	174.948	130.595	126.442	84.0601	317.694	240.906	123.067	135.681
M2	soil_formation.mammal	all	mammal	n/a	662.156	493.406	319.478	185.88	1948.04	1473.95	441.872	531.379
M3	insectivory.mammal	all	mammal	n/a	231.255	170.945	170.637	110.883	394.083	295.208	159.269	176.932
M4	carnivory.small.mammal	all	mammal	n/a	43.6092	30.9016	31.1134	19.3673	76.8923	55.7621	28.8242	32.1588
M5	carnivory.apex.mammal	all	mammal	n/a	2.32583	0.845614	1.55218	0.204563	4.15259	2.03167	0.651994	1.01457
M6	seed_dispersal.mammal	all	mammal	n/a	307.136	186.772	244.273	133.093	571.135	364.384	176.679	196.608
M7	canopy_engineering_folivory.mammal	all	mammal	n/a	105.526	67.0748	84.245	48.2392	186.913	124.122	63.6916	69.8124
M8	nutrient_cycling.mammal	all	mammal	yes	466.536	120.671	429.052	76.9383	1533.21	592.072	101.668	163.625
M8.ne	nutrient_cycling.mammal.ne	all	mammal	no	129.232	36.8993	103.191	18.5186	197.019	79.1196	28.4098	43.9525
M9	browsing.mammal	all	mammal	yes	451.075	119.951	412.208	75.4608	1510.72	581.263	101.129	159.598
M9.ne	browsing.mammal.ne	all	mammal	no	113.771	36.1797	89.5355	20.1925	178.528	71.8933	29.3967	41.0446
M10	grazing.mammal	all	mammal	yes	573.089	153.771	511.036	95.3656	1627.34	628.67	126.538	205.805
M10.ne	grazing.mammal.ne	all	mammal	no	273.029	80.9758	217.525	43.6011	446.986	177.428	62.1301	97.5204
M11	megaherbivore_impacts.mammal	all	mammal	n/a	383.264	96.6903	345.481	45.6295	1436.36	543.928	75.257	131.747
M12	scavenging.mammal	all	mammal	n/a	3.15649	1.81429	1.77754	0.589604	8.03645	4.90964	1.38142	2.1609
B1	seed_dispersal.bird	all	bird	n/a	99.162	66.6907	76.9278	45.5673	164.445	113.201	62.9599	68.9541
B2	granivory.bird	all	bird	n/a	91.6486	67.8464	72.2974	48.3862	148.642	111.88	64.5265	69.9694
B3	pollination.bird	all	bird	n/a	4.76945	3.27533	2.96762	1.6673	10.9775	7.76903	3.06622	3.52271
B4	aquatic_carnivory.bird	all	bird	n/a	284.416	213.077	213.464	162.084	460.968	469.445	202.714	218.676
B5	insectivory_aerial.bird	all	bird	n/a	41.5824	33.3381	30.1809	22.1328	66.3661	53.6628	31.6367	34.0423
B6	insectivory_perching.bird	all	bird	n/a	226.3	154.825	188.635	119.973	304.444	210.995	148.434	157.121
B7	insectivory_terrestrial.bird	all	bird	n/a	350.277	258.014	278.021	186.861	510.122	380.561	246.61	263.235
B8	carnivory.bird	all	bird	n/a	136.299	89.7473	99.5131	56.2769	226.716	151.922	84.8424	92.4627
B9	scavenging.bird	all	bird	n/a	28.2119	17.3606	16.2582	5.3376	88.8674	56.3837	15.7633	19.7117
B10	grazing.bird	all	bird	n/a	192.94	146.395	118.483	74.0698	412.51	318.379	135.766	152.753
B11	ecosystem_engineering.bird	all	bird	n/a	15.0187	10.3158	9.93672	5.62326	28.6161	20.1045	9.60302	10.7556
AVE	total.bird	all	class	n/a	1596.35	1140.98	1409.88	959.634	2083.98	1503.4	1111.25	1156.33
MAMM	total.mammal	all	class	n/a	2585.83	1547.48	2233.43	1222.42	4622.79	2936.39	1476.88	1621.56
M1	granivory.mammal	Settlements	mammal	n/a	194.606	62.3878	135.645	35.6391	374.838	120.893	54.2012	67.4985
M2	soil_formation.mammal	Settlements	mammal	n/a	522.519	138.34	238.445	42.4409	1593.68	458.152	107.125	161.368
M3	insectivory.mammal	Settlements	mammal	n/a	257.742	69.8631	191.104	38.0823	428.867	129.519	58.7079	76.4451
M4	carnivory.small.mammal	Settlements	mammal	n/a	49.2152	10.2776	34.9634	5.25805	84.6753	20.0989	8.34515	11.3528
M5	carnivory.apex.mammal	Settlements	mammal	n/a	1.83935	0.0997903	1.18673	0.021773	3.42969	0.425624	0.0473066	0.146487
M6	seed_dispersal.mammal	Settlements	mammal	n/a	332.099	61.5194	267.978	38.5032	567.462	139.528	52.7868	69.7239
M7	canopy_engineering_folivory.mammal	Settlements	mammal	n/a	118.399	20.6567	87.4124	12.7891	240.312	47.1768	17.4241	23.3356
M8	nutrient_cycling.mammal	Settlements	mammal	yes	425.712	14.8509	396.499	9.43333	1375.33	161.796	9.71582	27.856
M8.ne	nutrient_cycling.mammal.ne	Settlements	mammal	no	103.515	3.03534	82.3916	1.50331	157.239	14.2278	1.52932	4.69267
M9	browsing.mammal	Settlements	mammal	yes	405.699	15.4856	375.372	9.65749	1361.74	155.373	10.2613	27.4748
M9.ne	browsing.mammal.ne	Settlements	mammal	no	83.5024	3.67008	64.6407	1.99204	132.552	11.4742	2.40251	4.74158
M10	grazing.mammal	Settlements	mammal	yes	493.282	17.5723	436.65	10.9048	1361.98	149.018	11.6903	30.9583
M10.ne	grazing.mammal.ne	Settlements	mammal	no	247.811	8.59759	195.999	4.65922	411.511	34.375	5.36482	12.4115
M11	megaherbivore_impacts.mammal	Settlements	mammal	n/a	349.143	12.8025	321.065	6.01634	1295.49	151.605	6.43103	23.9459
M12	scavenging.mammal	Settlements	mammal	n/a	2.2455	0.406517	1.23394	0.0676993	5.78384	1.39891	0.200967	0.592296
B1	seed_dispersal.bird	Settlements	bird	n/a	147.361	54.9721	114.975	36.2655	244.632	95.1727	49.7743	57.9683
B2	granivory.bird	Settlements	bird	n/a	109.521	52.4127	86.3568	36.0986	169.851	89.0863	47.4925	55.4088
B3	pollination.bird	Settlements	bird	n/a	9.0466	3.85801	5.62104	1.71767	19.7703	9.61102	3.32783	4.34019
B4	aquatic_carnivory.bird	Settlements	bird	n/a	334.35	128.108	251.621	73.7347	542.603	290.231	109.973	136.887
B5	insectivory_aerial.bird	Settlements	bird	n/a	54.1145	26.6212	39.1606	15.9075	86.2967	44.0528	23.2408	28.0834
B6	insectivory_perching.bird	Settlements	bird	n/a	295.024	102.165	246.855	74.7529	392.609	142.824	93.9525	105.312
B7	insectivory_terrestrial.bird	Settlements	bird	n/a	401.787	147.369	318.917	96.4337	588.265	226.86	130.46	154.707
B8	carnivory.bird	Settlements	bird	n/a	149.061	44.6381	109.686	24.7122	242.303	78.116	39.4028	47.2707
B9	scavenging.bird	Settlements	bird	n/a	25.2199	3.4417	14.5802	0.697338	79.2317	12.5219	2.42342	4.3336
B10	grazing.bird	Settlements	bird	n/a	207.531	80.1435	128.913	26.6838	438.514	186.499	62.8468	90.1929
B11	ecosystem_engineering.bird	Settlements	bird	n/a	19.0711	7.30735	12.7574	3.43415	36.537	14.7704	6.30891	7.87063
AVE	total.bird	Settlements	class	n/a	1854.11	688.222	1651.32	557.761	2371.44	929.247	647.547	708.401
MAMM	total.mammal	Settlements	class	n/a	2516.95	505.993	2203.76	379.385	4370.92	1065.1	458.763	556.604
M1	granivory.mammal	Croplands	mammal	n/a	164.573	126.399	110.796	74.9625	318.502	235.459	111.01	135.996
M2	soil_formation.mammal	Croplands	mammal	n/a	329.878	240.219	148.225	76.0317	987.668	734.596	184.089	280.999
M3	insectivory.mammal	Croplands	mammal	n/a	292.38	132.82	213.635	75.3056	494.768	235.305	114.512	143.319
M4	carnivory.small.mammal	Croplands	mammal	n/a	46.9975	21.6934	33.3872	11.0821	81.7823	41.0527	18.3418	23.5966
M5	carnivory.apex.mammal	Croplands	mammal	n/a	1.22993	0.269836	0.827079	0.0614199	2.1293	0.859202	0.172762	0.354749
M6	seed_dispersal.mammal	Croplands	mammal	n/a	688.899	88.8816	575.252	56.0461	1047.75	186.506	79.4511	98.3254
M7	canopy_engineering_folivory.mammal	Croplands	mammal	n/a	375.137	20.2614	299.613	12.6699	663.415	41.6483	17.8749	22.2106
M8	nutrient_cycling.mammal	Croplands	mammal	yes	380.471	29.0713	344.371	18.4676	1115.37	227.273	21.1269	47.4089
M8.ne	nutrient_cycling.mammal.ne	Croplands	mammal	no	113.2	7.08909	80.1623	3.51125	212.899	24.8465	3.91139	9.91442
M9	browsing.mammal	Croplands	mammal	yes	394.393	29.2371	351.869	18.1544	1159.79	218.806	21.2676	46.2745
M9.ne	browsing.mammal.ne	Croplands	mammal	no	127.122	7.25487	88.2961	3.83294	255.302	20.3657	4.64166	9.22692
M10	grazing.mammal	Croplands	mammal	yes	329.948	38.6705	276.362	23.834	732.548	253.926	27.1116	61.5977
M10.ne	grazing.mammal.ne	Croplands	mammal	no	233.242	17.1378	172.838	9.11033	401.478	57.9546	10.1233	23.7659
M11	megaherbivore_impacts.mammal	Croplands	mammal	n/a	286.566	24.3759	259.204	11.457	1013.91	208.665	15.2781	39.3179
M12	scavenging.mammal	Croplands	mammal	n/a	1.48534	0.856307	0.826114	0.157409	3.8284	2.6891	0.490609	1.17179
B1	seed_dispersal.bird	Croplands	bird	n/a	214.674	40.2348	163.798	26.4269	369.037	69.9012	36.1406	42.5475
B2	granivory.bird	Croplands	bird	n/a	67.9012	73.5303	51.453	50.6873	115.734	122.796	67.1977	77.3862
B3	pollination.bird	Croplands	bird	n/a	8.90551	2.35152	5.14252	1.045	21.2764	5.95123	2.01337	2.65829
B4	aquatic_carnivory.bird	Croplands	bird	n/a	316.267	171.619	234.691	106.19	531.359	386.185	152.31	181.204
B5	insectivory_aerial.bird	Croplands	bird	n/a	59.7791	28.9796	42.0354	17.1981	100.377	47.3771	25.9885	30.2559
B6	insectivory_perching.bird	Croplands	bird	n/a	369.92	104.356	307.437	77.2119	495.203	144.698	96.4348	107.366
B7	insectivory_terrestrial.bird	Croplands	bird	n/a	357.67	210.548	280.627	140.559	536.299	316.329	190.445	219.42
B8	carnivory.bird	Croplands	bird	n/a	129.314	65.1918	92.8155	36.3717	223.731	113.224	58.0749	68.7846
B9	scavenging.bird	Croplands	bird	n/a	23.1623	9.88169	13.036	1.91896	81.0038	34.3972	7.65992	12.1289
B10	grazing.bird	Croplands	bird	n/a	168.32	115.909	101.708	43.133	370.29	261.384	96.2363	127.599
B11	ecosystem_engineering.bird	Croplands	bird	n/a	22.8205	5.81054	14.6902	2.60775	47.2368	11.8792	4.92387	6.31503
AVE	total.bird	Croplands	class	n/a	1783.11	900.829	1584.68	733.119	2292.85	1202.8	853.716	924.436
MAMM	total.mammal	Croplands	class	n/a	2411.76	926.968	2172.6	702.551	3765.14	1827.43	850.739	1006.7
M1	granivory.mammal	Untransformed Lands	mammal	n/a	174.607	128.967	124.461	83.34	322.531	237.805	122.441	133.493
M2	soil_formation.mammal	Untransformed Lands	mammal	n/a	536.793	510.257	252.532	197.299	1705.37	1520.61	461.409	548.15
M3	insectivory.mammal	Untransformed Lands	mammal	n/a	237.729	173.205	173.676	113.006	408.533	298.194	162.277	178.679
M4	carnivory.small.mammal	Untransformed Lands	mammal	n/a	45.666	31.6893	32.4195	20.0464	80.5343	56.98	29.7316	32.89
M5	carnivory.apex.mammal	Untransformed Lands	mammal	n/a	2.34633	0.84596	1.56126	0.19974	4.224	2.05382	0.644754	1.02138
M6	seed_dispersal.mammal	Untransformed Lands	mammal	n/a	348.955	197.281	276.911	140.797	655.887	384.13	186.82	207.401
M7	canopy_engineering_folivory.mammal	Untransformed Lands	mammal	n/a	123.778	71.6226	99.0164	51.5701	219.147	132.238	68.007	74.5299
M8	nutrient_cycling.mammal	Untransformed Lands	mammal	yes	457.924	122.534	420.987	77.995	1523.1	613.585	102.467	167.802
M8.ne	nutrient_cycling.mammal.ne	Untransformed Lands	mammal	no	115.748	35.7218	90.7579	17.8704	181.834	78.0312	27.0745	42.8734
M9	browsing.mammal	Untransformed Lands	mammal	yes	450.425	123.881	412.781	77.8441	1514.59	608.245	103.734	166.272
M9.ne	browsing.mammal.ne	Untransformed Lands	mammal	no	108.25	37.0688	84.4481	20.6951	170.921	74.553	29.8678	42.228
M10	grazing.mammal	Untransformed Lands	mammal	yes	532.965	154.261	474.803	95.4779	1575.68	641.828	125.725	208.611
M10.ne	grazing.mammal.ne	Untransformed Lands	mammal	no	235.921	79.5084	186.603	42.6878	385.885	176.266	59.9864	96.564
M11	megaherbivore_impacts.mammal	Untransformed Lands	mammal	n/a	382.699	98.5408	346.961	46.3594	1439.27	565.196	75.7388	135.811
M12	scavenging.mammal	Untransformed Lands	mammal	n/a	2.96459	1.87289	1.61056	0.601828	8.10693	5.05943	1.4224	2.22838
B1	seed_dispersal.bird	Untransformed Lands	bird	n/a	109.83	69.2911	85.2308	47.5166	181.677	117.487	65.5686	71.5735
B2	granivory.bird	Untransformed Lands	bird	n/a	92.613	65.2098	72.643	46.7159	151.623	107.36	62.3133	67.0868
B3	pollination.bird	Untransformed Lands	bird	n/a	5.05908	3.27282	3.11701	1.68274	11.9219	7.71526	3.07951	3.50929
B4	aquatic_carnivory.bird	Untransformed Lands	bird	n/a	285.428	215.001	213.677	166.01	463.884	471.729	205.87	220.045
B5	insectivory_aerial.bird	Untransformed Lands	bird	n/a	43.7411	33.4817	31.7131	22.4762	70.1597	53.7898	31.9485	34.1128
B6	insectivory_perching.bird	Untransformed Lands	bird	n/a	240.604	158.003	200.526	122.808	321.417	215.096	151.765	160.231
B7	insectivory_terrestrial.bird	Untransformed Lands	bird	n/a	352.81	259.149	279.138	189.005	518.271	381.484	248.937	263.867
B8	carnivory.bird	Untransformed Lands	bird	n/a	136.074	90.8108	99.3777	57.2967	226.201	153.41	86.1894	93.4012
B9	scavenging.bird	Untransformed Lands	bird	n/a	28.3293	17.9484	16.2954	5.70636	89.9884	58.0615	16.4305	20.2999
B10	grazing.bird	Untransformed Lands	bird	n/a	180.4	146.869	110.313	75.9176	386.515	318.076	137.556	152.496
B11	ecosystem_engineering.bird	Untransformed Lands	bird	n/a	15.9636	10.6994	10.5491	5.8979	30.1255	20.7957	9.99759	11.1335
AVE	total.bird	Untransformed Lands	class	n/a	1609.76	1147.28	1424.13	967.541	2099.13	1509.87	1119.89	1161.53
MAMM	total.mammal	Untransformed Lands	class	n/a	2429.1	1578.44	2117.67	1250.99	4388.41	2992.12	1509.66	1651.61
M1	granivory.mammal	Protected Lands	mammal	n/a	172.096	167.837	122.144	119.001	316.941	305.061	165.289	169.875
M2	soil_formation.mammal	Protected Lands	mammal	n/a	942.623	889.037	427.24	301.073	2895.47	2662.09	810.365	922.644
M3	insectivory.mammal	Protected Lands	mammal	n/a	244.053	237.989	180.766	171.586	406.918	408.722	231.747	240.25
M4	carnivory.small.mammal	Protected Lands	mammal	n/a	44.3361	43.5219	31.5686	30.7789	78.3691	76.6815	42.8133	44.0374
M5	carnivory.apex.mammal	Protected Lands	mammal	n/a	3.17362	2.25477	2.16211	0.621159	5.38947	4.61764	1.92555	2.54364
M6	seed_dispersal.mammal	Protected Lands	mammal	n/a	309.519	284.715	252.53	217.56	528.163	533.343	277.952	291.755
M7	canopy_engineering_folivory.mammal	Protected Lands	mammal	n/a	124.976	119.337	99.7681	89.6491	222.797	214.398	116.742	121.638
M8	nutrient_cycling.mammal	Protected Lands	mammal	yes	547.548	319.359	504.244	205.565	1592.42	1193.23	287.668	391.293
M8.ne	nutrient_cycling.mammal.ne	Protected Lands	mammal	no	218.935	125.674	176.383	63.9575	328.022	226.707	106.27	141.771
M9	browsing.mammal	Protected Lands	mammal	yes	475.797	288.465	435.743	183.25	1514.07	1102.51	260.968	346.353
M9.ne	browsing.mammal.ne	Protected Lands	mammal	no	147.184	94.78	116.952	53.3258	228.198	161.913	83.4099	102.768
M10	grazing.mammal	Protected Lands	mammal	yes	742.122	428.768	659.878	268.856	1792.72	1370.25	380.611	520.99
M10.ne	grazing.mammal.ne	Protected Lands	mammal	no	450.353	256.799	360.273	140.217	722.159	485.624	218.038	290.767
M11	megaherbivore_impacts.mammal	Protected Lands	mammal	n/a	421.515	248.441	378.883	119.296	1450.32	1075.9	215.323	302.755
M12	scavenging.mammal	Protected Lands	mammal	n/a	3.97655	3.386	2.48114	1.4824	8.49	8.38334	3.01601	3.69827
B1	seed_dispersal.bird	Protected Lands	bird	n/a	102.391	94.6868	79.6415	64.965	169.991	158.518	91.8146	96.5192
B2	granivory.bird	Protected Lands	bird	n/a	96.9033	91.365	76.5781	66.5425	154.162	149.158	89.5312	92.672
B3	pollination.bird	Protected Lands	bird	n/a	5.71739	5.43938	3.59542	2.91975	12.5211	12.6343	5.34504	5.67641
B4	aquatic_carnivory.bird	Protected Lands	bird	n/a	304.501	291.257	229.357	247.418	491.771	648.521	285.893	294.742
B5	insectivory_aerial.bird	Protected Lands	bird	n/a	43.5963	42.1788	31.5384	29.5879	69.6604	67.4907	41.3681	42.4669
B6	insectivory_perching.bird	Protected Lands	bird	n/a	247.469	234.722	206.374	185.791	333.207	316.871	230	236.2
B7	insectivory_terrestrial.bird	Protected Lands	bird	n/a	380.609	363.022	303.609	273.896	550.395	531.265	356.391	366.296
B8	carnivory.bird	Protected Lands	bird	n/a	149.355	136.678	108.675	91.7948	250.97	228.641	133.169	139.026
B9	scavenging.bird	Protected Lands	bird	n/a	31.4303	28.0942	18.0997	8.755	98.4445	88.8495	26.8474	30.7983
B10	grazing.bird	Protected Lands	bird	n/a	224.686	216.913	137.222	125.583	494.127	466.95	210.275	220.334
B11	ecosystem_engineering.bird	Protected Lands	bird	n/a	16.6898	15.963	10.9882	9.17541	32.5132	30.5274	15.5346	16.3193
AVE	total.bird	Protected Lands	class	n/a	1754.28	1656.29	1547.47	1417.2	2297.04	2168.22	1636.73	1666.75
MAMM	total.mammal	Protected Lands	class	n/a	3135.1	2670.82	2615.15	2125.52	5765.84	4939.21	2586.92	2745.66

## Sheet: Energetics_Guilds_Biome
Guild	Class	Biome	EnergyFlow_Current_kJ.m-2.year-1	EnergyFlow_Historical	EnergyFlow_Current_CI95.Lower	EnergyFlow_Historical_CI95.Lower	EnergyFlow_Current_CI95.Upper	EnergyFlow_Historical_CI95.Upper
Aerial feeder	bird	Arid	18.3564	15.4991	12.1667	31.4593	36.9764	31.4593
Aquatic herbivore	bird	Arid	182.994	145.924	142.865	256.4	317.138	256.4
Aquatic predator	bird	Arid	189.784	150.831	162.8	430.994	533.357	430.994
Arboreal frugivore	bird	Arid	27.8814	21.292	22.2668	35.707	46.061	35.707
Arboreal insectivore	bird	Arid	87.6636	67.6027	50.5277	181.273	230.235	181.273
Arboreal omnivore	bird	Arid	29.908	22.624	19.6728	48.708	63.2946	48.708
Granivore	bird	Arid	75.3717	59.5507	54.914	105.387	131.583	105.387
Nectarivore	bird	Arid	2.36712	1.72993	1.55142	4.43686	6.051	4.43686
Raptor	bird	Arid	109.801	77.5537	75.3943	160.81	224.677	160.81
Terrestrial herbivore	bird	Arid	2.31981	1.43905	1.11341	4.50382	6.84366	4.50382
Terrestrial insectivore	bird	Arid	104.044	79.0027	62.7145	189.847	244.504	189.847
Terrestrial omnivore	bird	Arid	299.5	224.982	175.93	587.819	766.785	587.819
Aerial insectivore	mammal	Arid	2.68641	1.96354	1.8796	3.32872	4.50871	3.32872
Arboreal frugivore	mammal	Arid	15.5678	9.35177	13.514	11.4166	18.5739	11.4166
Arboreal folivore	mammal	Arid	143.732	112.185	112.624	187.37	235.785	187.37
Arboreal insectivore	mammal	Arid	0.0511161	0.0309417	0.0323301	0.0539269	0.0887224	0.0539269
Arboreal Omnivore	mammal	Arid	3.1379	1.90525	2.12773	2.93735	4.70577	2.93735
Carnivore	mammal	Arid	27.8059	19.9876	22.054	31.5507	42.734	31.5507
Fossorial	mammal	Arid	1075.68	804.91	723.368	1581.54	2107.19	1581.54
Large herbivore	mammal	Arid	592.642	182.098	436.395	500.307	1240.09	500.307
Nectarivore	mammal	Arid	3.22076	2.08835	2.10674	3.13562	4.74852	3.13562
Small herbivore	mammal	Arid	723.33	554.934	443.066	1264.04	1609.54	1264.04
Terrestrial insectivore	mammal	Arid	141.974	110.977	104.961	170.185	216.398	170.185
Terrestrial omnivore	mammal	Arid	40.8878	32.3619	22.4878	78.227	97.7199	78.227
Aerial feeder	bird	Forest	62.8959	52.8682	41.3648	106.891	126.153	106.891
Aquatic herbivore	bird	Forest	122.88	99.7079	95.9777	174.196	212.124	174.196
Aquatic predator	bird	Forest	311.111	241.28	266.436	694.859	876.902	694.859
Arboreal frugivore	bird	Forest	244.314	166.776	196.242	289.471	413.197	289.471
Arboreal insectivore	bird	Forest	344.249	227.65	195.91	633.801	915.391	633.801
Arboreal omnivore	bird	Forest	67.0481	43.6331	44.4035	96.1977	143.095	96.1977
Granivore	bird	Forest	60.4484	44.8679	44.3743	79.4706	104.976	79.4706
Nectarivore	bird	Forest	10.0286	6.91751	6.55843	17.2137	24.2625	17.2137
Raptor	bird	Forest	133.626	93.3609	91.5137	194.915	273.853	194.915
Terrestrial herbivore	bird	Forest	15.8822	10.9504	8.46103	33.482	46.5252	33.482
Terrestrial insectivore	bird	Forest	118.355	81.4406	71.1209	200.249	281.574	200.249
Terrestrial omnivore	bird	Forest	263.938	193.431	158.113	511.926	683.856	511.926
Aerial insectivore	mammal	Forest	8.33496	6.45883	5.8974	10.9197	13.965	10.9197
Arboreal frugivore	mammal	Forest	597.668	406.829	515.248	514.017	743.554	514.017
Arboreal folivore	mammal	Forest	198.451	122.245	150.276	209.13	324.767	209.13
Arboreal insectivore	mammal	Forest	20.3819	13.5958	14.7956	21.6121	31.2078	21.6121
Arboreal Omnivore	mammal	Forest	22.2596	15.1848	16.7764	24.1905	34.5894	24.1905
Carnivore	mammal	Forest	25.2501	18.495	19.9274	29.0061	38.4848	29.0061
Fossorial	mammal	Forest	153.398	117.923	102.629	217.596	278.281	217.596
Large herbivore	mammal	Forest	558.02	180.445	420.797	487.32	1172.99	487.32
Nectarivore	mammal	Forest	7.27859	4.1595	5.39856	7.18826	12.3701	7.18826
Small herbivore	mammal	Forest	423.329	310.341	263.838	695.198	927.846	695.198
Terrestrial insectivore	mammal	Forest	208.357	165.026	153.975	251.303	315.482	251.303
Terrestrial omnivore	mammal	Forest	30.5678	23.107	17.4325	57.376	73.9197	57.376
Aerial feeder	bird	Grassy	38.7593	30.4194	25.8407	61.6809	77.5896	61.6809
Aquatic herbivore	bird	Grassy	201.238	151.8	157.164	267.313	348.793	267.313
Aquatic predator	bird	Grassy	286.59	212.631	245.839	611.555	806.694	611.555
Arboreal frugivore	bird	Grassy	66.5313	44.7631	53.7437	76.7859	111.777	76.7859
Arboreal insectivore	bird	Grassy	167.748	116.718	98.4055	314.54	438.656	314.54
Arboreal omnivore	bird	Grassy	42.3487	29.1279	28.5181	63.1872	89.7112	63.1872
Granivore	bird	Grassy	104.458	77.231	76.8981	136.523	181.329	136.523
Nectarivore	bird	Grassy	3.67904	2.56919	2.44945	6.50648	9.09234	6.50648
Raptor	bird	Grassy	168.982	109.483	116.596	228.135	345.298	228.135
Terrestrial herbivore	bird	Grassy	8.73284	5.79137	4.51127	17.0354	24.6568	17.0354
Terrestrial insectivore	bird	Grassy	133.163	93.5775	81.9901	226.008	313.03	226.008
Terrestrial omnivore	bird	Grassy	396.829	277.565	238.526	724.497	1011.86	724.497
Aerial insectivore	mammal	Grassy	4.89297	3.40255	3.49018	5.67446	8.05653	5.67446
Arboreal frugivore	mammal	Grassy	87.7069	54.402	75.6756	68.5581	108.418	68.5581
Arboreal folivore	mammal	Grassy	80.3913	55.1329	62.4284	95.073	134.05	95.073
Arboreal insectivore	mammal	Grassy	4.05822	2.90607	2.9113	4.75319	6.57507	4.75319
Arboreal Omnivore	mammal	Grassy	6.60374	3.85967	4.8761	6.0805	10.0379	6.0805
Carnivore	mammal	Grassy	32.363	21.4212	25.6723	34.2921	50.108	34.2921
Fossorial	mammal	Grassy	597.972	459.195	398.146	858.974	1108.26	858.974
Large herbivore	mammal	Grassy	735.411	193.614	590.671	550.072	1517.22	550.072
Nectarivore	mammal	Grassy	7.09561	4.3728	5.50833	7.09841	11.2583	7.09841
Small herbivore	mammal	Grassy	765.131	532.335	491.619	1220.34	1702.82	1220.34
Terrestrial insectivore	mammal	Grassy	146.402	107.588	109.904	162.212	218.733	162.212
Terrestrial omnivore	mammal	Grassy	61.2317	43.7964	34.263	113.067	152.829	113.067
Aerial feeder	bird	Other	46.0662	36.9317	30.6069	74.7584	92.1772	74.7584
Aquatic herbivore	bird	Other	183.097	138.886	142.892	244.09	316.69	244.09
Aquatic predator	bird	Other	308.581	227.517	264.479	656.851	869.676	656.851
Arboreal frugivore	bird	Other	138.909	89.9099	111.737	155.611	233.938	155.611
Arboreal insectivore	bird	Other	228.361	150.689	132.709	412.992	601.054	412.992
Arboreal omnivore	bird	Other	50.4686	32.5255	33.6613	71.1028	106.782	71.1028
Granivore	bird	Other	89.6545	64.8595	65.8642	114.734	155.435	114.734
Nectarivore	bird	Other	5.99475	3.93426	3.95448	10.0537	14.8707	10.0537
Raptor	bird	Other	159.925	104.645	110.139	218.165	326.796	218.165
Terrestrial herbivore	bird	Other	15.2528	9.64377	7.96089	28.8561	43.4595	28.8561
Terrestrial insectivore	bird	Other	128.454	89.4372	78.6816	217.51	303.218	217.51
Terrestrial omnivore	bird	Other	343.12	244.206	206.291	637.293	875.711	637.293
Aerial insectivore	mammal	Other	6.32113	4.44792	4.50805	7.45882	10.4739	7.45882
Arboreal frugivore	mammal	Other	261.924	159.326	227.178	200.328	322.235	200.328
Arboreal folivore	mammal	Other	74.9546	47.2042	56.3724	82.6074	126.306	82.6074
Arboreal insectivore	mammal	Other	10.5702	6.56724	7.73677	10.4785	16.2378	10.4785
Arboreal Omnivore	mammal	Other	8.55017	5.03333	6.26178	7.85442	12.9728	7.85442
Carnivore	mammal	Other	29.5348	19.701	23.4118	31.2212	45.268	31.2212
Fossorial	mammal	Other	677.078	461.843	435.42	890.518	1290.48	890.518
Large herbivore	mammal	Other	637.237	167.863	504.424	479.207	1335.3	479.207
Nectarivore	mammal	Other	6.26931	3.87908	4.7882	6.33046	10.0083	6.33046
Small herbivore	mammal	Other	748.602	516.69	471.933	1195.45	1683.12	1195.45
Terrestrial insectivore	mammal	Other	178.86	132.873	133.498	200.706	267.772	200.706
Terrestrial omnivore	mammal	Other	56.2345	40.0096	31.3286	102.203	139.054	102.203

## Sheet: Energetics_Guilds_Landuse
Guild	Class	LandUse	EnergyFlow_Current_kJ.m-2.year-1	EnergyFlow_Historical	EnergyFlow_Current_CI95.Lower	EnergyFlow_Historical_CI95.Lower	EnergyFlow_Current_CI95.Upper	EnergyFlow_Historical_CI95.Upper
Aerial feeder	bird	Croplands	48.3115	28.7605	32.1335	61.5939	96.8597	61.5939
Aquatic herbivore	bird	Croplands	212.95	111.732	165.966	211.831	368.503	211.831
Aquatic predator	bird	Croplands	327.772	171.322	280.613	517.502	921.894	517.502
Arboreal frugivore	bird	Croplands	90.667	40.2393	72.9526	75.0864	152.833	75.0864
Arboreal insectivore	bird	Croplands	201.783	90.307	117.58	261.128	528.384	261.128
Arboreal omnivore	bird	Croplands	51.5353	22.8574	34.4544	53.703	109.046	53.703
Granivore	bird	Croplands	127.528	74.754	93.3978	137.559	221.261	137.559
Nectarivore	bird	Croplands	5.27358	2.39536	3.46338	6.55886	13.2047	6.55886
Raptor	bird	Croplands	194.01	75.9674	133.527	174.695	396.295	174.695
Terrestrial herbivore	bird	Croplands	14.3278	6.14713	7.13813	20.0457	41.3916	20.0457
Terrestrial insectivore	bird	Croplands	146.764	69.8997	90.0824	181.479	345.559	181.479
Terrestrial omnivore	bird	Croplands	438.256	210.59	262.647	580.122	1119.53	580.122
Aerial insectivore	mammal	Croplands	6.28196	3.25443	4.46301	5.7165	10.382	5.7165
Arboreal frugivore	mammal	Croplands	132.976	43.4186	115.932	65.636	163.888	65.636
Arboreal folivore	mammal	Croplands	93.0425	34.6219	72.5518	72.0229	153.258	72.0229
Arboreal insectivore	mammal	Croplands	7.37456	4.4924	5.30345	7.58589	12.0575	7.58589
Arboreal Omnivore	mammal	Croplands	7.60491	2.48115	5.56944	4.50095	11.443	4.50095
Carnivore	mammal	Croplands	37.0469	14.4109	29.3386	26.4051	57.42	26.4051
Fossorial	mammal	Croplands	437.307	221.879	283.493	445.731	808.607	445.731
Large herbivore	mammal	Croplands	691.695	41.9365	562.511	204.85	1454.09	204.85
Nectarivore	mammal	Croplands	6.09026	1.82102	4.70963	3.49073	9.46623	3.49073
Small herbivore	mammal	Croplands	876.396	424.005	556.411	1039.33	1953.49	1039.33
Terrestrial insectivore	mammal	Croplands	166.787	87.645	124.829	140.323	249.351	140.323
Terrestrial omnivore	mammal	Croplands	71.9892	37.7974	40.6031	103.838	177.753	103.838
Aerial feeder	bird	Protected Lands	43.2709	41.8623	28.7023	82.404	86.5875	82.404
Aquatic herbivore	bird	Protected Lands	217.007	209.628	169.242	351.619	375.835	351.619
Aquatic predator	bird	Protected Lands	304.195	291	260.564	815.332	857.879	815.332
Arboreal frugivore	bird	Protected Lands	102.53	94.7878	82.3543	154.111	172.869	154.111
Arboreal insectivore	bird	Protected Lands	213.124	202.84	123.452	529.631	561.258	529.631
Arboreal omnivore	bird	Protected Lands	50.6999	48.0651	33.8451	99.1101	107.385	99.1101
Granivore	bird	Protected Lands	98.2755	92.6414	72.0494	155.927	170.704	155.927
Nectarivore	bird	Protected Lands	5.79061	5.51197	3.74679	13.3612	14.2332	13.3612
Raptor	bird	Protected Lands	171.127	156.827	117.782	312.236	349.901	312.236
Terrestrial herbivore	bird	Protected Lands	11.3291	10.8187	5.89206	30.7383	32.3745	30.7383
Terrestrial insectivore	bird	Protected Lands	143.68	135.764	87.566	316.261	338.619	316.261
Terrestrial omnivore	bird	Protected Lands	399.788	372.66	239.181	939.93	1021.32	939.93
Aerial insectivore	mammal	Protected Lands	6.29584	6.06359	4.47175	9.56832	10.423	9.56832
Arboreal frugivore	mammal	Protected Lands	190.809	183.98	163.523	209.755	235.307	209.755
Arboreal folivore	mammal	Protected Lands	122.255	118.113	92.4261	190.432	205.424	190.432
Arboreal insectivore	mammal	Protected Lands	6.2307	5.95237	4.46891	8.97667	9.79876	8.97667
Arboreal Omnivore	mammal	Protected Lands	11.013	10.3788	8.23978	14.9892	16.9741	14.9892
Carnivore	mammal	Protected Lands	31.0416	29.5526	24.5925	42.954	47.292	42.954
Fossorial	mammal	Protected Lands	831.708	783.424	547.044	1455.38	1594.79	1455.38
Large herbivore	mammal	Protected Lands	858.337	498.936	656.759	1072.55	1693.26	1072.55
Nectarivore	mammal	Protected Lands	7.21665	6.97592	5.52695	10.469	11.5785	10.469
Small herbivore	mammal	Protected Lands	751.851	719.521	477.876	1568.14	1672.58	1568.14
Terrestrial insectivore	mammal	Protected Lands	171.84	167.882	127.941	242.994	260.097	242.994
Terrestrial omnivore	mammal	Protected Lands	57.4291	56.2723	31.9387	136.061	141.138	136.061
Aerial feeder	bird	Settlements	53.8028	26.477	35.4462	59.682	107.659	59.682
Aquatic herbivore	bird	Settlements	190.688	74.4115	147.633	162.351	328.975	162.351
Aquatic predator	bird	Settlements	333.955	127.843	286.621	417.935	941.508	417.935
Arboreal frugivore	bird	Settlements	148.024	55.0927	118.898	103.009	249.935	103.009
Arboreal insectivore	bird	Settlements	253.78	89.6204	146.048	267.019	670.065	267.019
Arboreal omnivore	bird	Settlements	60.5218	22.7233	40.0073	53.475	128.124	53.475
Granivore	bird	Settlements	111.063	53.3868	80.3636	104.66	191.611	104.66
Nectarivore	bird	Settlements	9.06626	3.86942	5.80034	10.5318	22.6647	10.5318
Raptor	bird	Settlements	172.923	52.556	119.215	131.874	354.095	131.874
Terrestrial herbivore	bird	Settlements	19.9281	6.9145	10.1986	23.4152	57.1734	23.4152
Terrestrial insectivore	bird	Settlements	144.29	45.8528	88.0252	131.517	341.003	131.517
Terrestrial omnivore	bird	Settlements	362.5	131.875	216.805	393.902	926.828	393.902
Aerial insectivore	mammal	Settlements	6.6665	2.99174	4.7204	5.53738	11.0867	5.53738
Arboreal frugivore	mammal	Settlements	232.249	44.4391	199.744	86.1506	293.048	86.1506
Arboreal folivore	mammal	Settlements	92.8566	18.4654	69.3077	49.0787	155.388	49.0787
Arboreal insectivore	mammal	Settlements	12.3491	2.92308	8.8326	6.56927	19.2858	6.56927
Arboreal Omnivore	mammal	Settlements	14.8166	2.14323	10.7848	5.23363	22.5946	5.23363
Carnivore	mammal	Settlements	30.75	7.0468	24.2772	16.8168	47.631	16.8168
Fossorial	mammal	Settlements	481.599	131.126	298.459	352.272	937.313	352.272
Large herbivore	mammal	Settlements	615.938	21.6448	491.837	150.377	1282.73	150.377
Nectarivore	mammal	Settlements	8.44145	1.45936	6.20707	3.49985	13.8079	3.49985
Small herbivore	mammal	Settlements	769.019	203.436	480.495	602.527	1721.99	602.527
Terrestrial insectivore	mammal	Settlements	169.336	45.9607	126.052	100.79	254.232	100.79
Terrestrial omnivore	mammal	Settlements	65.5186	19.2765	36.5052	60.2058	160.371	60.2058
Aerial feeder	bird	Untransformed Lands	39.8252	33.2525	26.4503	66.9285	79.7616	66.9285
Aquatic herbivore	bird	Untransformed Lands	178.534	142.509	139.489	249.032	309.276	249.032
Aquatic predator	bird	Untransformed Lands	274.825	214.927	235.746	615.527	773.91	615.527
Arboreal frugivore	bird	Untransformed Lands	100.523	69.4993	80.9671	119.521	169.235	119.521
Arboreal insectivore	bird	Untransformed Lands	191.232	135.214	111.049	367.251	503.158	367.251
Arboreal omnivore	bird	Untransformed Lands	44.4413	31.2339	29.7405	67.7322	94.3074	67.7322
Granivore	bird	Untransformed Lands	86.5243	66.2395	63.6866	116.729	150.272	116.729
Nectarivore	bird	Untransformed Lands	4.63733	3.30587	3.07395	8.30306	11.3856	8.30306
Raptor	bird	Untransformed Lands	149.105	104.366	102.755	215.556	304.858	215.556
Terrestrial herbivore	bird	Untransformed Lands	9.38204	6.54714	4.94087	19.3364	26.6995	19.3364
Terrestrial insectivore	bird	Untransformed Lands	122.748	90.0418	75.1454	216.821	289.211	216.821
Terrestrial omnivore	bird	Untransformed Lands	343.015	254.797	205.818	663.12	876.504	663.12
Aerial insectivore	mammal	Untransformed Lands	5.16081	3.80174	3.67325	6.36774	8.55184	6.36774
Arboreal frugivore	mammal	Untransformed Lands	187.128	123.855	161.548	155.719	231.772	155.719
Arboreal folivore	mammal	Untransformed Lands	101.263	70.6707	77.8539	119.847	167.862	119.847
Arboreal insectivore	mammal	Untransformed Lands	6.98017	4.66369	5.06906	7.46872	10.8122	7.46872
Arboreal Omnivore	mammal	Untransformed Lands	8.67743	5.53899	6.42976	8.7328	13.3051	8.7328
Carnivore	mammal	Untransformed Lands	29.2479	21.0582	23.1914	33.1932	45.0855	33.1932
Fossorial	mammal	Untransformed Lands	612.041	464.649	406.924	878.924	1151.63	878.924
Large herbivore	mammal	Untransformed Lands	664.619	188.846	523.85	540.773	1382.63	540.773
Nectarivore	mammal	Untransformed Lands	6.61134	4.20716	5.03441	6.84193	10.6183	6.84193
Small herbivore	mammal	Untransformed Lands	680.65	501.389	432.855	1141.7	1515.75	1141.7
Terrestrial insectivore	mammal	Untransformed Lands	157.944	122.657	117.936	184.932	237.048	184.932
Terrestrial omnivore	mammal	Untransformed Lands	50.819	38.3125	28.3702	97.1536	126.124	97.1536
