# Supplementary material for: Energy flows reveal declining ecosystem functions by animals across Africa
Source: Nature. 2025 Oct 29;649(8095):104–12. doi: 10.1038/s41586-025-09660-1 (PMC12727517; doi:10.1038/s41586-025-09660-1)
Supplement: Supplementary file 5 — Supplementary Data 2 presents data on functional traits, population density, and annual energy consumption for each of the approximately 3,000 bird and mammal species included in the analysis. [file 41586_2025_9660_MOESM5_ESM.xlsx]

## Sheet: Sheet 1 - Energetics.Vert.Means
Species_ScientificName	DensityMean_km-1	DensityMedian_km-1	EnergyConsumption_kJm-2year-1	BII_ResponseGroup	Class	Order	Family	Bodymass_gPerIndividual	DailyEnergyExpenditure_kJperIndividual	Guild	DietProportion_Vertebrates	DietProportion_Invertebrates	DietProportion_Fruit	DietProportion_Nectar	DietProportion_SeedAndNuts	DietProportion_Leaves	AssimilationEfficiency_Invertebrates	AssimilationEfficiency_Fruit	AssimilationEfficiency_SeedsNuts	AssimilationEfficiency_Vertebrates	AssimilationEfficiency_Nectar	AssimilationEfficiency_Leaves	AssimilationEfficiency.SD_Invertebrates	AssimilationEfficiency.SD_Fruit	AssimilationEfficiency.SD_SeedsNuts	AssimilationEfficiency.SD_Vertebrates	AssimilationEfficiency.SD_Nectar	AssimilationEfficiency.SD_Leaves	biomass_gPerKm2	Granivory.Mammals	SoilFormation.Mammals	Insectivory.Mammals	Mesocarnivory.Mammals	ApexCarnivory.Mammals	SeedDispersal.Mammals	CanopyFolivory.Mammals	NutrientCyclingLargeHerbivores.Mammals	BrowsingLargeHerbivores.Mammals	GrazingLargeHerbivores.Mammals	MegaherbivoreImpacts.Mammals	Scavenging.Mammals	SeedDispersal.Birds	Granivory.Birds	Pollination.Birds	AquaticCarnivory.Birds	AerialInsectivory.Birds	PerchingInsectivory.Birds	TerrestrialInsectivory.Birds	Carnivory.Birds
Acinonyx jubatus	0.025354	0.019	0.184466	LC1	MAMMALIA	CARNIVORA	FELIDAE	46700	16943.2	m_carnivore	1	0	0	0	0	0	0.65	0.83	0.83	0.85	0.94	0.32	0.059	0.085	0.085	0.058	0.11	0.107	1184.03	FALSE	FALSE	FALSE	FALSE	TRUE	FALSE	FALSE	FALSE	FALSE	FALSE	FALSE	FALSE	FALSE	FALSE	FALSE	FALSE	FALSE	FALSE	FALSE	FALSE
Acomys airensis	525.459	158.366	18.0984	SMR9	MAMMALIA	RODENTIA	MURIDAE	28.81	56.3702	m_terr_frug_gran_herb	0.3	0.1	0	0	0.1	0.5	0.88	0.83	0.83	0.85	0.94	0.46	0.059	0.085	0.085	0.058	0.11	0.084	15138.5	FALSE	FALSE	FALSE	FALSE	FALSE	FALSE	FALSE	FALSE	FALSE	FALSE	FALSE	FALSE	FALSE	FALSE	FALSE	FALSE	FALSE	FALSE	FALSE	FALSE
Acomys cahirinus	599.657	363.104	36.7324	SMR9	MAMMALIA	RODENTIA	MURIDAE	52.45	89.5211	m_terr_frug_gran_herb	0.3	0	0	0	0	0.7	0.88	0.83	0.83	0.85	0.94	0.46	0.059	0.085	0.085	0.058	0.11	0.084	31452	FALSE	FALSE	FALSE	FALSE	FALSE	FALSE	FALSE	FALSE	FALSE	FALSE	FALSE	FALSE	FALSE	FALSE	FALSE	FALSE	FALSE	FALSE	FALSE	FALSE
Acomys cineraceus	669.84	190.278	24.1642	SMR9	MAMMALIA	RODENTIA	MURIDAE	30.59	59.0404	m_terr_frug_gran_herb	0.3	0.1	0	0	0.1	0.5	0.88	0.83	0.83	0.85	0.94	0.46	0.059	0.085	0.085	0.058	0.11	0.084	20490.4	FALSE	FALSE	FALSE	FALSE	FALSE	FALSE	FALSE	FALSE	FALSE	FALSE	FALSE	FALSE	FALSE	FALSE	FALSE	FALSE	FALSE	FALSE	FALSE	FALSE
Acomys ignitus	1128.86	346.48	37.8151	SMR9	MAMMALIA	RODENTIA	MURIDAE	24	48.9559	m_terr_frug_gran_herb	0.3	0	0	0	0	0.7	0.88	0.83	0.83	0.85	0.94	0.46	0.059	0.085	0.085	0.058	0.11	0.084	27092.6	FALSE	FALSE	FALSE	FALSE	FALSE	FALSE	FALSE	FALSE	FALSE	FALSE	FALSE	FALSE	FALSE	FALSE	FALSE	FALSE	FALSE	FALSE	FALSE	FALSE
Acomys johannis	720.426	212.985	24.8137	SMR9	MAMMALIA	RODENTIA	MURIDAE	28.81	56.3702	m_terr_frug_gran_herb	0.3	0.1	0	0	0.1	0.5	0.88	0.83	0.83	0.85	0.94	0.46	0.059	0.085	0.085	0.058	0.11	0.084	20755.5	FALSE	FALSE	FALSE	FALSE	FALSE	FALSE	FALSE	FALSE	FALSE	FALSE	FALSE	FALSE	FALSE	FALSE	FALSE	FALSE	FALSE	FALSE	FALSE	FALSE
Acomys kempi	818.402	238.922	25.6342	SMR9	MAMMALIA	RODENTIA	MURIDAE	22	45.7754	m_terr_frug_gran_herb	0.3	0	0	0	0	0.7	0.88	0.83	0.83	0.85	0.94	0.46	0.059	0.085	0.085	0.058	0.11	0.084	18004.9	FALSE	FALSE	FALSE	FALSE	FALSE	FALSE	FALSE	FALSE	FALSE	FALSE	FALSE	FALSE	FALSE	FALSE	FALSE	FALSE	FALSE	FALSE	FALSE	FALSE
Acomys louisae	1134.88	329.398	33.28	SMR9	MAMMALIA	RODENTIA	MURIDAE	20.2	42.8562	m_terr_frug_gran_herb	0.3	0	0	0	0	0.7	0.88	0.83	0.83	0.85	0.94	0.46	0.059	0.085	0.085	0.058	0.11	0.084	22924.6	FALSE	FALSE	FALSE	FALSE	FALSE	FALSE	FALSE	FALSE	FALSE	FALSE	FALSE	FALSE	FALSE	FALSE	FALSE	FALSE	FALSE	FALSE	FALSE	FALSE
Acomys mullah	1036.43	312.841	39.902	SMR9	MAMMALIA	RODENTIA	MURIDAE	28.74	56.2644	m_terr_frug_gran_herb	0.3	0	0	0	0	0.7	0.88	0.83	0.83	0.85	0.94	0.46	0.059	0.085	0.085	0.058	0.11	0.084	29787.1	FALSE	FALSE	FALSE	FALSE	FALSE	FALSE	FALSE	FALSE	FALSE	FALSE	FALSE	FALSE	FALSE	FALSE	FALSE	FALSE	FALSE	FALSE	FALSE	FALSE
Acomys muzei	293.194	206.499	10.6024	SMR9	MAMMALIA	RODENTIA	MURIDAE	26.5	52.8479	m_terr_frug_gran_herb	0.3	0	0	0	0	0.7	0.88	0.83	0.83	0.85	0.94	0.46	0.059	0.085	0.085	0.058	0.11	0.084	7769.64	FALSE	FALSE	FALSE	FALSE	FALSE	FALSE	FALSE	FALSE	FALSE	FALSE	FALSE	FALSE	FALSE	FALSE	FALSE	FALSE	FALSE	FALSE	FALSE	FALSE
Acomys ngurui	297.816	206.499	10.7695	SMR9	MAMMALIA	RODENTIA	MURIDAE	26.5	52.8479	m_terr_frug_gran_herb	0.3	0	0	0	0	0.7	0.88	0.83	0.83	0.85	0.94	0.46	0.059	0.085	0.085	0.058	0.11	0.084	7892.13	FALSE	FALSE	FALSE	FALSE	FALSE	FALSE	FALSE	FALSE	FALSE	FALSE	FALSE	FALSE	FALSE	FALSE	FALSE	FALSE	FALSE	FALSE	FALSE	FALSE
Acomys percivali	1365.47	390.104	42.7697	SMR9	MAMMALIA	RODENTIA	MURIDAE	22	45.7754	m_terr_frug_gran_herb	0.3	0	0	0	0	0.7	0.88	0.83	0.83	0.85	0.94	0.46	0.059	0.085	0.085	0.058	0.11	0.084	30040.4	FALSE	FALSE	FALSE	FALSE	FALSE	FALSE	FALSE	FALSE	FALSE	FALSE	FALSE	FALSE	FALSE	FALSE	FALSE	FALSE	FALSE	FALSE	FALSE	FALSE
Acomys selousi	298.497	206.499	10.7941	SMR9	MAMMALIA	RODENTIA	MURIDAE	26.5	52.8479	m_terr_frug_gran_herb	0.3	0	0	0	0	0.7	0.88	0.83	0.83	0.85	0.94	0.46	0.059	0.085	0.085	0.058	0.11	0.084	7910.18	FALSE	FALSE	FALSE	FALSE	FALSE	FALSE	FALSE	FALSE	FALSE	FALSE	FALSE	FALSE	FALSE	FALSE	FALSE	FALSE	FALSE	FALSE	FALSE	FALSE
Acomys spinosissimus	294.849	206.499	10.6622	SMR9	MAMMALIA	RODENTIA	MURIDAE	26.5	52.8479	m_terr_frug_gran_herb	0.3	0	0	0	0	0.7	0.88	0.83	0.83	0.85	0.94	0.46	0.059	0.085	0.085	0.058	0.11	0.084	7813.5	FALSE	FALSE	FALSE	FALSE	FALSE	FALSE	FALSE	FALSE	FALSE	FALSE	FALSE	FALSE	FALSE	FALSE	FALSE	FALSE	FALSE	FALSE	FALSE	FALSE
Acomys subspinosus	1536.47	930.595	46.428	SMR9	MAMMALIA	RODENTIA	MURIDAE	21	44.1606	m_terr_frug_gran_herb	0.3	0	0	0	0	0.7	0.88	0.83	0.83	0.85	0.94	0.46	0.059	0.085	0.085	0.058	0.11	0.084	32265.9	FALSE	FALSE	FALSE	FALSE	FALSE	FALSE	FALSE	FALSE	FALSE	FALSE	FALSE	FALSE	FALSE	FALSE	FALSE	FALSE	FALSE	FALSE	FALSE	FALSE
Acomys wilsoni	1329.22	377	36.4213	SMR9	MAMMALIA	RODENTIA	MURIDAE	18.5	40.0441	m_terr_frug_gran_herb	0.3	0	0	0	0	0.7	0.88	0.83	0.83	0.85	0.94	0.46	0.059	0.085	0.085	0.058	0.11	0.084	24590.6	FALSE	FALSE	FALSE	FALSE	FALSE	FALSE	FALSE	FALSE	FALSE	FALSE	FALSE	FALSE	FALSE	FALSE	FALSE	FALSE	FALSE	FALSE	FALSE	FALSE
Aepyceros melampus	1.96953	1.876	26.6644	LH6	MAMMALIA	CETARTIODACTYLA	BOVIDAE	52500.1	18545.8	m_large_herbivore	0	0	0	0	0	1	0.65	0.83	0.83	0.85	0.94	0.5	0.059	0.085	0.085	0.058	0.11	0.107	103401	FALSE	FALSE	FALSE	FALSE	FALSE	FALSE	FALSE	TRUE	TRUE	TRUE	FALSE	FALSE	FALSE	FALSE	FALSE	FALSE	FALSE	FALSE	FALSE	FALSE
Aethomys bocagei	1195.32	361.329	96.5451	SMR15	MAMMALIA	RODENTIA	MURIDAE	79.89	123.881	m_terr_frug_gran_herb	0	0	0.2	0	0.2	0.6	0.88	0.83	0.83	0.85	0.94	0.46	0.059	0.085	0.085	0.058	0.11	0.084	95493.7	FALSE	FALSE	FALSE	FALSE	FALSE	FALSE	FALSE	FALSE	FALSE	FALSE	FALSE	FALSE	FALSE	FALSE	FALSE	FALSE	FALSE	FALSE	FALSE	FALSE
Aethomys chrysophilus	380.178	266.45	29.2002	SMR15	MAMMALIA	RODENTIA	MURIDAE	74.85	117.803	m_terr_frug_gran_herb	0	0	0.2	0	0.2	0.6	0.88	0.83	0.83	0.85	0.94	0.46	0.059	0.085	0.085	0.058	0.11	0.084	28456.3	FALSE	FALSE	FALSE	FALSE	FALSE	FALSE	FALSE	FALSE	FALSE	FALSE	FALSE	FALSE	FALSE	FALSE	FALSE	FALSE	FALSE	FALSE	FALSE	FALSE
Aethomys hindei	933.58	267.098	92.0893	SMR15	MAMMALIA	RODENTIA	MURIDAE	103.5	151.292	m_terr_frug_gran_herb	0	0	0.2	0	0.2	0.6	0.88	0.83	0.83	0.85	0.94	0.46	0.059	0.085	0.085	0.058	0.11	0.084	96625.6	FALSE	FALSE	FALSE	FALSE	FALSE	FALSE	FALSE	FALSE	FALSE	FALSE	FALSE	FALSE	FALSE	FALSE	FALSE	FALSE	FALSE	FALSE	FALSE	FALSE
Aethomys ineptus	1267.3	375.691	151.851	SMR15	MAMMALIA	RODENTIA	MURIDAE	133.16	183.78	m_terr_frug_gran_herb	0	0	0.2	0	0.2	0.6	0.88	0.83	0.83	0.85	0.94	0.46	0.059	0.085	0.085	0.058	0.11	0.084	168753	FALSE	FALSE	FALSE	FALSE	FALSE	FALSE	FALSE	FALSE	FALSE	FALSE	FALSE	FALSE	FALSE	FALSE	FALSE	FALSE	FALSE	FALSE	FALSE	FALSE
Aethomys kaiseri	1090.79	316.698	96.5916	SMR15	MAMMALIA	RODENTIA	MURIDAE	90	135.818	m_terr_frug_gran_herb	0	0	0.2	0	0.2	0.6	0.88	0.83	0.83	0.85	0.94	0.46	0.059	0.085	0.085	0.058	0.11	0.084	98171	FALSE	FALSE	FALSE	FALSE	FALSE	FALSE	FALSE	FALSE	FALSE	FALSE	FALSE	FALSE	FALSE	FALSE	FALSE	FALSE	FALSE	FALSE	FALSE	FALSE
Aethomys nyikae	1097.69	328.272	86.1825	SMR15	MAMMALIA	RODENTIA	MURIDAE	77.01	120.419	m_terr_frug_gran_herb	0	0	0.2	0	0.2	0.6	0.88	0.83	0.83	0.85	0.94	0.46	0.059	0.085	0.085	0.058	0.11	0.084	84533.5	FALSE	FALSE	FALSE	FALSE	FALSE	FALSE	FALSE	FALSE	FALSE	FALSE	FALSE	FALSE	FALSE	FALSE	FALSE	FALSE	FALSE	FALSE	FALSE	FALSE
Aethomys silindensis	1293.41	387.154	107.354	SMR15	MAMMALIA	RODENTIA	MURIDAE	82.76	127.303	m_terr_frug_gran_herb	0	0	0.2	0	0.2	0.6	0.88	0.83	0.83	0.85	0.94	0.46	0.059	0.085	0.085	0.058	0.11	0.084	107043	FALSE	FALSE	FALSE	FALSE	FALSE	FALSE	FALSE	FALSE	FALSE	FALSE	FALSE	FALSE	FALSE	FALSE	FALSE	FALSE	FALSE	FALSE	FALSE	FALSE
Aethomys stannarius	1246.97	351.154	103.634	SMR15	MAMMALIA	RODENTIA	MURIDAE	82.9	127.469	m_terr_frug_gran_herb	0	0	0.2	0	0.2	0.6	0.88	0.83	0.83	0.85	0.94	0.46	0.059	0.085	0.085	0.058	0.11	0.084	103373	FALSE	FALSE	FALSE	FALSE	FALSE	FALSE	FALSE	FALSE	FALSE	FALSE	FALSE	FALSE	FALSE	FALSE	FALSE	FALSE	FALSE	FALSE	FALSE	FALSE
Aethomys thomasi	1252.92	382.146	105.86	SMR15	MAMMALIA	RODENTIA	MURIDAE	84.69	129.589	m_terr_frug_gran_herb	0	0	0.2	0	0.2	0.6	0.88	0.83	0.83	0.85	0.94	0.46	0.059	0.085	0.085	0.058	0.11	0.084	106110	FALSE	FALSE	FALSE	FALSE	FALSE	FALSE	FALSE	FALSE	FALSE	FALSE	FALSE	FALSE	FALSE	FALSE	FALSE	FALSE	FALSE	FALSE	FALSE	FALSE
Alcelaphus buselaphus	0.429601	0.412	14.4726	LH2	MAMMALIA	CETARTIODACTYLA	BOVIDAE	171002	46148.6	m_large_herbivore	0	0	0	0	0	1	0.65	0.83	0.83	0.85	0.94	0.5	0.059	0.085	0.085	0.058	0.11	0.107	73462.4	FALSE	FALSE	FALSE	FALSE	FALSE	FALSE	FALSE	TRUE	FALSE	TRUE	FALSE	FALSE	FALSE	FALSE	FALSE	FALSE	FALSE	FALSE	FALSE	FALSE
Allenopithecus nigroviridis	27.0271	7.634	39.2662	PR2	MAMMALIA	PRIMATES	CERCOPITHECIDAE	4749.96	2901.93	m_arb_frugivore	0	0.5	0.5	0	0	0	0.65	0.83	0.83	0.85	0.94	0.32	0.059	0.085	0.085	0.058	0.11	0.107	128377	FALSE	FALSE	TRUE	FALSE	FALSE	TRUE	FALSE	FALSE	FALSE	FALSE	FALSE	FALSE	FALSE	FALSE	FALSE	FALSE	FALSE	FALSE	FALSE	FALSE
Allochrocebus lhoesti	4.82688	3.576	7.84077	PR2	MAMMALIA	PRIMATES	CERCOPITHECIDAE	5375.02	3192.53	m_arb_frugivore	0.1	0	0.5	0	0.3	0.1	0.65	0.83	0.83	0.85	0.94	0.32	0.059	0.085	0.085	0.058	0.11	0.107	25944.6	FALSE	FALSE	FALSE	FALSE	FALSE	TRUE	FALSE	FALSE	FALSE	FALSE	FALSE	FALSE	FALSE	FALSE	FALSE	FALSE	FALSE	FALSE	FALSE	FALSE
Allochrocebus preussi	41.2154	12.246	65.7447	PR2	MAMMALIA	PRIMATES	CERCOPITHECIDAE	5250	3135.05	m_arb_frugivore	0.1	0	0.5	0	0.3	0.1	0.65	0.83	0.83	0.85	0.94	0.32	0.059	0.085	0.085	0.058	0.11	0.107	216381	FALSE	FALSE	FALSE	FALSE	FALSE	TRUE	FALSE	FALSE	FALSE	FALSE	FALSE	FALSE	FALSE	FALSE	FALSE	FALSE	FALSE	FALSE	FALSE	FALSE
Allochrocebus solatus	22.9616	13.963	43.1927	PR2	MAMMALIA	PRIMATES	CERCOPITHECIDAE	6500	3697.01	m_arb_frugivore	0.1	0	0.5	0	0.3	0.1	0.65	0.83	0.83	0.85	0.94	0.32	0.059	0.085	0.085	0.058	0.11	0.107	149250	FALSE	FALSE	FALSE	FALSE	FALSE	TRUE	FALSE	FALSE	FALSE	FALSE	FALSE	FALSE	FALSE	FALSE	FALSE	FALSE	FALSE	FALSE	FALSE	FALSE
Amblysomus corriae	15441.2	1461.5	574.611	SMI9	MAMMALIA	AFROSORICIDA	CHRYSOCHLORIDAE	52.6	89.7187	m_fossorial	0	1	0	0	0	0	0.88	0.83	0.83	0.85	0.94	0.46	0.059	0.085	0.085	0.058	0.11	0.084	812207	FALSE	TRUE	FALSE	FALSE	FALSE	FALSE	FALSE	FALSE	FALSE	FALSE	FALSE	FALSE	FALSE	FALSE	FALSE	FALSE	FALSE	FALSE	FALSE	FALSE
Amblysomus hottentotus	6087.78	656.673	226.544	SMI9	MAMMALIA	AFROSORICIDA	CHRYSOCHLORIDAE	52.6	89.7187	m_fossorial	0	1	0	0	0	0	0.88	0.83	0.83	0.85	0.94	0.46	0.059	0.085	0.085	0.058	0.11	0.084	320217	FALSE	TRUE	FALSE	FALSE	FALSE	FALSE	FALSE	FALSE	FALSE	FALSE	FALSE	FALSE	FALSE	FALSE	FALSE	FALSE	FALSE	FALSE	FALSE	FALSE
Amblysomus marleyi	4114.94	378.084	153.129	SMI9	MAMMALIA	AFROSORICIDA	CHRYSOCHLORIDAE	52.6	89.7187	m_fossorial	0	1	0	0	0	0	0.88	0.83	0.83	0.85	0.94	0.46	0.059	0.085	0.085	0.058	0.11	0.084	216446	FALSE	TRUE	FALSE	FALSE	FALSE	FALSE	FALSE	FALSE	FALSE	FALSE	FALSE	FALSE	FALSE	FALSE	FALSE	FALSE	FALSE	FALSE	FALSE	FALSE
Amblysomus robustus	6401.8	577.805	238.229	SMI9	MAMMALIA	AFROSORICIDA	CHRYSOCHLORIDAE	52.6	89.7187	m_fossorial	0	1	0	0	0	0	0.88	0.83	0.83	0.85	0.94	0.46	0.059	0.085	0.085	0.058	0.11	0.084	336735	FALSE	TRUE	FALSE	FALSE	FALSE	FALSE	FALSE	FALSE	FALSE	FALSE	FALSE	FALSE	FALSE	FALSE	FALSE	FALSE	FALSE	FALSE	FALSE	FALSE
Amblysomus septentrionalis	3859.17	378.084	143.611	SMI9	MAMMALIA	AFROSORICIDA	CHRYSOCHLORIDAE	52.6	89.7187	m_fossorial	0	1	0	0	0	0	0.88	0.83	0.83	0.85	0.94	0.46	0.059	0.085	0.085	0.058	0.11	0.084	202993	FALSE	TRUE	FALSE	FALSE	FALSE	FALSE	FALSE	FALSE	FALSE	FALSE	FALSE	FALSE	FALSE	FALSE	FALSE	FALSE	FALSE	FALSE	FALSE	FALSE
Ammodillus imbellis	1252.03	335.446	70.1577	SMR16	MAMMALIA	RODENTIA	MURIDAE	50	86.2754	m_terr_frug_gran_herb	0	0.1	0.1	0	0.2	0.6	0.88	0.83	0.83	0.85	0.94	0.46	0.059	0.085	0.085	0.058	0.11	0.084	62601.5	FALSE	FALSE	FALSE	FALSE	FALSE	FALSE	FALSE	FALSE	FALSE	FALSE	FALSE	FALSE	FALSE	FALSE	FALSE	FALSE	FALSE	FALSE	FALSE	FALSE
Ammodorcas clarkei	7.19065	2.205	60.0033	LH7	MAMMALIA	CETARTIODACTYLA	BOVIDAE	28049.8	11431	m_large_herbivore	0	0	0	0	0	1	0.65	0.83	0.83	0.85	0.94	0.5	0.059	0.085	0.085	0.058	0.11	0.107	201696	FALSE	FALSE	FALSE	FALSE	FALSE	FALSE	FALSE	FALSE	TRUE	FALSE	FALSE	FALSE	FALSE	FALSE	FALSE	FALSE	FALSE	FALSE	FALSE	FALSE
Ammotragus lervia	6.55535	1.967	82.817	LH11	MAMMALIA	CETARTIODACTYLA	BOVIDAE	48000	17306.1	m_large_herbivore	0	0	0	0	0	1	0.65	0.83	0.83	0.85	0.94	0.5	0.059	0.085	0.085	0.058	0.11	0.107	314657	FALSE	FALSE	FALSE	FALSE	FALSE	FALSE	FALSE	TRUE	TRUE	TRUE	FALSE	FALSE	FALSE	FALSE	FALSE	FALSE	FALSE	FALSE	FALSE	FALSE
Anomalurus beecrofti	100.351	30.237	24.2023	SMR6	MAMMALIA	RODENTIA	ANOMALURIDAE	389	420.459	m_arb_frugivore	0	0.1	0.4	0.1	0	0.4	0.88	0.83	0.83	0.85	0.94	0.46	0.059	0.085	0.085	0.058	0.11	0.084	39036.7	FALSE	FALSE	FALSE	FALSE	FALSE	TRUE	TRUE	FALSE	FALSE	FALSE	FALSE	FALSE	FALSE	FALSE	FALSE	FALSE	FALSE	FALSE	FALSE	FALSE
Anomalurus derbianus	51.1805	32.238	23.2577	SMR6	MAMMALIA	RODENTIA	ANOMALURIDAE	649.99	624.951	m_arb_frugivore	0	0.1	0.4	0.1	0	0.4	0.65	0.83	0.83	0.85	0.94	0.32	0.059	0.085	0.085	0.058	0.11	0.107	33266.8	FALSE	FALSE	FALSE	FALSE	FALSE	TRUE	TRUE	FALSE	FALSE	FALSE	FALSE	FALSE	FALSE	FALSE	FALSE	FALSE	FALSE	FALSE	FALSE	FALSE
Anomalurus pelii	27.3104	8.114	26.8943	SMR6	MAMMALIA	RODENTIA	ANOMALURIDAE	1769.99	1354.3	m_arb_frugivore	0	0.1	0.4	0.1	0	0.4	0.65	0.83	0.83	0.85	0.94	0.32	0.059	0.085	0.085	0.058	0.11	0.107	48339.1	FALSE	FALSE	FALSE	FALSE	FALSE	TRUE	TRUE	FALSE	FALSE	FALSE	FALSE	FALSE	FALSE	FALSE	FALSE	FALSE	FALSE	FALSE	FALSE	FALSE
Anomalurus pusillus	34.4531	20.965	5.90651	SMR6	MAMMALIA	RODENTIA	ANOMALURIDAE	250	298.877	m_arb_frugivore	0	0.1	0.4	0.1	0	0.4	0.88	0.83	0.83	0.85	0.94	0.46	0.059	0.085	0.085	0.058	0.11	0.084	8613.27	FALSE	FALSE	FALSE	FALSE	FALSE	TRUE	TRUE	FALSE	FALSE	FALSE	FALSE	FALSE	FALSE	FALSE	FALSE	FALSE	FALSE	FALSE	FALSE	FALSE
Antidorcas marsupialis	2.11477	1.956	19.3003	LH5	MAMMALIA	CETARTIODACTYLA	BOVIDAE	31500	12502	m_large_herbivore	0	0	0	0	0	1	0.65	0.83	0.83	0.85	0.94	0.5	0.059	0.085	0.085	0.058	0.11	0.107	66615.3	FALSE	FALSE	FALSE	FALSE	FALSE	FALSE	FALSE	FALSE	TRUE	TRUE	FALSE	FALSE	FALSE	FALSE	FALSE	FALSE	FALSE	FALSE	FALSE	FALSE
Aonyx capensis	0.738808	0.458	3.34545	SC16	MAMMALIA	CARNIVORA	MUSTELIDAE	18999.8	8462.08	m_terr_insectivore	0.2	0.8	0	0	0	0	0.65	0.83	0.83	0.85	0.94	0.32	0.059	0.085	0.085	0.058	0.11	0.107	14037.2	FALSE	FALSE	TRUE	FALSE	FALSE	FALSE	FALSE	FALSE	FALSE	FALSE	FALSE	FALSE	FALSE	FALSE	FALSE	FALSE	FALSE	FALSE	FALSE	FALSE
Aonyx congicus	0.746519	0.458	3.38037	SC16	MAMMALIA	CARNIVORA	MUSTELIDAE	18999.8	8462.08	m_terr_insectivore	0.2	0.8	0	0	0	0	0.65	0.83	0.83	0.85	0.94	0.32	0.059	0.085	0.085	0.058	0.11	0.107	14183.7	FALSE	FALSE	TRUE	FALSE	FALSE	FALSE	FALSE	FALSE	FALSE	FALSE	FALSE	FALSE	FALSE	FALSE	FALSE	FALSE	FALSE	FALSE	FALSE	FALSE
Arctocebus aureus	88.8358	26.892	10.6887	PR1	MAMMALIA	PRIMATES	LORISIDAE	235	284.935	m_arb_frugivore	0	0.7	0.3	0	0	0	0.88	0.83	0.83	0.85	0.94	0.46	0.059	0.085	0.085	0.058	0.11	0.084	20876.4	FALSE	FALSE	TRUE	FALSE	FALSE	TRUE	FALSE	FALSE	FALSE	FALSE	FALSE	FALSE	FALSE	FALSE	FALSE	FALSE	FALSE	FALSE	FALSE	FALSE
Arctocebus calabarensis	49.1663	30.427	5.42366	PR1	MAMMALIA	PRIMATES	LORISIDAE	210	261.237	m_arb_frugivore	0	0.7	0.3	0	0	0	0.88	0.83	0.83	0.85	0.94	0.46	0.059	0.085	0.085	0.058	0.11	0.084	10324.9	FALSE	FALSE	TRUE	FALSE	FALSE	TRUE	FALSE	FALSE	FALSE	FALSE	FALSE	FALSE	FALSE	FALSE	FALSE	FALSE	FALSE	FALSE	FALSE	FALSE
Arvicanthis abyssinicus	1733.08	1195.12	143.579	SMR15	MAMMALIA	RODENTIA	MURIDAE	77.1	120.528	m_terr_frug_gran_herb	0	0	0	0	0.3	0.7	0.88	0.83	0.83	0.85	0.94	0.46	0.059	0.085	0.085	0.058	0.11	0.084	133620	TRUE	FALSE	FALSE	FALSE	FALSE	FALSE	FALSE	FALSE	FALSE	FALSE	FALSE	FALSE	FALSE	FALSE	FALSE	FALSE	FALSE	FALSE	FALSE	FALSE
Arvicanthis ansorgei	704.272	219.945	72.61	SMR15	MAMMALIA	RODENTIA	MURIDAE	102.35	149.993	m_terr_frug_gran_herb	0	0	0	0	0.3	0.7	0.88	0.83	0.83	0.85	0.94	0.46	0.059	0.085	0.085	0.058	0.11	0.084	72082.2	TRUE	FALSE	FALSE	FALSE	FALSE	FALSE	FALSE	FALSE	FALSE	FALSE	FALSE	FALSE	FALSE	FALSE	FALSE	FALSE	FALSE	FALSE	FALSE	FALSE
Arvicanthis blicki	920.448	272.599	112.78	SMR3	MAMMALIA	RODENTIA	MURIDAE	128	178.258	m_terr_frug_gran_herb	0	0	0	0	0.3	0.7	0.88	0.83	0.83	0.85	0.94	0.46	0.059	0.085	0.085	0.058	0.11	0.084	117817	TRUE	FALSE	FALSE	FALSE	FALSE	FALSE	FALSE	FALSE	FALSE	FALSE	FALSE	FALSE	FALSE	FALSE	FALSE	FALSE	FALSE	FALSE	FALSE	FALSE
Arvicanthis nairobae	1067.79	320.358	111.456	SMR15	MAMMALIA	RODENTIA	MURIDAE	104	151.856	m_terr_frug_gran_herb	0	0	0	0	0.3	0.7	0.88	0.83	0.83	0.85	0.94	0.46	0.059	0.085	0.085	0.058	0.11	0.084	111050	TRUE	FALSE	FALSE	FALSE	FALSE	FALSE	FALSE	FALSE	FALSE	FALSE	FALSE	FALSE	FALSE	FALSE	FALSE	FALSE	FALSE	FALSE	FALSE	FALSE
Arvicanthis neumanni	733.399	447.889	73.327	SMR15	MAMMALIA	RODENTIA	MURIDAE	98.36	145.458	m_terr_frug_gran_herb	0	0	0	0	0.3	0.7	0.88	0.83	0.83	0.85	0.94	0.46	0.059	0.085	0.085	0.058	0.11	0.084	72137.1	TRUE	FALSE	FALSE	FALSE	FALSE	FALSE	FALSE	FALSE	FALSE	FALSE	FALSE	FALSE	FALSE	FALSE	FALSE	FALSE	FALSE	FALSE	FALSE	FALSE
Arvicanthis niloticus	783.594	233.026	83.5468	SMR15	MAMMALIA	RODENTIA	MURIDAE	106.9	155.115	m_terr_frug_gran_herb	0	0	0	0	0.3	0.7	0.88	0.83	0.83	0.85	0.94	0.46	0.059	0.085	0.085	0.058	0.11	0.084	83766.2	TRUE	FALSE	FALSE	FALSE	FALSE	FALSE	FALSE	FALSE	FALSE	FALSE	FALSE	FALSE	FALSE	FALSE	FALSE	FALSE	FALSE	FALSE	FALSE	FALSE
Arvicanthis rufinus	758.836	233.302	78.2355	SMR15	MAMMALIA	RODENTIA	MURIDAE	102.35	149.993	m_terr_frug_gran_herb	0	0	0	0	0.3	0.7	0.88	0.83	0.83	0.85	0.94	0.46	0.059	0.085	0.085	0.058	0.11	0.084	77666.9	TRUE	FALSE	FALSE	FALSE	FALSE	FALSE	FALSE	FALSE	FALSE	FALSE	FALSE	FALSE	FALSE	FALSE	FALSE	FALSE	FALSE	FALSE	FALSE	FALSE
Asellia italosomalica	38.073	5.779	0.450688	SMB4	MAMMALIA	CHIROPTERA	HIPPOSIDERIDAE	11.93	28.5396	m_aer_insectivore	0	1	0	0	0	0	0.88	0.83	0.83	0.85	0.94	0.46	0.059	0.085	0.085	0.058	0.11	0.084	454.211	FALSE	FALSE	TRUE	FALSE	FALSE	FALSE	FALSE	FALSE	FALSE	FALSE	FALSE	FALSE	FALSE	FALSE	FALSE	FALSE	FALSE	FALSE	FALSE	FALSE
Asellia patrizii	36.0828	6.134	0.485948	SMB4	MAMMALIA	CHIROPTERA	HIPPOSIDERIDAE	14.1	32.4698	m_aer_insectivore	0	1	0	0	0	0	0.88	0.83	0.83	0.85	0.94	0.46	0.059	0.085	0.085	0.058	0.11	0.084	508.768	FALSE	FALSE	TRUE	FALSE	FALSE	FALSE	FALSE	FALSE	FALSE	FALSE	FALSE	FALSE	FALSE	FALSE	FALSE	FALSE	FALSE	FALSE	FALSE	FALSE
Asellia tridens	34.5595	5.779	0.409097	SMB4	MAMMALIA	CHIROPTERA	HIPPOSIDERIDAE	11.93	28.5396	m_aer_insectivore	0	1	0	0	0	0	0.88	0.83	0.83	0.85	0.94	0.46	0.059	0.085	0.085	0.058	0.11	0.084	412.295	FALSE	FALSE	TRUE	FALSE	FALSE	FALSE	FALSE	FALSE	FALSE	FALSE	FALSE	FALSE	FALSE	FALSE	FALSE	FALSE	FALSE	FALSE	FALSE	FALSE
Atelerix albiventris	24.7558	7.649	7.69433	SMI1	MAMMALIA	EULIPOTYPHLA	ERINACEIDAE	600	587.509	m_carnivore	0.5	0.2	0.2	0	0	0.1	0.65	0.83	0.83	0.85	0.94	0.32	0.059	0.085	0.085	0.058	0.11	0.107	14853.5	FALSE	FALSE	FALSE	TRUE	FALSE	FALSE	FALSE	FALSE	FALSE	FALSE	FALSE	FALSE	FALSE	FALSE	FALSE	FALSE	FALSE	FALSE	FALSE	FALSE
Atelerix frontalis	56.9523	18.101	9.33252	SMI1	MAMMALIA	EULIPOTYPHLA	ERINACEIDAE	309.5	352.429	m_carnivore	0.5	0.2	0.2	0	0	0.1	0.88	0.83	0.83	0.85	0.94	0.46	0.059	0.085	0.085	0.058	0.11	0.084	17626.7	FALSE	FALSE	FALSE	TRUE	FALSE	FALSE	FALSE	FALSE	FALSE	FALSE	FALSE	FALSE	FALSE	FALSE	FALSE	FALSE	FALSE	FALSE	FALSE	FALSE
Atelerix sclateri	32.4305	9.809	9.28098	SMI1	MAMMALIA	EULIPOTYPHLA	ERINACEIDAE	539.15	540.956	m_carnivore	0.5	0.2	0.2	0	0	0.1	0.65	0.83	0.83	0.85	0.94	0.32	0.059	0.085	0.085	0.058	0.11	0.107	17484.9	FALSE	FALSE	FALSE	TRUE	FALSE	FALSE	FALSE	FALSE	FALSE	FALSE	FALSE	FALSE	FALSE	FALSE	FALSE	FALSE	FALSE	FALSE	FALSE	FALSE
Atherurus africanus	8.36374	6.338	12.1345	SMR1	MAMMALIA	RODENTIA	HYSTRICIDAE	1934	1450.2	m_terr_frug_gran_herb	0	0	0.2	0	0	0.8	0.65	0.83	0.83	0.85	0.94	0.32	0.059	0.085	0.085	0.058	0.11	0.107	16175.5	FALSE	FALSE	FALSE	FALSE	FALSE	FALSE	FALSE	FALSE	FALSE	FALSE	FALSE	FALSE	FALSE	FALSE	FALSE	FALSE	FALSE	FALSE	FALSE	FALSE
Atilax paludinosus	3.71553	1.065	3.92533	SC16	MAMMALIA	CARNIVORA	HERPESTIDAE	3299.97	2190.64	m_carnivore	0.6	0.4	0	0	0	0	0.65	0.83	0.83	0.85	0.94	0.32	0.059	0.085	0.085	0.058	0.11	0.107	12261.1	FALSE	FALSE	TRUE	TRUE	FALSE	FALSE	FALSE	FALSE	FALSE	FALSE	FALSE	FALSE	FALSE	FALSE	FALSE	FALSE	FALSE	FALSE	FALSE	FALSE
Bathyergus janetta	3350.68	562.35	989.164	SMR12	MAMMALIA	RODENTIA	BATHYERGIDAE	332	372.049	m_fossorial	0	0	0	0	0	1	0.88	0.83	0.83	0.85	0.94	0.46	0.059	0.085	0.085	0.058	0.11	0.084	1.11242e+06	FALSE	TRUE	FALSE	FALSE	FALSE	FALSE	FALSE	FALSE	FALSE	FALSE	FALSE	FALSE	FALSE	FALSE	FALSE	FALSE	FALSE	FALSE	FALSE	FALSE
Bathyergus suillus	4181.07	627.97	2891.55	SMR12	MAMMALIA	RODENTIA	BATHYERGIDAE	625	606.319	m_fossorial	0	0	0	0	0	1	0.65	0.83	0.83	0.85	0.94	0.32	0.059	0.085	0.085	0.058	0.11	0.107	2.61317e+06	FALSE	TRUE	FALSE	FALSE	FALSE	FALSE	FALSE	FALSE	FALSE	FALSE	FALSE	FALSE	FALSE	FALSE	FALSE	FALSE	FALSE	FALSE	FALSE	FALSE
Bdeogale crassicauda	10.1876	3.005	6.66394	SC9	MAMMALIA	CARNIVORA	HERPESTIDAE	1549.99	1222.41	m_terr_insectivore	0.2	0.8	0	0	0	0	0.65	0.83	0.83	0.85	0.94	0.32	0.059	0.085	0.085	0.058	0.11	0.107	15790.6	FALSE	FALSE	TRUE	FALSE	FALSE	FALSE	FALSE	FALSE	FALSE	FALSE	FALSE	FALSE	FALSE	FALSE	FALSE	FALSE	FALSE	FALSE	FALSE	FALSE
Bdeogale jacksoni	6.13429	1.787	5.23045	SC7	MAMMALIA	CARNIVORA	HERPESTIDAE	2500	1768.04	m_carnivore	0.6	0.4	0	0	0	0	0.65	0.83	0.83	0.85	0.94	0.32	0.059	0.085	0.085	0.058	0.11	0.107	15335.7	FALSE	FALSE	TRUE	TRUE	FALSE	FALSE	FALSE	FALSE	FALSE	FALSE	FALSE	FALSE	FALSE	FALSE	FALSE	FALSE	FALSE	FALSE	FALSE	FALSE
Bdeogale nigripes	5.11392	1.525	4.59936	SC7	MAMMALIA	CARNIVORA	HERPESTIDAE	2500	1768.04	m_terr_insectivore	0.4	0.6	0	0	0	0	0.65	0.83	0.83	0.85	0.94	0.32	0.059	0.085	0.085	0.058	0.11	0.107	12784.8	FALSE	FALSE	TRUE	FALSE	FALSE	FALSE	FALSE	FALSE	FALSE	FALSE	FALSE	FALSE	FALSE	FALSE	FALSE	FALSE	FALSE	FALSE	FALSE	FALSE
Bdeogale omnivora	5.11533	1.525	4.60062	SC7	MAMMALIA	CARNIVORA	HERPESTIDAE	2500	1768.04	m_terr_insectivore	0.4	0.6	0	0	0	0	0.65	0.83	0.83	0.85	0.94	0.32	0.059	0.085	0.085	0.058	0.11	0.107	12788.3	FALSE	FALSE	TRUE	FALSE	FALSE	FALSE	FALSE	FALSE	FALSE	FALSE	FALSE	FALSE	FALSE	FALSE	FALSE	FALSE	FALSE	FALSE	FALSE	FALSE
Beamys hindei	593.602	172.941	31.0525	SMR8	MAMMALIA	RODENTIA	NESOMYIDAE	75.8	118.956	m_terr_frug_gran_herb	0	0	0.5	0	0.5	0	0.88	0.83	0.83	0.85	0.94	0.46	0.059	0.085	0.085	0.058	0.11	0.084	44995	TRUE	FALSE	FALSE	FALSE	FALSE	TRUE	FALSE	FALSE	FALSE	FALSE	FALSE	FALSE	FALSE	FALSE	FALSE	FALSE	FALSE	FALSE	FALSE	FALSE
Beatragus hunteri	1.00213	0.615	18.6234	LH2	MAMMALIA	CETARTIODACTYLA	BOVIDAE	79132.2	25457.2	m_large_herbivore	0	0	0	0	0	1	0.65	0.83	0.83	0.85	0.94	0.5	0.059	0.085	0.085	0.058	0.11	0.107	79301.1	FALSE	FALSE	FALSE	FALSE	FALSE	FALSE	FALSE	TRUE	FALSE	TRUE	FALSE	FALSE	FALSE	FALSE	FALSE	FALSE	FALSE	FALSE	FALSE	FALSE
Bunolagus monticularis	137.468	42.802	210.501	SMR8	MAMMALIA	LAGOMORPHA	LEPORIDAE	1750.01	1342.48	m_terr_frug_gran_herb	0	0	0	0	0	1	0.65	0.83	0.83	0.85	0.94	0.32	0.059	0.085	0.085	0.058	0.11	0.107	240570	FALSE	FALSE	FALSE	FALSE	FALSE	FALSE	FALSE	FALSE	FALSE	FALSE	FALSE	FALSE	FALSE	FALSE	FALSE	FALSE	FALSE	FALSE	FALSE	FALSE
Calcochloris obtusirostris	9110.57	900.17	185.293	SMI9	MAMMALIA	AFROSORICIDA	CHRYSOCHLORIDAE	24.05	49.0346	m_fossorial	0	1	0	0	0	0	0.88	0.83	0.83	0.85	0.94	0.46	0.059	0.085	0.085	0.058	0.11	0.084	219109	FALSE	TRUE	FALSE	FALSE	FALSE	FALSE	FALSE	FALSE	FALSE	FALSE	FALSE	FALSE	FALSE	FALSE	FALSE	FALSE	FALSE	FALSE	FALSE	FALSE
Calcochloris tytonis	6328.42	613.929	225.411	SMI9	MAMMALIA	AFROSORICIDA	CHRYSOCHLORIDAE	49.7	85.8755	m_fossorial	0	1	0	0	0	0	0.88	0.83	0.83	0.85	0.94	0.46	0.059	0.085	0.085	0.058	0.11	0.084	314522	FALSE	TRUE	FALSE	FALSE	FALSE	FALSE	FALSE	FALSE	FALSE	FALSE	FALSE	FALSE	FALSE	FALSE	FALSE	FALSE	FALSE	FALSE	FALSE	FALSE
Canis adustus	0.0925474	0.065	0.297284	SC12	MAMMALIA	CARNIVORA	CANIDAE	10249.9	5254.82	m_carnivore	0.5	0.3	0	0	0	0.2	0.65	0.83	0.83	0.85	0.94	0.32	0.059	0.085	0.085	0.058	0.11	0.107	948.602	FALSE	FALSE	TRUE	TRUE	FALSE	FALSE	FALSE	FALSE	FALSE	FALSE	FALSE	TRUE	FALSE	FALSE	FALSE	FALSE	FALSE	FALSE	FALSE	FALSE
Canis lupaster	0.353041	0.278	0.828964	SC12	MAMMALIA	CARNIVORA	CANIDAE	10345.2	5292.51	m_carnivore	0.8	0.1	0.1	0	0	0	0.65	0.83	0.83	0.85	0.94	0.32	0.059	0.085	0.085	0.058	0.11	0.107	3652.29	FALSE	FALSE	FALSE	TRUE	FALSE	FALSE	FALSE	FALSE	FALSE	FALSE	FALSE	FALSE	FALSE	FALSE	FALSE	FALSE	FALSE	FALSE	FALSE	FALSE
Canis mesomelas	1.03661	0.813	3.09247	SC12	MAMMALIA	CARNIVORA	CANIDAE	8500.02	4547.73	m_carnivore	0.6	0.1	0	0	0	0.3	0.65	0.83	0.83	0.85	0.94	0.32	0.059	0.085	0.085	0.058	0.11	0.107	8811.2	FALSE	FALSE	FALSE	TRUE	FALSE	FALSE	FALSE	FALSE	FALSE	FALSE	FALSE	TRUE	FALSE	FALSE	FALSE	FALSE	FALSE	FALSE	FALSE	FALSE
Canis simensis	0.298452	0.09	0.660739	SC5	MAMMALIA	CARNIVORA	CANIDAE	10000	5155.63	m_carnivore	1	0	0	0	0	0	0.65	0.83	0.83	0.85	0.94	0.32	0.059	0.085	0.085	0.058	0.11	0.107	2984.52	FALSE	FALSE	FALSE	TRUE	FALSE	FALSE	FALSE	FALSE	FALSE	FALSE	FALSE	FALSE	FALSE	FALSE	FALSE	FALSE	FALSE	FALSE	FALSE	FALSE
Capra nubiana	5.39006	1.631	83.6156	LH11	MAMMALIA	CETARTIODACTYLA	BOVIDAE	62624.8	21250.6	m_large_herbivore	0	0	0	0	0	1	0.65	0.83	0.83	0.85	0.94	0.5	0.059	0.085	0.085	0.058	0.11	0.107	337552	FALSE	FALSE	FALSE	FALSE	FALSE	FALSE	FALSE	TRUE	TRUE	TRUE	FALSE	FALSE	FALSE	FALSE	FALSE	FALSE	FALSE	FALSE	FALSE	FALSE
Capra walie	3.86844	1.147	86.1274	LH11	MAMMALIA	CETARTIODACTYLA	BOVIDAE	100000	30498.8	m_large_herbivore	0	0	0	0	0	1	0.65	0.83	0.83	0.85	0.94	0.5	0.059	0.085	0.085	0.058	0.11	0.107	386844	FALSE	FALSE	FALSE	FALSE	FALSE	FALSE	FALSE	TRUE	TRUE	FALSE	FALSE	FALSE	FALSE	FALSE	FALSE	FALSE	FALSE	FALSE	FALSE	FALSE
Caracal aurata	0.120964	0.072	0.281141	SC7	MAMMALIA	CARNIVORA	FELIDAE	10650	5412.48	m_carnivore	1	0	0	0	0	0	0.65	0.83	0.83	0.85	0.94	0.32	0.059	0.085	0.085	0.058	0.11	0.107	1288.26	FALSE	FALSE	FALSE	TRUE	FALSE	FALSE	FALSE	FALSE	FALSE	FALSE	FALSE	FALSE	FALSE	FALSE	FALSE	FALSE	FALSE	FALSE	FALSE	FALSE
Caracal caracal	0.200886	0.062	0.568687	SC11	MAMMALIA	CARNIVORA	FELIDAE	13749.9	6592.49	m_carnivore	1	0	0	0	0	0	0.65	0.83	0.83	0.85	0.94	0.32	0.059	0.085	0.085	0.058	0.11	0.107	2762.17	FALSE	FALSE	FALSE	TRUE	FALSE	FALSE	FALSE	FALSE	FALSE	FALSE	FALSE	FALSE	FALSE	FALSE	FALSE	FALSE	FALSE	FALSE	FALSE	FALSE
Cardioderma cor	22.1863	3.429	0.505199	SMB9	MAMMALIA	CHIROPTERA	MEGADERMATIDAE	27.84	54.8993	m_aer_insectivore	0	1	0	0	0	0	0.88	0.83	0.83	0.85	0.94	0.46	0.059	0.085	0.085	0.058	0.11	0.084	617.667	FALSE	FALSE	TRUE	FALSE	FALSE	FALSE	FALSE	FALSE	FALSE	FALSE	FALSE	FALSE	FALSE	FALSE	FALSE	FALSE	FALSE	FALSE	FALSE	FALSE
Carpitalpa arendsi	5114.75	487.052	189.608	SMI9	MAMMALIA	AFROSORICIDA	CHRYSOCHLORIDAE	52.34	89.3762	m_fossorial	0	1	0	0	0	0	0.88	0.83	0.83	0.85	0.94	0.46	0.059	0.085	0.085	0.058	0.11	0.084	267706	FALSE	TRUE	FALSE	FALSE	FALSE	FALSE	FALSE	FALSE	FALSE	FALSE	FALSE	FALSE	FALSE	FALSE	FALSE	FALSE	FALSE	FALSE	FALSE	FALSE
Casinycteris argynnis	42.0745	13.389	1.04686	SMB10	MAMMALIA	CHIROPTERA	PTEROPODIDAE	29.85	57.9347	m_arb_frugivore	0	0	0.8	0.2	0	0	0.88	0.83	0.83	0.85	0.94	0.46	0.059	0.085	0.085	0.058	0.11	0.084	1255.92	FALSE	FALSE	FALSE	FALSE	FALSE	TRUE	FALSE	FALSE	FALSE	FALSE	FALSE	FALSE	FALSE	FALSE	FALSE	FALSE	FALSE	FALSE	FALSE	FALSE
Cephalophus adersi	5.73135	3.537	17.0517	LH10	MAMMALIA	CETARTIODACTYLA	BOVIDAE	9249.96	4854.47	m_large_herbivore	0.1	0	0.3	0	0	0.6	0.65	0.83	0.83	0.85	0.94	0.5	0.059	0.085	0.085	0.058	0.11	0.107	53014.8	FALSE	FALSE	FALSE	FALSE	FALSE	TRUE	FALSE	FALSE	FALSE	FALSE	FALSE	FALSE	FALSE	FALSE	FALSE	FALSE	FALSE	FALSE	FALSE	FALSE
Cephalophus callipygus	5.16213	1.484	25.952	LH10	MAMMALIA	CETARTIODACTYLA	BOVIDAE	18249.9	8203.04	m_large_herbivore	0.1	0	0.3	0	0	0.6	0.65	0.83	0.83	0.85	0.94	0.5	0.059	0.085	0.085	0.058	0.11	0.107	94208.3	FALSE	FALSE	FALSE	FALSE	FALSE	TRUE	FALSE	FALSE	FALSE	FALSE	FALSE	FALSE	FALSE	FALSE	FALSE	FALSE	FALSE	FALSE	FALSE	FALSE
Cephalophus dorsalis	0.743074	0.52	4.00938	LH10	MAMMALIA	CETARTIODACTYLA	BOVIDAE	20000	8803.94	m_large_herbivore	0.1	0	0.3	0	0	0.6	0.65	0.83	0.83	0.85	0.94	0.5	0.059	0.085	0.085	0.058	0.11	0.107	14861.5	FALSE	FALSE	FALSE	FALSE	FALSE	TRUE	FALSE	FALSE	FALSE	FALSE	FALSE	FALSE	FALSE	FALSE	FALSE	FALSE	FALSE	FALSE	FALSE	FALSE
Cephalophus harveyi	2.22645	1.687	8.09823	LH10	MAMMALIA	CETARTIODACTYLA	BOVIDAE	12000	5934.84	m_large_herbivore	0.1	0	0.3	0	0	0.6	0.65	0.83	0.83	0.85	0.94	0.5	0.059	0.085	0.085	0.058	0.11	0.107	26717.4	FALSE	FALSE	FALSE	FALSE	FALSE	TRUE	FALSE	FALSE	FALSE	FALSE	FALSE	FALSE	FALSE	FALSE	FALSE	FALSE	FALSE	FALSE	FALSE	FALSE
Cephalophus jentinki	2.01022	0.596	28.5305	LH10	MAMMALIA	CETARTIODACTYLA	BOVIDAE	70000.3	23157.9	m_large_herbivore	0.1	0	0.3	0	0	0.6	0.65	0.83	0.83	0.85	0.94	0.5	0.059	0.085	0.085	0.058	0.11	0.107	140716	FALSE	FALSE	FALSE	FALSE	FALSE	TRUE	FALSE	FALSE	FALSE	FALSE	FALSE	FALSE	FALSE	FALSE	FALSE	FALSE	FALSE	FALSE	FALSE	FALSE
Cephalophus leucogaster	6.72288	1.783	25.5469	LH10	MAMMALIA	CETARTIODACTYLA	BOVIDAE	12699.9	6200.34	m_large_herbivore	0.1	0	0.3	0	0	0.6	0.65	0.83	0.83	0.85	0.94	0.5	0.059	0.085	0.085	0.058	0.11	0.107	85379.8	FALSE	FALSE	FALSE	FALSE	FALSE	TRUE	FALSE	FALSE	FALSE	FALSE	FALSE	FALSE	FALSE	FALSE	FALSE	FALSE	FALSE	FALSE	FALSE	FALSE
Cephalophus natalensis	2.23839	1.687	8.14165	LH10	MAMMALIA	CETARTIODACTYLA	BOVIDAE	12000	5934.84	m_large_herbivore	0.1	0	0.3	0	0	0.6	0.65	0.83	0.83	0.85	0.94	0.5	0.059	0.085	0.085	0.058	0.11	0.107	26860.6	FALSE	FALSE	FALSE	FALSE	FALSE	TRUE	FALSE	FALSE	FALSE	FALSE	FALSE	FALSE	FALSE	FALSE	FALSE	FALSE	FALSE	FALSE	FALSE	FALSE
Cephalophus niger	0.96116	0.597	5.26599	LH10	MAMMALIA	CETARTIODACTYLA	BOVIDAE	20400	8939.57	m_large_herbivore	0.1	0	0.3	0	0	0.6	0.65	0.83	0.83	0.85	0.94	0.5	0.059	0.085	0.085	0.058	0.11	0.107	19607.7	FALSE	FALSE	FALSE	FALSE	FALSE	TRUE	FALSE	FALSE	FALSE	FALSE	FALSE	FALSE	FALSE	FALSE	FALSE	FALSE	FALSE	FALSE	FALSE	FALSE
Cephalophus nigrifrons	7.7429	5.59	31.5469	LH10	MAMMALIA	CETARTIODACTYLA	BOVIDAE	13899.9	6647.92	m_large_herbivore	0.1	0	0.3	0	0	0.6	0.65	0.83	0.83	0.85	0.94	0.5	0.059	0.085	0.085	0.058	0.11	0.107	107625	FALSE	FALSE	FALSE	FALSE	FALSE	TRUE	FALSE	FALSE	FALSE	FALSE	FALSE	FALSE	FALSE	FALSE	FALSE	FALSE	FALSE	FALSE	FALSE	FALSE
Cephalophus ogilbyi	3.39418	2.105	18.3139	LH10	MAMMALIA	CETARTIODACTYLA	BOVIDAE	20000	8803.94	m_large_herbivore	0.1	0	0.3	0	0	0.6	0.65	0.83	0.83	0.85	0.94	0.5	0.059	0.085	0.085	0.058	0.11	0.107	67883.7	FALSE	FALSE	FALSE	FALSE	FALSE	TRUE	FALSE	FALSE	FALSE	FALSE	FALSE	FALSE	FALSE	FALSE	FALSE	FALSE	FALSE	FALSE	FALSE	FALSE
Cephalophus rufilatus	0.892767	0.802	3.24724	LH10	MAMMALIA	CETARTIODACTYLA	BOVIDAE	12000	5934.84	m_large_herbivore	0.1	0	0.3	0	0	0.6	0.65	0.83	0.83	0.85	0.94	0.5	0.059	0.085	0.085	0.058	0.11	0.107	10713.2	FALSE	FALSE	FALSE	FALSE	FALSE	TRUE	FALSE	FALSE	FALSE	FALSE	FALSE	FALSE	FALSE	FALSE	FALSE	FALSE	FALSE	FALSE	FALSE	FALSE
Cephalophus silvicultor	0.497183	0.426	7.25018	LH10	MAMMALIA	CETARTIODACTYLA	BOVIDAE	72500.3	23793.8	m_large_herbivore	0.1	0	0.3	0	0	0.6	0.65	0.83	0.83	0.85	0.94	0.5	0.059	0.085	0.085	0.058	0.11	0.107	36045.9	FALSE	FALSE	FALSE	FALSE	FALSE	TRUE	FALSE	FALSE	FALSE	FALSE	FALSE	FALSE	FALSE	FALSE	FALSE	FALSE	FALSE	FALSE	FALSE	FALSE
Cephalophus spadix	3.26217	1.015	38.9725	LH10	MAMMALIA	CETARTIODACTYLA	BOVIDAE	56000.2	19493.3	m_large_herbivore	0.1	0	0.3	0	0	0.6	0.65	0.83	0.83	0.85	0.94	0.5	0.059	0.085	0.085	0.058	0.11	0.107	182682	FALSE	FALSE	FALSE	FALSE	FALSE	TRUE	FALSE	FALSE	FALSE	FALSE	FALSE	FALSE	FALSE	FALSE	FALSE	FALSE	FALSE	FALSE	FALSE	FALSE
Cephalophus weynsi	4.4568	1.349	21.2119	LH10	MAMMALIA	CETARTIODACTYLA	BOVIDAE	17000	7765.84	m_large_herbivore	0.1	0	0.3	0	0	0.6	0.65	0.83	0.83	0.85	0.94	0.5	0.059	0.085	0.085	0.058	0.11	0.107	75765.6	FALSE	FALSE	FALSE	FALSE	FALSE	TRUE	FALSE	FALSE	FALSE	FALSE	FALSE	FALSE	FALSE	FALSE	FALSE	FALSE	FALSE	FALSE	FALSE	FALSE
Cephalophus zebra	4.53855	1.298	22.0899	LH10	MAMMALIA	CETARTIODACTYLA	BOVIDAE	17500.1	7941.62	m_large_herbivore	0.1	0	0.3	0	0	0.6	0.65	0.83	0.83	0.85	0.94	0.5	0.059	0.085	0.085	0.058	0.11	0.107	79425	FALSE	FALSE	FALSE	FALSE	FALSE	TRUE	FALSE	FALSE	FALSE	FALSE	FALSE	FALSE	FALSE	FALSE	FALSE	FALSE	FALSE	FALSE	FALSE	FALSE
Ceratotherium simum	0.407327	0.284	143.797	LH1	MAMMALIA	PERISSODACTYLA	RHINOCEROTIDAE	2.94999e+06	415894	m_large_herbivore	0	0	0	0	0	1	0.65	0.83	0.83	0.85	0.94	0.43	0.059	0.085	0.085	0.058	0.11	0.107	1.20161e+06	FALSE	FALSE	FALSE	FALSE	FALSE	FALSE	FALSE	FALSE	FALSE	TRUE	TRUE	FALSE	FALSE	FALSE	FALSE	FALSE	FALSE	FALSE	FALSE	FALSE
Cercocebus agilis	7.34194	5.094	14.7548	PR2	MAMMALIA	PRIMATES	CERCOPITHECIDAE	8000	4339.78	m_arb_frugivore	0.1	0.2	0.7	0	0	0	0.65	0.83	0.83	0.85	0.94	0.32	0.059	0.085	0.085	0.058	0.11	0.107	58735.5	FALSE	FALSE	FALSE	FALSE	FALSE	TRUE	FALSE	FALSE	FALSE	FALSE	FALSE	FALSE	FALSE	FALSE	FALSE	FALSE	FALSE	FALSE	FALSE	FALSE
Cercocebus atys	12.2546	9.119	21.5401	PR2	MAMMALIA	PRIMATES	CERCOPITHECIDAE	6941.24	3889.3	m_arb_frugivore	0	0.1	0.4	0	0.5	0	0.65	0.83	0.83	0.85	0.94	0.32	0.059	0.085	0.085	0.058	0.11	0.107	85061.9	FALSE	FALSE	FALSE	FALSE	FALSE	TRUE	FALSE	FALSE	FALSE	FALSE	FALSE	FALSE	FALSE	FALSE	FALSE	FALSE	FALSE	FALSE	FALSE	FALSE
Cercocebus chrysogaster	8.05578	2.393	22.1398	PR2	MAMMALIA	PRIMATES	CERCOPITHECIDAE	12000	5934.85	m_arb_frugivore	0.1	0.2	0.7	0	0	0	0.65	0.83	0.83	0.85	0.94	0.32	0.059	0.085	0.085	0.058	0.11	0.107	96669.4	FALSE	FALSE	FALSE	FALSE	FALSE	TRUE	FALSE	FALSE	FALSE	FALSE	FALSE	FALSE	FALSE	FALSE	FALSE	FALSE	FALSE	FALSE	FALSE	FALSE
Cercocebus galeritus	138.051	118.86	273.009	PR2	MAMMALIA	PRIMATES	CERCOPITHECIDAE	7835.02	4270.52	m_arb_frugivore	0.1	0.2	0.7	0	0	0	0.65	0.83	0.83	0.85	0.94	0.32	0.059	0.085	0.085	0.058	0.11	0.107	1.08163e+06	FALSE	FALSE	FALSE	FALSE	FALSE	TRUE	FALSE	FALSE	FALSE	FALSE	FALSE	FALSE	FALSE	FALSE	FALSE	FALSE	FALSE	FALSE	FALSE	FALSE
Cercocebus lunulatus	12.2658	9.119	21.5598	PR2	MAMMALIA	PRIMATES	CERCOPITHECIDAE	6941.24	3889.3	m_arb_frugivore	0	0.1	0.4	0	0.5	0	0.65	0.83	0.83	0.85	0.94	0.32	0.059	0.085	0.085	0.058	0.11	0.107	85139.8	FALSE	FALSE	FALSE	FALSE	FALSE	TRUE	FALSE	FALSE	FALSE	FALSE	FALSE	FALSE	FALSE	FALSE	FALSE	FALSE	FALSE	FALSE	FALSE	FALSE
Cercocebus sanjei	14.6815	10.295	41.4156	PR2	MAMMALIA	PRIMATES	CERCOPITHECIDAE	8000	4339.78	m_arb_frugivore	0	0	0.7	0	0	0.3	0.65	0.83	0.83	0.85	0.94	0.32	0.059	0.085	0.085	0.058	0.11	0.107	117452	FALSE	FALSE	FALSE	FALSE	FALSE	TRUE	TRUE	FALSE	FALSE	FALSE	FALSE	FALSE	FALSE	FALSE	FALSE	FALSE	FALSE	FALSE	FALSE	FALSE
Cercocebus torquatus	10.6348	7.869	20.855	PR2	MAMMALIA	PRIMATES	CERCOPITHECIDAE	7749.97	4234.69	m_arb_frugivore	0.1	0.2	0.7	0	0	0	0.65	0.83	0.83	0.85	0.94	0.32	0.059	0.085	0.085	0.058	0.11	0.107	82419.7	FALSE	FALSE	FALSE	FALSE	FALSE	TRUE	FALSE	FALSE	FALSE	FALSE	FALSE	FALSE	FALSE	FALSE	FALSE	FALSE	FALSE	FALSE	FALSE	FALSE
Cercopithecus ascanius	46.0727	40.742	56.9331	PR2	MAMMALIA	PRIMATES	CERCOPITHECIDAE	3550	2317.71	m_arb_frugivore	0.1	0.2	0.5	0	0.1	0.1	0.65	0.83	0.83	0.85	0.94	0.32	0.059	0.085	0.085	0.058	0.11	0.107	163558	FALSE	FALSE	FALSE	FALSE	FALSE	TRUE	FALSE	FALSE	FALSE	FALSE	FALSE	FALSE	FALSE	FALSE	FALSE	FALSE	FALSE	FALSE	FALSE	FALSE
Cercopithecus campbelli	17.2424	11.88	23.8127	PR2	MAMMALIA	PRIMATES	CERCOPITHECIDAE	4099.96	2590.29	m_arb_frugivore	0.1	0.2	0.5	0	0.1	0.1	0.65	0.83	0.83	0.85	0.94	0.32	0.059	0.085	0.085	0.058	0.11	0.107	70693.1	FALSE	FALSE	FALSE	FALSE	FALSE	TRUE	FALSE	FALSE	FALSE	FALSE	FALSE	FALSE	FALSE	FALSE	FALSE	FALSE	FALSE	FALSE	FALSE	FALSE
Cercopithecus cephus	11.8983	9.746	14.4947	PR2	MAMMALIA	PRIMATES	CERCOPITHECIDAE	3484.98	2284.87	m_arb_frugivore	0.1	0.2	0.5	0	0.1	0.1	0.65	0.83	0.83	0.85	0.94	0.32	0.059	0.085	0.085	0.058	0.11	0.107	41465.4	FALSE	FALSE	FALSE	FALSE	FALSE	TRUE	FALSE	FALSE	FALSE	FALSE	FALSE	FALSE	FALSE	FALSE	FALSE	FALSE	FALSE	FALSE	FALSE	FALSE
Cercopithecus denti	22.8574	19.37	32.2095	PR2	MAMMALIA	PRIMATES	CERCOPITHECIDAE	4208.33	2642.99	m_arb_frugivore	0.1	0.2	0.5	0	0.1	0.1	0.65	0.83	0.83	0.85	0.94	0.32	0.059	0.085	0.085	0.058	0.11	0.107	96191.4	FALSE	FALSE	FALSE	FALSE	FALSE	TRUE	FALSE	FALSE	FALSE	FALSE	FALSE	FALSE	FALSE	FALSE	FALSE	FALSE	FALSE	FALSE	FALSE	FALSE
Cercopithecus diana	23.8344	18.906	34.1434	PR2	MAMMALIA	PRIMATES	CERCOPITHECIDAE	4175.03	2626.83	m_arb_frugivore	0.1	0.3	0.5	0	0	0.1	0.65	0.83	0.83	0.85	0.94	0.32	0.059	0.085	0.085	0.058	0.11	0.107	99509.4	FALSE	FALSE	TRUE	FALSE	FALSE	TRUE	FALSE	FALSE	FALSE	FALSE	FALSE	FALSE	FALSE	FALSE	FALSE	FALSE	FALSE	FALSE	FALSE	FALSE
Cercopithecus erythrogaster	41.1851	25.13	38.8236	PR2	MAMMALIA	PRIMATES	CERCOPITHECIDAE	2500	1768.04	m_arb_frugivore	0.1	0.2	0.5	0	0.1	0.1	0.65	0.83	0.83	0.85	0.94	0.32	0.059	0.085	0.085	0.058	0.11	0.107	102963	FALSE	FALSE	FALSE	FALSE	FALSE	TRUE	FALSE	FALSE	FALSE	FALSE	FALSE	FALSE	FALSE	FALSE	FALSE	FALSE	FALSE	FALSE	FALSE	FALSE
Cercopithecus erythrotis	40.985	11.77	54.6568	PR2	MAMMALIA	PRIMATES	CERCOPITHECIDAE	3918.33	2501.24	m_arb_frugivore	0.1	0.2	0.5	0	0.1	0.1	0.65	0.83	0.83	0.85	0.94	0.32	0.059	0.085	0.085	0.058	0.11	0.107	160593	FALSE	FALSE	FALSE	FALSE	FALSE	TRUE	FALSE	FALSE	FALSE	FALSE	FALSE	FALSE	FALSE	FALSE	FALSE	FALSE	FALSE	FALSE	FALSE	FALSE
Cercopithecus hamlyni	2.80757	1.931	5.77897	PR2	MAMMALIA	PRIMATES	CERCOPITHECIDAE	6875	3860.62	m_arb_frugivore	0.1	0.2	0.5	0	0.1	0.1	0.65	0.83	0.83	0.85	0.94	0.32	0.059	0.085	0.085	0.058	0.11	0.107	19302	FALSE	FALSE	FALSE	FALSE	FALSE	TRUE	FALSE	FALSE	FALSE	FALSE	FALSE	FALSE	FALSE	FALSE	FALSE	FALSE	FALSE	FALSE	FALSE	FALSE
Cercopithecus lowei	17.1842	11.88	23.7323	PR2	MAMMALIA	PRIMATES	CERCOPITHECIDAE	4099.96	2590.29	m_arb_frugivore	0.1	0.2	0.5	0	0.1	0.1	0.65	0.83	0.83	0.85	0.94	0.32	0.059	0.085	0.085	0.058	0.11	0.107	70454.4	FALSE	FALSE	FALSE	FALSE	FALSE	TRUE	FALSE	FALSE	FALSE	FALSE	FALSE	FALSE	FALSE	FALSE	FALSE	FALSE	FALSE	FALSE	FALSE	FALSE
Cercopithecus mitis	36.2049	32.685	55.6174	PR6	MAMMALIA	PRIMATES	CERCOPITHECIDAE	5000	3019.17	m_arb_frugivore	0.1	0	0.5	0	0.3	0.1	0.65	0.83	0.83	0.85	0.94	0.32	0.059	0.085	0.085	0.058	0.11	0.107	181024	FALSE	FALSE	FALSE	FALSE	FALSE	TRUE	FALSE	FALSE	FALSE	FALSE	FALSE	FALSE	FALSE	FALSE	FALSE	FALSE	FALSE	FALSE	FALSE	FALSE
Cercopithecus mona	23.1216	19.37	32.5819	PR2	MAMMALIA	PRIMATES	CERCOPITHECIDAE	4208.33	2642.99	m_arb_frugivore	0.1	0.2	0.5	0	0.1	0.1	0.65	0.83	0.83	0.85	0.94	0.32	0.059	0.085	0.085	0.058	0.11	0.107	97303.5	FALSE	FALSE	FALSE	FALSE	FALSE	TRUE	FALSE	FALSE	FALSE	FALSE	FALSE	FALSE	FALSE	FALSE	FALSE	FALSE	FALSE	FALSE	FALSE	FALSE
Cercopithecus neglectus	27.4012	22.12	47.3427	PR2	MAMMALIA	PRIMATES	CERCOPITHECIDAE	5479.99	3240.56	m_arb_frugivore	0.1	0.2	0.5	0	0.1	0.1	0.65	0.83	0.83	0.85	0.94	0.32	0.059	0.085	0.085	0.058	0.11	0.107	150158	FALSE	FALSE	FALSE	FALSE	FALSE	TRUE	FALSE	FALSE	FALSE	FALSE	FALSE	FALSE	FALSE	FALSE	FALSE	FALSE	FALSE	FALSE	FALSE	FALSE
Cercopithecus nictitans	23.0936	19.777	41.7057	PR6	MAMMALIA	PRIMATES	CERCOPITHECIDAE	5803.34	3387.21	m_arb_frugivore	0.1	0.2	0.5	0	0.1	0.1	0.65	0.83	0.83	0.85	0.94	0.32	0.059	0.085	0.085	0.058	0.11	0.107	134020	FALSE	FALSE	FALSE	FALSE	FALSE	TRUE	FALSE	FALSE	FALSE	FALSE	FALSE	FALSE	FALSE	FALSE	FALSE	FALSE	FALSE	FALSE	FALSE	FALSE
Cercopithecus petaurista	38.8684	27.346	50.2315	PR2	MAMMALIA	PRIMATES	CERCOPITHECIDAE	2774.98	1916.37	m_arb_frugivore	0	0.2	0.3	0	0.2	0.3	0.65	0.83	0.83	0.85	0.94	0.32	0.059	0.085	0.085	0.058	0.11	0.107	107859	FALSE	FALSE	FALSE	FALSE	FALSE	TRUE	TRUE	FALSE	FALSE	FALSE	FALSE	FALSE	FALSE	FALSE	FALSE	FALSE	FALSE	FALSE	FALSE	FALSE
Cercopithecus pogonias	11.0606	8.621	14.3025	PR2	MAMMALIA	PRIMATES	CERCOPITHECIDAE	3764.96	2425.32	m_arb_frugivore	0.1	0.2	0.5	0	0.1	0.1	0.65	0.83	0.83	0.85	0.94	0.32	0.059	0.085	0.085	0.058	0.11	0.107	41642.8	FALSE	FALSE	FALSE	FALSE	FALSE	TRUE	FALSE	FALSE	FALSE	FALSE	FALSE	FALSE	FALSE	FALSE	FALSE	FALSE	FALSE	FALSE	FALSE	FALSE
Cercopithecus roloway	23.3995	18.906	33.5204	PR2	MAMMALIA	PRIMATES	CERCOPITHECIDAE	4175.03	2626.83	m_arb_frugivore	0.1	0.3	0.5	0	0	0.1	0.65	0.83	0.83	0.85	0.94	0.32	0.059	0.085	0.085	0.058	0.11	0.107	97693.6	FALSE	FALSE	TRUE	FALSE	FALSE	TRUE	FALSE	FALSE	FALSE	FALSE	FALSE	FALSE	FALSE	FALSE	FALSE	FALSE	FALSE	FALSE	FALSE	FALSE
Cercopithecus sclateri	50.1955	14.561	59.6537	PR2	MAMMALIA	PRIMATES	CERCOPITHECIDAE	3375	2229	m_arb_frugivore	0.1	0.2	0.5	0	0.1	0.1	0.65	0.83	0.83	0.85	0.94	0.32	0.059	0.085	0.085	0.058	0.11	0.107	169410	FALSE	FALSE	FALSE	FALSE	FALSE	TRUE	FALSE	FALSE	FALSE	FALSE	FALSE	FALSE	FALSE	FALSE	FALSE	FALSE	FALSE	FALSE	FALSE	FALSE
Cercopithecus wolfi	23.3281	19.37	32.8729	PR2	MAMMALIA	PRIMATES	CERCOPITHECIDAE	4208.33	2642.99	m_arb_frugivore	0.1	0.2	0.5	0	0.1	0.1	0.65	0.83	0.83	0.85	0.94	0.32	0.059	0.085	0.085	0.058	0.11	0.107	98172.5	FALSE	FALSE	FALSE	FALSE	FALSE	TRUE	FALSE	FALSE	FALSE	FALSE	FALSE	FALSE	FALSE	FALSE	FALSE	FALSE	FALSE	FALSE	FALSE	FALSE
Chaerephon aloysiisabaudiae	25.8944	3.484	0.356917	SMB7	MAMMALIA	CHIROPTERA	MOLOSSIDAE	14.53	33.2316	m_aer_insectivore	0	1	0	0	0	0	0.88	0.83	0.83	0.85	0.94	0.46	0.059	0.085	0.085	0.058	0.11	0.084	376.245	FALSE	FALSE	TRUE	FALSE	FALSE	FALSE	FALSE	FALSE	FALSE	FALSE	FALSE	FALSE	FALSE	FALSE	FALSE	FALSE	FALSE	FALSE	FALSE	FALSE
Chaerephon ansorgei	24.5726	4.195	0.36732	SMB7	MAMMALIA	CHIROPTERA	MOLOSSIDAE	16.14	36.0399	m_aer_insectivore	0	1	0	0	0	0	0.88	0.83	0.83	0.85	0.94	0.46	0.059	0.085	0.085	0.058	0.11	0.084	396.601	FALSE	FALSE	TRUE	FALSE	FALSE	FALSE	FALSE	FALSE	FALSE	FALSE	FALSE	FALSE	FALSE	FALSE	FALSE	FALSE	FALSE	FALSE	FALSE	FALSE
Chaerephon bemmeleni	27.3864	4.632	0.464328	SMB7	MAMMALIA	CHIROPTERA	MOLOSSIDAE	19	40.8771	m_aer_insectivore	0	1	0	0	0	0	0.88	0.83	0.83	0.85	0.94	0.46	0.059	0.085	0.085	0.058	0.11	0.084	520.342	FALSE	FALSE	TRUE	FALSE	FALSE	FALSE	FALSE	FALSE	FALSE	FALSE	FALSE	FALSE	FALSE	FALSE	FALSE	FALSE	FALSE	FALSE	FALSE	FALSE
Chaerephon bivittatus	29.3355	4.867	0.423337	SMB7	MAMMALIA	CHIROPTERA	MOLOSSIDAE	15.42	34.7923	m_aer_insectivore	0	1	0	0	0	0	0.88	0.83	0.83	0.85	0.94	0.46	0.059	0.085	0.085	0.058	0.11	0.084	452.353	FALSE	FALSE	TRUE	FALSE	FALSE	FALSE	FALSE	FALSE	FALSE	FALSE	FALSE	FALSE	FALSE	FALSE	FALSE	FALSE	FALSE	FALSE	FALSE	FALSE
Chaerephon chapini	37.4412	5.878	0.386761	SMB7	MAMMALIA	CHIROPTERA	MOLOSSIDAE	10	24.9047	m_aer_insectivore	0	1	0	0	0	0	0.88	0.83	0.83	0.85	0.94	0.46	0.059	0.085	0.085	0.058	0.11	0.084	374.412	FALSE	FALSE	TRUE	FALSE	FALSE	FALSE	FALSE	FALSE	FALSE	FALSE	FALSE	FALSE	FALSE	FALSE	FALSE	FALSE	FALSE	FALSE	FALSE	FALSE
Chaerephon gallagheri	18.6545	3.133	0.311774	SMB7	MAMMALIA	CHIROPTERA	MOLOSSIDAE	18.65	40.2945	m_aer_insectivore	0	1	0	0	0	0	0.88	0.83	0.83	0.85	0.94	0.46	0.059	0.085	0.085	0.058	0.11	0.084	347.906	FALSE	FALSE	TRUE	FALSE	FALSE	FALSE	FALSE	FALSE	FALSE	FALSE	FALSE	FALSE	FALSE	FALSE	FALSE	FALSE	FALSE	FALSE	FALSE	FALSE
Chaerephon major	26.697	4.302	0.372274	SMB7	MAMMALIA	CHIROPTERA	MOLOSSIDAE	14.75	33.6194	m_aer_insectivore	0	1	0	0	0	0	0.88	0.83	0.83	0.85	0.94	0.46	0.059	0.085	0.085	0.058	0.11	0.084	393.781	FALSE	FALSE	TRUE	FALSE	FALSE	FALSE	FALSE	FALSE	FALSE	FALSE	FALSE	FALSE	FALSE	FALSE	FALSE	FALSE	FALSE	FALSE	FALSE	FALSE
Chaerephon nigeriae	22.6214	3.456	0.395947	SMB7	MAMMALIA	CHIROPTERA	MOLOSSIDAE	19.8	42.1995	m_aer_insectivore	0	1	0	0	0	0	0.88	0.83	0.83	0.85	0.94	0.46	0.059	0.085	0.085	0.058	0.11	0.084	447.903	FALSE	FALSE	TRUE	FALSE	FALSE	FALSE	FALSE	FALSE	FALSE	FALSE	FALSE	FALSE	FALSE	FALSE	FALSE	FALSE	FALSE	FALSE	FALSE	FALSE
Chaerephon russatus	19.9926	3.055	0.310794	SMB7	MAMMALIA	CHIROPTERA	MOLOSSIDAE	16.98	37.4795	m_aer_insectivore	0	1	0	0	0	0	0.88	0.83	0.83	0.85	0.94	0.46	0.059	0.085	0.085	0.058	0.11	0.084	339.474	FALSE	FALSE	TRUE	FALSE	FALSE	FALSE	FALSE	FALSE	FALSE	FALSE	FALSE	FALSE	FALSE	FALSE	FALSE	FALSE	FALSE	FALSE	FALSE	FALSE
Chlorocebus aethiops	28.7812	17.381	45.3609	PR4	MAMMALIA	PRIMATES	CERCOPITHECIDAE	4155	2617.09	m_arb_frugivore	0.2	0.2	0.4	0	0	0.2	0.65	0.83	0.83	0.85	0.94	0.32	0.059	0.085	0.085	0.058	0.11	0.107	119586	FALSE	FALSE	FALSE	FALSE	FALSE	TRUE	FALSE	FALSE	FALSE	FALSE	FALSE	FALSE	FALSE	FALSE	FALSE	FALSE	FALSE	FALSE	FALSE	FALSE
Chlorocebus cynosuros	35.8506	10.446	63.7964	PR4	MAMMALIA	PRIMATES	CERCOPITHECIDAE	4993	3015.9	m_arb_frugivore	0.2	0.1	0.4	0	0.1	0.2	0.65	0.83	0.83	0.85	0.94	0.32	0.059	0.085	0.085	0.058	0.11	0.107	179002	FALSE	FALSE	FALSE	FALSE	FALSE	TRUE	FALSE	FALSE	FALSE	FALSE	FALSE	FALSE	FALSE	FALSE	FALSE	FALSE	FALSE	FALSE	FALSE	FALSE
Chlorocebus djamdjamensis	56.0749	16.265	197.349	PR2	MAMMALIA	PRIMATES	CERCOPITHECIDAE	6000	3475.48	m_arb_herbivore	0	0.1	0.1	0	0	0.8	0.65	0.83	0.83	0.85	0.94	0.32	0.059	0.085	0.085	0.058	0.11	0.107	336450	FALSE	FALSE	FALSE	FALSE	FALSE	FALSE	FALSE	FALSE	FALSE	FALSE	FALSE	FALSE	FALSE	FALSE	FALSE	FALSE	FALSE	FALSE	FALSE	FALSE
Chlorocebus dryas	38.3905	11.648	42.4605	PR2	MAMMALIA	PRIMATES	CERCOPITHECIDAE	3075	2074.43	m_arb_frugivore	0.1	0.2	0.5	0	0.1	0.1	0.65	0.83	0.83	0.85	0.94	0.32	0.059	0.085	0.085	0.058	0.11	0.107	118051	FALSE	FALSE	FALSE	FALSE	FALSE	TRUE	FALSE	FALSE	FALSE	FALSE	FALSE	FALSE	FALSE	FALSE	FALSE	FALSE	FALSE	FALSE	FALSE	FALSE
Chlorocebus pygerythrus	1.83393	1.653	3.33085	PR4	MAMMALIA	PRIMATES	CERCOPITHECIDAE	4993	3015.9	m_arb_frugivore	0.2	0.2	0.4	0	0	0.2	0.65	0.83	0.83	0.85	0.94	0.32	0.059	0.085	0.085	0.058	0.11	0.107	9156.82	FALSE	FALSE	FALSE	FALSE	FALSE	TRUE	FALSE	FALSE	FALSE	FALSE	FALSE	FALSE	FALSE	FALSE	FALSE	FALSE	FALSE	FALSE	FALSE	FALSE
Chlorocebus sabaeus	12.8737	8.925	23.3817	PR4	MAMMALIA	PRIMATES	CERCOPITHECIDAE	4993	3015.9	m_arb_frugivore	0.2	0.2	0.4	0	0	0.2	0.65	0.83	0.83	0.85	0.94	0.32	0.059	0.085	0.085	0.058	0.11	0.107	64278.6	FALSE	FALSE	FALSE	FALSE	FALSE	TRUE	FALSE	FALSE	FALSE	FALSE	FALSE	FALSE	FALSE	FALSE	FALSE	FALSE	FALSE	FALSE	FALSE	FALSE
Chlorocebus tantalus	29.018	22.934	59.0181	PR4	MAMMALIA	PRIMATES	CERCOPITHECIDAE	4993	3015.9	m_arb_frugivore	0	0.2	0.5	0	0	0.3	0.65	0.83	0.83	0.85	0.94	0.32	0.059	0.085	0.085	0.058	0.11	0.107	144887	FALSE	FALSE	FALSE	FALSE	FALSE	TRUE	FALSE	FALSE	FALSE	FALSE	FALSE	FALSE	FALSE	FALSE	FALSE	FALSE	FALSE	FALSE	FALSE	FALSE
Chlorotalpa duthieae	9359.21	1007.29	333.364	SMI9	MAMMALIA	AFROSORICIDA	CHRYSOCHLORIDAE	49.7	85.8755	m_fossorial	0	1	0	0	0	0	0.88	0.83	0.83	0.85	0.94	0.46	0.059	0.085	0.085	0.058	0.11	0.084	465153	FALSE	TRUE	FALSE	FALSE	FALSE	FALSE	FALSE	FALSE	FALSE	FALSE	FALSE	FALSE	FALSE	FALSE	FALSE	FALSE	FALSE	FALSE	FALSE	FALSE
Chlorotalpa sclateri	9096.94	881.916	279.291	SMI9	MAMMALIA	AFROSORICIDA	CHRYSOCHLORIDAE	41	74.0204	m_fossorial	0	1	0	0	0	0	0.88	0.83	0.83	0.85	0.94	0.46	0.059	0.085	0.085	0.058	0.11	0.084	372975	FALSE	TRUE	FALSE	FALSE	FALSE	FALSE	FALSE	FALSE	FALSE	FALSE	FALSE	FALSE	FALSE	FALSE	FALSE	FALSE	FALSE	FALSE	FALSE	FALSE
Choeropsis liberiensis	2.15335	0.628	82.8545	LH8	MAMMALIA	CETARTIODACTYLA	HIPPOPOTAMIDAE	235001	58985.9	m_terr_frug_gran_herb	0	0	0.1	0	0	0.9	0.65	0.83	0.83	0.85	0.94	0.54	0.059	0.085	0.085	0.058	0.11	0.107	506040	FALSE	FALSE	FALSE	FALSE	FALSE	FALSE	FALSE	FALSE	TRUE	TRUE	FALSE	FALSE	FALSE	FALSE	FALSE	FALSE	FALSE	FALSE	FALSE	FALSE
Chrysochloris asiatica	3790.75	398.161	133.551	SMI9	MAMMALIA	AFROSORICIDA	CHRYSOCHLORIDAE	49	84.9402	m_fossorial	0	1	0	0	0	0	0.88	0.83	0.83	0.85	0.94	0.46	0.059	0.085	0.085	0.058	0.11	0.084	185747	FALSE	TRUE	FALSE	FALSE	FALSE	FALSE	FALSE	FALSE	FALSE	FALSE	FALSE	FALSE	FALSE	FALSE	FALSE	FALSE	FALSE	FALSE	FALSE	FALSE
Chrysochloris stuhlmanni	5105.59	503.957	153.196	SMI9	MAMMALIA	AFROSORICIDA	CHRYSOCHLORIDAE	39.8	72.3422	m_fossorial	0	1	0	0	0	0	0.88	0.83	0.83	0.85	0.94	0.46	0.059	0.085	0.085	0.058	0.11	0.084	203202	FALSE	TRUE	FALSE	FALSE	FALSE	FALSE	FALSE	FALSE	FALSE	FALSE	FALSE	FALSE	FALSE	FALSE	FALSE	FALSE	FALSE	FALSE	FALSE	FALSE
Chrysochloris visagiei	9841.41	1172.97	237.404	SMI9	MAMMALIA	AFROSORICIDA	CHRYSOCHLORIDAE	30	58.1594	m_fossorial	0	1	0	0	0	0	0.88	0.83	0.83	0.85	0.94	0.46	0.059	0.085	0.085	0.058	0.11	0.084	295242	FALSE	TRUE	FALSE	FALSE	FALSE	FALSE	FALSE	FALSE	FALSE	FALSE	FALSE	FALSE	FALSE	FALSE	FALSE	FALSE	FALSE	FALSE	FALSE	FALSE
Chrysospalax trevelyani	1116.27	128.575	209.007	SMI9	MAMMALIA	AFROSORICIDA	CHRYSOCHLORIDAE	426.5	451.419	m_fossorial	0	1	0	0	0	0	0.88	0.83	0.83	0.85	0.94	0.46	0.059	0.085	0.085	0.058	0.11	0.084	476091	FALSE	TRUE	FALSE	FALSE	FALSE	FALSE	FALSE	FALSE	FALSE	FALSE	FALSE	FALSE	FALSE	FALSE	FALSE	FALSE	FALSE	FALSE	FALSE	FALSE
Chrysospalax villosus	2945.19	310.757	207.014	SMI9	MAMMALIA	AFROSORICIDA	CHRYSOCHLORIDAE	119.88	169.463	m_fossorial	0	1	0	0	0	0	0.88	0.83	0.83	0.85	0.94	0.46	0.059	0.085	0.085	0.058	0.11	0.084	353070	FALSE	TRUE	FALSE	FALSE	FALSE	FALSE	FALSE	FALSE	FALSE	FALSE	FALSE	FALSE	FALSE	FALSE	FALSE	FALSE	FALSE	FALSE	FALSE	FALSE
Cistugo lesueuri	42.2488	12.34	0.340839	SMB9	MAMMALIA	CHIROPTERA	CISTUGIDAE	7.26	19.4502	m_aer_insectivore	0	1	0	0	0	0	0.88	0.83	0.83	0.85	0.94	0.46	0.059	0.085	0.085	0.058	0.11	0.084	306.726	FALSE	FALSE	TRUE	FALSE	FALSE	FALSE	FALSE	FALSE	FALSE	FALSE	FALSE	FALSE	FALSE	FALSE	FALSE	FALSE	FALSE	FALSE	FALSE	FALSE
Cistugo seabrae	24.6587	7.345	0.221618	SMB9	MAMMALIA	CHIROPTERA	CISTUGIDAE	8.35	21.6683	m_aer_insectivore	0	1	0	0	0	0	0.88	0.83	0.83	0.85	0.94	0.46	0.059	0.085	0.085	0.058	0.11	0.084	205.9	FALSE	FALSE	TRUE	FALSE	FALSE	FALSE	FALSE	FALSE	FALSE	FALSE	FALSE	FALSE	FALSE	FALSE	FALSE	FALSE	FALSE	FALSE	FALSE	FALSE
Civettictis civetta	0.835498	0.587	2.91035	SC13	MAMMALIA	CARNIVORA	VIVERRIDAE	12000	5934.84	m_carnivore	0.5	0.1	0.2	0	0	0.2	0.65	0.83	0.83	0.85	0.94	0.32	0.059	0.085	0.085	0.058	0.11	0.107	10026	FALSE	FALSE	FALSE	TRUE	FALSE	FALSE	FALSE	FALSE	FALSE	FALSE	FALSE	FALSE	FALSE	FALSE	FALSE	FALSE	FALSE	FALSE	FALSE	FALSE
Cloeotis percivali	87.4271	14.098	0.449463	SMB1	MAMMALIA	CHIROPTERA	HIPPOSIDERIDAE	4.05	12.3947	m_aer_insectivore	0	1	0	0	0	0	0.88	0.83	0.83	0.85	0.94	0.46	0.059	0.085	0.085	0.058	0.11	0.084	354.08	FALSE	FALSE	TRUE	FALSE	FALSE	FALSE	FALSE	FALSE	FALSE	FALSE	FALSE	FALSE	FALSE	FALSE	FALSE	FALSE	FALSE	FALSE	FALSE	FALSE
Coleura afra	38.1504	6.079	0.414319	SMB8	MAMMALIA	CHIROPTERA	EMBALLONURIDAE	10.67	26.1833	m_aer_insectivore	0	1	0	0	0	0	0.88	0.83	0.83	0.85	0.94	0.46	0.059	0.085	0.085	0.058	0.11	0.084	407.065	FALSE	FALSE	TRUE	FALSE	FALSE	FALSE	FALSE	FALSE	FALSE	FALSE	FALSE	FALSE	FALSE	FALSE	FALSE	FALSE	FALSE	FALSE	FALSE	FALSE
Colobus angolensis	14.1163	11.131	66.9253	PR1	MAMMALIA	PRIMATES	CERCOPITHECIDAE	9850	5095.83	m_arb_frugivore	0	0	0.3	0	0	0.7	0.65	0.83	0.83	0.85	0.94	0.32	0.059	0.085	0.085	0.058	0.11	0.107	139046	FALSE	FALSE	FALSE	FALSE	FALSE	TRUE	TRUE	FALSE	FALSE	FALSE	FALSE	FALSE	FALSE	FALSE	FALSE	FALSE	FALSE	FALSE	FALSE	FALSE
Colobus caudatus	42.0846	38.032	211.152	PR1	MAMMALIA	PRIMATES	CERCOPITHECIDAE	10600	5392.85	m_arb_frugivore	0	0	0.3	0	0	0.7	0.65	0.83	0.83	0.85	0.94	0.32	0.059	0.085	0.085	0.058	0.11	0.107	446097	FALSE	FALSE	FALSE	FALSE	FALSE	TRUE	TRUE	FALSE	FALSE	FALSE	FALSE	FALSE	FALSE	FALSE	FALSE	FALSE	FALSE	FALSE	FALSE	FALSE
Colobus guereza	41.8769	38.032	210.11	PR6	MAMMALIA	PRIMATES	CERCOPITHECIDAE	10600	5392.85	m_arb_frugivore	0	0	0.3	0	0	0.7	0.65	0.83	0.83	0.85	0.94	0.32	0.059	0.085	0.085	0.058	0.11	0.107	443895	FALSE	FALSE	FALSE	FALSE	FALSE	TRUE	TRUE	FALSE	FALSE	FALSE	FALSE	FALSE	FALSE	FALSE	FALSE	FALSE	FALSE	FALSE	FALSE	FALSE
Colobus polykomos	9.63416	7.194	45.9166	PR1	MAMMALIA	PRIMATES	CERCOPITHECIDAE	9917.45	5122.75	m_arb_frugivore	0	0	0.3	0	0	0.7	0.65	0.83	0.83	0.85	0.94	0.32	0.059	0.085	0.085	0.058	0.11	0.107	95546.3	FALSE	FALSE	FALSE	FALSE	FALSE	TRUE	TRUE	FALSE	FALSE	FALSE	FALSE	FALSE	FALSE	FALSE	FALSE	FALSE	FALSE	FALSE	FALSE	FALSE
Colobus satanas	16.1926	13.544	40.6297	PR1	MAMMALIA	PRIMATES	CERCOPITHECIDAE	4319.96	2696.95	m_arb_frugivore	0	0	0.3	0	0	0.7	0.65	0.83	0.83	0.85	0.94	0.32	0.059	0.085	0.085	0.058	0.11	0.107	69951.6	FALSE	FALSE	FALSE	FALSE	FALSE	TRUE	TRUE	FALSE	FALSE	FALSE	FALSE	FALSE	FALSE	FALSE	FALSE	FALSE	FALSE	FALSE	FALSE	FALSE
Colobus vellerosus	46.0236	13.231	180.424	PR1	MAMMALIA	PRIMATES	CERCOPITHECIDAE	7700.18	4213.67	m_arb_frugivore	0	0	0.3	0	0	0.7	0.65	0.83	0.83	0.85	0.94	0.32	0.059	0.085	0.085	0.058	0.11	0.107	354390	FALSE	FALSE	FALSE	FALSE	FALSE	TRUE	TRUE	FALSE	FALSE	FALSE	FALSE	FALSE	FALSE	FALSE	FALSE	FALSE	FALSE	FALSE	FALSE	FALSE
Colomys goslingi	168.726	50.104	7.85311	SMR10	MAMMALIA	RODENTIA	MURIDAE	62.5	102.495	m_terr_insectivore	0.1	0.8	0	0	0	0.1	0.88	0.83	0.83	0.85	0.94	0.46	0.059	0.085	0.085	0.058	0.11	0.084	10545.4	FALSE	FALSE	TRUE	FALSE	FALSE	FALSE	FALSE	FALSE	FALSE	FALSE	FALSE	FALSE	FALSE	FALSE	FALSE	FALSE	FALSE	FALSE	FALSE	FALSE
Congosorex phillipsorum	578.71	158.228	6.11594	SMI6	MAMMALIA	EULIPOTYPHLA	SORICIDAE	10.3	25.4796	m_terr_insectivore	0	1	0	0	0	0	0.88	0.83	0.83	0.85	0.94	0.46	0.059	0.085	0.085	0.058	0.11	0.084	5960.71	FALSE	FALSE	TRUE	FALSE	FALSE	FALSE	FALSE	FALSE	FALSE	FALSE	FALSE	FALSE	FALSE	FALSE	FALSE	FALSE	FALSE	FALSE	FALSE	FALSE
Congosorex polli	535.424	158.228	5.65849	SMI6	MAMMALIA	EULIPOTYPHLA	SORICIDAE	10.3	25.4796	m_terr_insectivore	0	1	0	0	0	0	0.88	0.83	0.83	0.85	0.94	0.46	0.059	0.085	0.085	0.058	0.11	0.084	5514.87	FALSE	FALSE	TRUE	FALSE	FALSE	FALSE	FALSE	FALSE	FALSE	FALSE	FALSE	FALSE	FALSE	FALSE	FALSE	FALSE	FALSE	FALSE	FALSE	FALSE
Congosorex verheyeni	462.757	135.982	4.42566	SMI6	MAMMALIA	EULIPOTYPHLA	SORICIDAE	9.05	23.0576	m_terr_insectivore	0	1	0	0	0	0	0.88	0.83	0.83	0.85	0.94	0.46	0.059	0.085	0.085	0.058	0.11	0.084	4187.95	FALSE	FALSE	TRUE	FALSE	FALSE	FALSE	FALSE	FALSE	FALSE	FALSE	FALSE	FALSE	FALSE	FALSE	FALSE	FALSE	FALSE	FALSE	FALSE	FALSE
Connochaetes gnou	3.912	3.498	137.111	LH2	MAMMALIA	CETARTIODACTYLA	BOVIDAE	179999	48012.1	m_large_herbivore	0	0	0	0	0	1	0.65	0.83	0.83	0.85	0.94	0.5	0.059	0.085	0.085	0.058	0.11	0.107	704156	FALSE	FALSE	FALSE	FALSE	FALSE	FALSE	FALSE	TRUE	FALSE	TRUE	FALSE	FALSE	FALSE	FALSE	FALSE	FALSE	FALSE	FALSE	FALSE	FALSE
Connochaetes taurinus	2.23734	2.137	78.4162	LH2	MAMMALIA	CETARTIODACTYLA	BOVIDAE	179999	48012.1	m_large_herbivore	0	0	0	0	0	1	0.65	0.83	0.83	0.85	0.94	0.5	0.059	0.085	0.085	0.058	0.11	0.107	402719	FALSE	FALSE	FALSE	FALSE	FALSE	FALSE	FALSE	TRUE	FALSE	TRUE	FALSE	FALSE	FALSE	FALSE	FALSE	FALSE	FALSE	FALSE	FALSE	FALSE
Cricetomys ansorgei	45.0177	14.161	26.3714	SMR8	MAMMALIA	RODENTIA	NESOMYIDAE	1271	1048.78	m_terr_frug_gran_herb	0	0.4	0.3	0	0.2	0.1	0.65	0.83	0.83	0.85	0.94	0.32	0.059	0.085	0.085	0.058	0.11	0.107	57217.4	FALSE	FALSE	TRUE	FALSE	FALSE	TRUE	FALSE	FALSE	FALSE	FALSE	FALSE	FALSE	FALSE	FALSE	FALSE	FALSE	FALSE	FALSE	FALSE	FALSE
Cricetomys emini	6.69789	4.257	3.99255	SMR8	MAMMALIA	RODENTIA	NESOMYIDAE	1299.99	1067.2	m_terr_frug_gran_herb	0	0.4	0.3	0	0.2	0.1	0.65	0.83	0.83	0.85	0.94	0.32	0.059	0.085	0.085	0.058	0.11	0.107	8707.2	FALSE	FALSE	TRUE	FALSE	FALSE	TRUE	FALSE	FALSE	FALSE	FALSE	FALSE	FALSE	FALSE	FALSE	FALSE	FALSE	FALSE	FALSE	FALSE	FALSE
Cricetomys gambianus	48.8322	14.161	28.6059	SMR8	MAMMALIA	RODENTIA	NESOMYIDAE	1271	1048.78	m_terr_frug_gran_herb	0	0.4	0.3	0	0.2	0.1	0.65	0.83	0.83	0.85	0.94	0.32	0.059	0.085	0.085	0.058	0.11	0.107	62065.7	FALSE	FALSE	TRUE	FALSE	FALSE	TRUE	FALSE	FALSE	FALSE	FALSE	FALSE	FALSE	FALSE	FALSE	FALSE	FALSE	FALSE	FALSE	FALSE	FALSE
Crocidura allex	478.035	147.537	5.1604	SMI7	MAMMALIA	EULIPOTYPHLA	SORICIDAE	10.35	25.575	m_terr_insectivore	0.5	0.5	0	0	0	0	0.88	0.83	0.83	0.85	0.94	0.46	0.059	0.085	0.085	0.058	0.11	0.084	4947.66	FALSE	FALSE	TRUE	TRUE	FALSE	FALSE	FALSE	FALSE	FALSE	FALSE	FALSE	FALSE	FALSE	FALSE	FALSE	FALSE	FALSE	FALSE	FALSE	FALSE
Crocidura ansellorum	296.499	85.707	3.20072	SMI6	MAMMALIA	EULIPOTYPHLA	SORICIDAE	10.35	25.575	m_terr_insectivore	0.5	0.5	0	0	0	0	0.88	0.83	0.83	0.85	0.94	0.46	0.059	0.085	0.085	0.058	0.11	0.084	3068.77	FALSE	FALSE	TRUE	TRUE	FALSE	FALSE	FALSE	FALSE	FALSE	FALSE	FALSE	FALSE	FALSE	FALSE	FALSE	FALSE	FALSE	FALSE	FALSE	FALSE
Crocidura attila	338.06	98.418	3.64936	SMI6	MAMMALIA	EULIPOTYPHLA	SORICIDAE	10.35	25.575	m_terr_insectivore	0.5	0.5	0	0	0	0	0.88	0.83	0.83	0.85	0.94	0.46	0.059	0.085	0.085	0.058	0.11	0.084	3498.92	FALSE	FALSE	TRUE	TRUE	FALSE	FALSE	FALSE	FALSE	FALSE	FALSE	FALSE	FALSE	FALSE	FALSE	FALSE	FALSE	FALSE	FALSE	FALSE	FALSE
Crocidura baileyi	754.82	449.389	8.1483	SMI7	MAMMALIA	EULIPOTYPHLA	SORICIDAE	10.35	25.575	m_terr_insectivore	0.5	0.5	0	0	0	0	0.88	0.83	0.83	0.85	0.94	0.46	0.059	0.085	0.085	0.058	0.11	0.084	7812.39	FALSE	FALSE	TRUE	TRUE	FALSE	FALSE	FALSE	FALSE	FALSE	FALSE	FALSE	FALSE	FALSE	FALSE	FALSE	FALSE	FALSE	FALSE	FALSE	FALSE
Crocidura batesi	248.855	73.701	3.66921	SMI6	MAMMALIA	EULIPOTYPHLA	SORICIDAE	15.5	34.9316	m_terr_insectivore	0.5	0.5	0	0	0	0	0.88	0.83	0.83	0.85	0.94	0.46	0.059	0.085	0.085	0.058	0.11	0.084	3857.26	FALSE	FALSE	TRUE	TRUE	FALSE	FALSE	FALSE	FALSE	FALSE	FALSE	FALSE	FALSE	FALSE	FALSE	FALSE	FALSE	FALSE	FALSE	FALSE	FALSE
Crocidura bottegi	940.026	287.668	4.3939	SMI7	MAMMALIA	EULIPOTYPHLA	SORICIDAE	3.5	11.074	m_terr_insectivore	0.5	0.5	0	0	0	0	0.88	0.83	0.83	0.85	0.94	0.46	0.059	0.085	0.085	0.058	0.11	0.084	3290.09	FALSE	FALSE	TRUE	TRUE	FALSE	FALSE	FALSE	FALSE	FALSE	FALSE	FALSE	FALSE	FALSE	FALSE	FALSE	FALSE	FALSE	FALSE	FALSE	FALSE
Crocidura bottegoides	1397.01	386.586	5.90145	SMI7	MAMMALIA	EULIPOTYPHLA	SORICIDAE	3.07	10.0081	m_terr_insectivore	0.5	0.5	0	0	0	0	0.88	0.83	0.83	0.85	0.94	0.46	0.059	0.085	0.085	0.058	0.11	0.084	4288.81	FALSE	FALSE	TRUE	TRUE	FALSE	FALSE	FALSE	FALSE	FALSE	FALSE	FALSE	FALSE	FALSE	FALSE	FALSE	FALSE	FALSE	FALSE	FALSE	FALSE
Crocidura buettikoferi	379.534	115.493	4.09707	SMI6	MAMMALIA	EULIPOTYPHLA	SORICIDAE	10.35	25.575	m_terr_insectivore	0.5	0.5	0	0	0	0	0.88	0.83	0.83	0.85	0.94	0.46	0.059	0.085	0.085	0.058	0.11	0.084	3928.17	FALSE	FALSE	TRUE	TRUE	FALSE	FALSE	FALSE	FALSE	FALSE	FALSE	FALSE	FALSE	FALSE	FALSE	FALSE	FALSE	FALSE	FALSE	FALSE	FALSE
Crocidura caliginea	282.2	82.437	3.04636	SMI6	MAMMALIA	EULIPOTYPHLA	SORICIDAE	10.35	25.575	m_terr_insectivore	0.5	0.5	0	0	0	0	0.88	0.83	0.83	0.85	0.94	0.46	0.059	0.085	0.085	0.058	0.11	0.084	2920.77	FALSE	FALSE	TRUE	TRUE	FALSE	FALSE	FALSE	FALSE	FALSE	FALSE	FALSE	FALSE	FALSE	FALSE	FALSE	FALSE	FALSE	FALSE	FALSE	FALSE
Crocidura cinderella	299.294	86.868	3.23088	SMI8	MAMMALIA	EULIPOTYPHLA	SORICIDAE	10.35	25.575	m_terr_insectivore	0.5	0.5	0	0	0	0	0.88	0.83	0.83	0.85	0.94	0.46	0.059	0.085	0.085	0.058	0.11	0.084	3097.69	FALSE	FALSE	TRUE	TRUE	FALSE	FALSE	FALSE	FALSE	FALSE	FALSE	FALSE	FALSE	FALSE	FALSE	FALSE	FALSE	FALSE	FALSE	FALSE	FALSE
Crocidura congobelgica	285.435	82.767	3.08127	SMI6	MAMMALIA	EULIPOTYPHLA	SORICIDAE	10.35	25.575	m_terr_insectivore	0.5	0.5	0	0	0	0	0.88	0.83	0.83	0.85	0.94	0.46	0.059	0.085	0.085	0.058	0.11	0.084	2954.25	FALSE	FALSE	TRUE	TRUE	FALSE	FALSE	FALSE	FALSE	FALSE	FALSE	FALSE	FALSE	FALSE	FALSE	FALSE	FALSE	FALSE	FALSE	FALSE	FALSE
Crocidura crenata	415.326	129.09	3.13818	SMI6	MAMMALIA	EULIPOTYPHLA	SORICIDAE	6.52	17.9012	m_terr_insectivore	0.5	0.5	0	0	0	0	0.88	0.83	0.83	0.85	0.94	0.46	0.059	0.085	0.085	0.058	0.11	0.084	2707.92	FALSE	FALSE	TRUE	TRUE	FALSE	FALSE	FALSE	FALSE	FALSE	FALSE	FALSE	FALSE	FALSE	FALSE	FALSE	FALSE	FALSE	FALSE	FALSE	FALSE
Crocidura crossei	446.752	135.766	3.52653	SMI6	MAMMALIA	EULIPOTYPHLA	SORICIDAE	6.9	18.7014	m_terr_insectivore	0.5	0.5	0	0	0	0	0.88	0.83	0.83	0.85	0.94	0.46	0.059	0.085	0.085	0.058	0.11	0.084	3082.59	FALSE	FALSE	TRUE	TRUE	FALSE	FALSE	FALSE	FALSE	FALSE	FALSE	FALSE	FALSE	FALSE	FALSE	FALSE	FALSE	FALSE	FALSE	FALSE	FALSE
Crocidura cyanea	463.862	140.976	4.62961	SMI8	MAMMALIA	EULIPOTYPHLA	SORICIDAE	9.35	23.6455	m_terr_insectivore	0.5	0.5	0	0	0	0	0.88	0.83	0.83	0.85	0.94	0.46	0.059	0.085	0.085	0.058	0.11	0.084	4337.11	FALSE	FALSE	TRUE	TRUE	FALSE	FALSE	FALSE	FALSE	FALSE	FALSE	FALSE	FALSE	FALSE	FALSE	FALSE	FALSE	FALSE	FALSE	FALSE	FALSE
Crocidura denti	393.375	111.943	3.13988	SMI6	MAMMALIA	EULIPOTYPHLA	SORICIDAE	7	18.9103	m_terr_insectivore	0.5	0.5	0	0	0	0	0.88	0.83	0.83	0.85	0.94	0.46	0.059	0.085	0.085	0.058	0.11	0.084	2753.63	FALSE	FALSE	TRUE	TRUE	FALSE	FALSE	FALSE	FALSE	FALSE	FALSE	FALSE	FALSE	FALSE	FALSE	FALSE	FALSE	FALSE	FALSE	FALSE	FALSE
Crocidura desperata	323.586	96.736	3.49312	SMI7	MAMMALIA	EULIPOTYPHLA	SORICIDAE	10.35	25.575	m_terr_insectivore	0.5	0.5	0	0	0	0	0.88	0.83	0.83	0.85	0.94	0.46	0.059	0.085	0.085	0.058	0.11	0.084	3349.12	FALSE	FALSE	TRUE	TRUE	FALSE	FALSE	FALSE	FALSE	FALSE	FALSE	FALSE	FALSE	FALSE	FALSE	FALSE	FALSE	FALSE	FALSE	FALSE	FALSE
Crocidura dolichura	461.869	133.732	3.14589	SMI6	MAMMALIA	EULIPOTYPHLA	SORICIDAE	5.7	16.1368	m_terr_insectivore	0.5	0.5	0	0	0	0	0.88	0.83	0.83	0.85	0.94	0.46	0.059	0.085	0.085	0.058	0.11	0.084	2632.66	FALSE	FALSE	TRUE	TRUE	FALSE	FALSE	FALSE	FALSE	FALSE	FALSE	FALSE	FALSE	FALSE	FALSE	FALSE	FALSE	FALSE	FALSE	FALSE	FALSE
Crocidura douceti	513.258	157.653	2.81231	SMI8	MAMMALIA	EULIPOTYPHLA	SORICIDAE	4.3	12.9813	m_terr_insectivore	0.5	0.5	0	0	0	0	0.88	0.83	0.83	0.85	0.94	0.46	0.059	0.085	0.085	0.058	0.11	0.084	2207.01	FALSE	FALSE	TRUE	TRUE	FALSE	FALSE	FALSE	FALSE	FALSE	FALSE	FALSE	FALSE	FALSE	FALSE	FALSE	FALSE	FALSE	FALSE	FALSE	FALSE
Crocidura eburnea	1014.8	287.668	4.74342	SMI6	MAMMALIA	EULIPOTYPHLA	SORICIDAE	3.5	11.074	m_terr_insectivore	0.5	0.5	0	0	0	0	0.88	0.83	0.83	0.85	0.94	0.46	0.059	0.085	0.085	0.058	0.11	0.084	3551.81	FALSE	FALSE	TRUE	TRUE	FALSE	FALSE	FALSE	FALSE	FALSE	FALSE	FALSE	FALSE	FALSE	FALSE	FALSE	FALSE	FALSE	FALSE	FALSE	FALSE
Crocidura eisentrauti	386.616	116.772	4.17353	SMI7	MAMMALIA	EULIPOTYPHLA	SORICIDAE	10.35	25.575	m_terr_insectivore	0.5	0.5	0	0	0	0	0.88	0.83	0.83	0.85	0.94	0.46	0.059	0.085	0.085	0.058	0.11	0.084	4001.48	FALSE	FALSE	TRUE	TRUE	FALSE	FALSE	FALSE	FALSE	FALSE	FALSE	FALSE	FALSE	FALSE	FALSE	FALSE	FALSE	FALSE	FALSE	FALSE	FALSE
Crocidura elgonius	615.209	185.822	4.63747	SMI7	MAMMALIA	EULIPOTYPHLA	SORICIDAE	6.5	17.8588	m_terr_insectivore	0.5	0.5	0	0	0	0	0.88	0.83	0.83	0.85	0.94	0.46	0.059	0.085	0.085	0.058	0.11	0.084	3998.86	FALSE	FALSE	TRUE	TRUE	FALSE	FALSE	FALSE	FALSE	FALSE	FALSE	FALSE	FALSE	FALSE	FALSE	FALSE	FALSE	FALSE	FALSE	FALSE	FALSE
Crocidura erica	356.34	109.215	3.8467	SMI7	MAMMALIA	EULIPOTYPHLA	SORICIDAE	10.35	25.575	m_terr_insectivore	0.5	0.5	0	0	0	0	0.88	0.83	0.83	0.85	0.94	0.46	0.059	0.085	0.085	0.058	0.11	0.084	3688.12	FALSE	FALSE	TRUE	TRUE	FALSE	FALSE	FALSE	FALSE	FALSE	FALSE	FALSE	FALSE	FALSE	FALSE	FALSE	FALSE	FALSE	FALSE	FALSE	FALSE
Crocidura fischeri	466.622	146.301	5.0372	SMI8	MAMMALIA	EULIPOTYPHLA	SORICIDAE	10.35	25.575	m_terr_insectivore	0.5	0.5	0	0	0	0	0.88	0.83	0.83	0.85	0.94	0.46	0.059	0.085	0.085	0.058	0.11	0.084	4829.54	FALSE	FALSE	TRUE	TRUE	FALSE	FALSE	FALSE	FALSE	FALSE	FALSE	FALSE	FALSE	FALSE	FALSE	FALSE	FALSE	FALSE	FALSE	FALSE	FALSE
Crocidura flavescens	292.305	88.415	6.89522	SMI7	MAMMALIA	EULIPOTYPHLA	SORICIDAE	28.49	55.8862	m_terr_insectivore	0.5	0.5	0	0	0	0	0.88	0.83	0.83	0.85	0.94	0.46	0.059	0.085	0.085	0.058	0.11	0.084	8327.77	FALSE	FALSE	TRUE	TRUE	FALSE	FALSE	FALSE	FALSE	FALSE	FALSE	FALSE	FALSE	FALSE	FALSE	FALSE	FALSE	FALSE	FALSE	FALSE	FALSE
Crocidura foxi	228.56	71.201	3.94354	SMI8	MAMMALIA	EULIPOTYPHLA	SORICIDAE	19	40.8771	m_terr_insectivore	0.5	0.5	0	0	0	0	0.88	0.83	0.83	0.85	0.94	0.46	0.059	0.085	0.085	0.058	0.11	0.084	4342.63	FALSE	FALSE	TRUE	TRUE	FALSE	FALSE	FALSE	FALSE	FALSE	FALSE	FALSE	FALSE	FALSE	FALSE	FALSE	FALSE	FALSE	FALSE	FALSE	FALSE
Crocidura fulvastra	289.624	85.352	3.65483	SMI8	MAMMALIA	EULIPOTYPHLA	SORICIDAE	12.67	29.8969	m_terr_insectivore	0.5	0.5	0	0	0	0	0.88	0.83	0.83	0.85	0.94	0.46	0.059	0.085	0.085	0.058	0.11	0.084	3669.54	FALSE	FALSE	TRUE	TRUE	FALSE	FALSE	FALSE	FALSE	FALSE	FALSE	FALSE	FALSE	FALSE	FALSE	FALSE	FALSE	FALSE	FALSE	FALSE	FALSE
Crocidura fumosa	468.986	140.904	6.56789	SMI7	MAMMALIA	EULIPOTYPHLA	SORICIDAE	14.5	33.1786	m_terr_insectivore	0.5	0.5	0	0	0	0	0.88	0.83	0.83	0.85	0.94	0.46	0.059	0.085	0.085	0.058	0.11	0.084	6800.3	FALSE	FALSE	TRUE	TRUE	FALSE	FALSE	FALSE	FALSE	FALSE	FALSE	FALSE	FALSE	FALSE	FALSE	FALSE	FALSE	FALSE	FALSE	FALSE	FALSE
Crocidura fuscomurina	700.23	210.274	3.57229	SMI8	MAMMALIA	EULIPOTYPHLA	SORICIDAE	3.92	12.0865	m_terr_insectivore	0.5	0.5	0	0	0	0	0.88	0.83	0.83	0.85	0.94	0.46	0.059	0.085	0.085	0.058	0.11	0.084	2744.9	FALSE	FALSE	TRUE	TRUE	FALSE	FALSE	FALSE	FALSE	FALSE	FALSE	FALSE	FALSE	FALSE	FALSE	FALSE	FALSE	FALSE	FALSE	FALSE	FALSE
Crocidura glassi	581.084	169.32	6.27282	SMI7	MAMMALIA	EULIPOTYPHLA	SORICIDAE	10.35	25.575	m_terr_insectivore	0.5	0.5	0	0	0	0	0.88	0.83	0.83	0.85	0.94	0.46	0.059	0.085	0.085	0.058	0.11	0.084	6014.22	FALSE	FALSE	TRUE	TRUE	FALSE	FALSE	FALSE	FALSE	FALSE	FALSE	FALSE	FALSE	FALSE	FALSE	FALSE	FALSE	FALSE	FALSE	FALSE	FALSE
Crocidura goliath	96.8752	29.227	3.78866	SMI6	MAMMALIA	EULIPOTYPHLA	SORICIDAE	54.84	92.6542	m_terr_insectivore	0.5	0.5	0	0	0	0	0.88	0.83	0.83	0.85	0.94	0.46	0.059	0.085	0.085	0.058	0.11	0.084	5312.64	FALSE	FALSE	TRUE	TRUE	FALSE	FALSE	FALSE	FALSE	FALSE	FALSE	FALSE	FALSE	FALSE	FALSE	FALSE	FALSE	FALSE	FALSE	FALSE	FALSE
Crocidura gracilipes	620.393	183.423	4.78725	SMI7	MAMMALIA	EULIPOTYPHLA	SORICIDAE	6.7	18.2815	m_terr_insectivore	0.5	0.5	0	0	0	0	0.88	0.83	0.83	0.85	0.94	0.46	0.059	0.085	0.085	0.058	0.11	0.084	4156.63	FALSE	FALSE	TRUE	TRUE	FALSE	FALSE	FALSE	FALSE	FALSE	FALSE	FALSE	FALSE	FALSE	FALSE	FALSE	FALSE	FALSE	FALSE	FALSE	FALSE
Crocidura grandiceps	202.17	59.841	4.04259	SMI6	MAMMALIA	EULIPOTYPHLA	SORICIDAE	23	47.3736	m_terr_insectivore	0.5	0.5	0	0	0	0	0.88	0.83	0.83	0.85	0.94	0.46	0.059	0.085	0.085	0.058	0.11	0.084	4649.91	FALSE	FALSE	TRUE	TRUE	FALSE	FALSE	FALSE	FALSE	FALSE	FALSE	FALSE	FALSE	FALSE	FALSE	FALSE	FALSE	FALSE	FALSE	FALSE	FALSE
Crocidura grassei	258.246	75.594	3.42247	SMI6	MAMMALIA	EULIPOTYPHLA	SORICIDAE	13.5	31.3978	m_terr_insectivore	0.5	0.5	0	0	0	0	0.88	0.83	0.83	0.85	0.94	0.46	0.059	0.085	0.085	0.058	0.11	0.084	3486.32	FALSE	FALSE	TRUE	TRUE	FALSE	FALSE	FALSE	FALSE	FALSE	FALSE	FALSE	FALSE	FALSE	FALSE	FALSE	FALSE	FALSE	FALSE	FALSE	FALSE
Crocidura greenwoodi	478.961	136.744	5.1704	SMI8	MAMMALIA	EULIPOTYPHLA	SORICIDAE	10.35	25.575	m_terr_insectivore	0.5	0.5	0	0	0	0	0.88	0.83	0.83	0.85	0.94	0.46	0.059	0.085	0.085	0.058	0.11	0.084	4957.25	FALSE	FALSE	TRUE	TRUE	FALSE	FALSE	FALSE	FALSE	FALSE	FALSE	FALSE	FALSE	FALSE	FALSE	FALSE	FALSE	FALSE	FALSE	FALSE	FALSE
Crocidura harenna	495.539	143.418	4.59493	SMI7	MAMMALIA	EULIPOTYPHLA	SORICIDAE	8.5	21.9682	m_terr_insectivore	0.5	0.5	0	0	0	0	0.88	0.83	0.83	0.85	0.94	0.46	0.059	0.085	0.085	0.058	0.11	0.084	4212.08	FALSE	FALSE	TRUE	TRUE	FALSE	FALSE	FALSE	FALSE	FALSE	FALSE	FALSE	FALSE	FALSE	FALSE	FALSE	FALSE	FALSE	FALSE	FALSE	FALSE
Crocidura hildegardeae	440.918	117.9	4.45502	SMI8	MAMMALIA	EULIPOTYPHLA	SORICIDAE	9.5	23.9378	m_terr_insectivore	0.5	0.5	0	0	0	0	0.88	0.83	0.83	0.85	0.94	0.46	0.059	0.085	0.085	0.058	0.11	0.084	4188.72	FALSE	FALSE	TRUE	TRUE	FALSE	FALSE	FALSE	FALSE	FALSE	FALSE	FALSE	FALSE	FALSE	FALSE	FALSE	FALSE	FALSE	FALSE	FALSE	FALSE
Crocidura hirta	111.99	67.608	1.67584	SMI8	MAMMALIA	EULIPOTYPHLA	SORICIDAE	15.8	35.4524	m_terr_insectivore	0.5	0.5	0	0	0	0	0.88	0.83	0.83	0.85	0.94	0.46	0.059	0.085	0.085	0.058	0.11	0.084	1769.45	FALSE	FALSE	TRUE	TRUE	FALSE	FALSE	FALSE	FALSE	FALSE	FALSE	FALSE	FALSE	FALSE	FALSE	FALSE	FALSE	FALSE	FALSE	FALSE	FALSE
Crocidura jacksoni	638.899	192.057	5.09961	SMI8	MAMMALIA	EULIPOTYPHLA	SORICIDAE	7	18.9103	m_terr_insectivore	0.5	0.5	0	0	0	0	0.88	0.83	0.83	0.85	0.94	0.46	0.059	0.085	0.085	0.058	0.11	0.084	4472.29	FALSE	FALSE	TRUE	TRUE	FALSE	FALSE	FALSE	FALSE	FALSE	FALSE	FALSE	FALSE	FALSE	FALSE	FALSE	FALSE	FALSE	FALSE	FALSE	FALSE
Crocidura jouvenetae	310.716	94.586	3.2132	SMI6	MAMMALIA	EULIPOTYPHLA	SORICIDAE	9.79	24.5	m_terr_insectivore	0.5	0.5	0	0	0	0	0.88	0.83	0.83	0.85	0.94	0.46	0.059	0.085	0.085	0.058	0.11	0.084	3041.91	FALSE	FALSE	TRUE	TRUE	FALSE	FALSE	FALSE	FALSE	FALSE	FALSE	FALSE	FALSE	FALSE	FALSE	FALSE	FALSE	FALSE	FALSE	FALSE	FALSE
Crocidura kivuana	338.374	104.854	3.27915	SMI7	MAMMALIA	EULIPOTYPHLA	SORICIDAE	9	22.9592	m_terr_insectivore	0.5	0.5	0	0	0	0	0.88	0.83	0.83	0.85	0.94	0.46	0.059	0.085	0.085	0.058	0.11	0.084	3045.37	FALSE	FALSE	TRUE	TRUE	FALSE	FALSE	FALSE	FALSE	FALSE	FALSE	FALSE	FALSE	FALSE	FALSE	FALSE	FALSE	FALSE	FALSE	FALSE	FALSE
Crocidura lamottei	231.887	67.522	4.24267	SMI8	MAMMALIA	EULIPOTYPHLA	SORICIDAE	20.5	43.3467	m_terr_insectivore	0.5	0.5	0	0	0	0	0.88	0.83	0.83	0.85	0.94	0.46	0.059	0.085	0.085	0.058	0.11	0.084	4753.67	FALSE	FALSE	TRUE	TRUE	FALSE	FALSE	FALSE	FALSE	FALSE	FALSE	FALSE	FALSE	FALSE	FALSE	FALSE	FALSE	FALSE	FALSE	FALSE	FALSE
Crocidura lanosa	239.066	66.995	4.71606	SMI7	MAMMALIA	EULIPOTYPHLA	SORICIDAE	22.6	46.7362	m_terr_insectivore	0.5	0.5	0	0	0	0	0.88	0.83	0.83	0.85	0.94	0.46	0.059	0.085	0.085	0.058	0.11	0.084	5402.9	FALSE	FALSE	TRUE	TRUE	FALSE	FALSE	FALSE	FALSE	FALSE	FALSE	FALSE	FALSE	FALSE	FALSE	FALSE	FALSE	FALSE	FALSE	FALSE	FALSE
Crocidura latona	296.436	82.602	3.20003	SMI6	MAMMALIA	EULIPOTYPHLA	SORICIDAE	10.35	25.575	m_terr_insectivore	0.5	0.5	0	0	0	0	0.88	0.83	0.83	0.85	0.94	0.46	0.059	0.085	0.085	0.058	0.11	0.084	3068.12	FALSE	FALSE	TRUE	TRUE	FALSE	FALSE	FALSE	FALSE	FALSE	FALSE	FALSE	FALSE	FALSE	FALSE	FALSE	FALSE	FALSE	FALSE	FALSE	FALSE
Crocidura littoralis	218.308	64.648	3.29868	SMI6	MAMMALIA	EULIPOTYPHLA	SORICIDAE	16	35.7983	m_terr_insectivore	0.5	0.5	0	0	0	0	0.88	0.83	0.83	0.85	0.94	0.46	0.059	0.085	0.085	0.058	0.11	0.084	3492.93	FALSE	FALSE	TRUE	TRUE	FALSE	FALSE	FALSE	FALSE	FALSE	FALSE	FALSE	FALSE	FALSE	FALSE	FALSE	FALSE	FALSE	FALSE	FALSE	FALSE
Crocidura longipes	231.991	71.226	4.05145	SMI8	MAMMALIA	EULIPOTYPHLA	SORICIDAE	19.3	41.3745	m_terr_insectivore	0.5	0.5	0	0	0	0	0.88	0.83	0.83	0.85	0.94	0.46	0.059	0.085	0.085	0.058	0.11	0.084	4477.42	FALSE	FALSE	TRUE	TRUE	FALSE	FALSE	FALSE	FALSE	FALSE	FALSE	FALSE	FALSE	FALSE	FALSE	FALSE	FALSE	FALSE	FALSE	FALSE	FALSE
Crocidura lucina	569.444	169.183	6.14716	SMI7	MAMMALIA	EULIPOTYPHLA	SORICIDAE	10.35	25.575	m_terr_insectivore	0.5	0.5	0	0	0	0	0.88	0.83	0.83	0.85	0.94	0.46	0.059	0.085	0.085	0.058	0.11	0.084	5893.74	FALSE	FALSE	TRUE	TRUE	FALSE	FALSE	FALSE	FALSE	FALSE	FALSE	FALSE	FALSE	FALSE	FALSE	FALSE	FALSE	FALSE	FALSE	FALSE	FALSE
Crocidura ludia	477.648	134.299	3.00824	SMI8	MAMMALIA	EULIPOTYPHLA	SORICIDAE	5.15	14.921	m_terr_insectivore	0.5	0.5	0	0	0	0	0.88	0.83	0.83	0.85	0.94	0.46	0.059	0.085	0.085	0.058	0.11	0.084	2459.89	FALSE	FALSE	TRUE	TRUE	FALSE	FALSE	FALSE	FALSE	FALSE	FALSE	FALSE	FALSE	FALSE	FALSE	FALSE	FALSE	FALSE	FALSE	FALSE	FALSE
Crocidura luna	306.012	89.482	4.28553	SMI8	MAMMALIA	EULIPOTYPHLA	SORICIDAE	14.5	33.1786	m_terr_insectivore	0.5	0.5	0	0	0	0	0.88	0.83	0.83	0.85	0.94	0.46	0.059	0.085	0.085	0.058	0.11	0.084	4437.17	FALSE	FALSE	TRUE	TRUE	FALSE	FALSE	FALSE	FALSE	FALSE	FALSE	FALSE	FALSE	FALSE	FALSE	FALSE	FALSE	FALSE	FALSE	FALSE	FALSE
Crocidura lusitania	790.799	243.718	2.39967	SMI8	MAMMALIA	EULIPOTYPHLA	SORICIDAE	2	7.18915	m_terr_insectivore	0.5	0.5	0	0	0	0	0.88	0.83	0.83	0.85	0.94	0.46	0.059	0.085	0.085	0.058	0.11	0.084	1581.6	FALSE	FALSE	TRUE	TRUE	FALSE	FALSE	FALSE	FALSE	FALSE	FALSE	FALSE	FALSE	FALSE	FALSE	FALSE	FALSE	FALSE	FALSE	FALSE	FALSE
Crocidura macarthuri	345.325	98.418	3.72779	SMI8	MAMMALIA	EULIPOTYPHLA	SORICIDAE	10.35	25.575	m_terr_insectivore	0.5	0.5	0	0	0	0	0.88	0.83	0.83	0.85	0.94	0.46	0.059	0.085	0.085	0.058	0.11	0.084	3574.12	FALSE	FALSE	TRUE	TRUE	FALSE	FALSE	FALSE	FALSE	FALSE	FALSE	FALSE	FALSE	FALSE	FALSE	FALSE	FALSE	FALSE	FALSE	FALSE	FALSE
Crocidura macmillani	334.172	101.626	3.6074	SMI7	MAMMALIA	EULIPOTYPHLA	SORICIDAE	10.35	25.575	m_terr_insectivore	0.5	0.5	0	0	0	0	0.88	0.83	0.83	0.85	0.94	0.46	0.059	0.085	0.085	0.058	0.11	0.084	3458.68	FALSE	FALSE	TRUE	TRUE	FALSE	FALSE	FALSE	FALSE	FALSE	FALSE	FALSE	FALSE	FALSE	FALSE	FALSE	FALSE	FALSE	FALSE	FALSE	FALSE
Crocidura macowi	316.604	98.418	3.41775	SMI8	MAMMALIA	EULIPOTYPHLA	SORICIDAE	10.35	25.575	m_terr_insectivore	0.5	0.5	0	0	0	0	0.88	0.83	0.83	0.85	0.94	0.46	0.059	0.085	0.085	0.058	0.11	0.084	3276.85	FALSE	FALSE	TRUE	TRUE	FALSE	FALSE	FALSE	FALSE	FALSE	FALSE	FALSE	FALSE	FALSE	FALSE	FALSE	FALSE	FALSE	FALSE	FALSE	FALSE
Crocidura manengubae	323.986	95.825	3.49743	SMI7	MAMMALIA	EULIPOTYPHLA	SORICIDAE	10.35	25.575	m_terr_insectivore	0.5	0.5	0	0	0	0	0.88	0.83	0.83	0.85	0.94	0.46	0.059	0.085	0.085	0.058	0.11	0.084	3353.25	FALSE	FALSE	TRUE	TRUE	FALSE	FALSE	FALSE	FALSE	FALSE	FALSE	FALSE	FALSE	FALSE	FALSE	FALSE	FALSE	FALSE	FALSE	FALSE	FALSE
Crocidura maquassiensis	736.596	227.07	5.21977	SMI8	MAMMALIA	EULIPOTYPHLA	SORICIDAE	6	16.7886	m_terr_insectivore	0.5	0.5	0	0	0	0	0.88	0.83	0.83	0.85	0.94	0.46	0.059	0.085	0.085	0.058	0.11	0.084	4419.58	FALSE	FALSE	TRUE	TRUE	FALSE	FALSE	FALSE	FALSE	FALSE	FALSE	FALSE	FALSE	FALSE	FALSE	FALSE	FALSE	FALSE	FALSE	FALSE	FALSE
Crocidura mariquensis	373.548	113.437	4.30056	SMI8	MAMMALIA	EULIPOTYPHLA	SORICIDAE	11.25	27.2754	m_terr_insectivore	0.5	0.5	0	0	0	0	0.88	0.83	0.83	0.85	0.94	0.46	0.059	0.085	0.085	0.058	0.11	0.084	4202.41	FALSE	FALSE	TRUE	TRUE	FALSE	FALSE	FALSE	FALSE	FALSE	FALSE	FALSE	FALSE	FALSE	FALSE	FALSE	FALSE	FALSE	FALSE	FALSE	FALSE
Crocidura maurisca	230.993	70.05	3.14846	SMI7	MAMMALIA	EULIPOTYPHLA	SORICIDAE	14	32.2919	m_terr_insectivore	0.5	0.5	0	0	0	0	0.88	0.83	0.83	0.85	0.94	0.46	0.059	0.085	0.085	0.058	0.11	0.084	3233.9	FALSE	FALSE	TRUE	TRUE	FALSE	FALSE	FALSE	FALSE	FALSE	FALSE	FALSE	FALSE	FALSE	FALSE	FALSE	FALSE	FALSE	FALSE	FALSE	FALSE
Crocidura mdumai	354.013	103.616	5.34921	SMI8	MAMMALIA	EULIPOTYPHLA	SORICIDAE	16	35.7983	m_terr_insectivore	0.5	0.5	0	0	0	0	0.88	0.83	0.83	0.85	0.94	0.46	0.059	0.085	0.085	0.058	0.11	0.084	5664.22	FALSE	FALSE	TRUE	TRUE	FALSE	FALSE	FALSE	FALSE	FALSE	FALSE	FALSE	FALSE	FALSE	FALSE	FALSE	FALSE	FALSE	FALSE	FALSE	FALSE
Crocidura monax	332.588	103.616	5.02547	SMI7	MAMMALIA	EULIPOTYPHLA	SORICIDAE	16	35.7983	m_terr_insectivore	0.5	0.5	0	0	0	0	0.88	0.83	0.83	0.85	0.94	0.46	0.059	0.085	0.085	0.058	0.11	0.084	5321.4	FALSE	FALSE	TRUE	TRUE	FALSE	FALSE	FALSE	FALSE	FALSE	FALSE	FALSE	FALSE	FALSE	FALSE	FALSE	FALSE	FALSE	FALSE	FALSE	FALSE
Crocidura montis	402.912	120.499	5.64256	SMI7	MAMMALIA	EULIPOTYPHLA	SORICIDAE	14.5	33.1786	m_terr_insectivore	0.5	0.5	0	0	0	0	0.88	0.83	0.83	0.85	0.94	0.46	0.059	0.085	0.085	0.058	0.11	0.084	5842.23	FALSE	FALSE	TRUE	TRUE	FALSE	FALSE	FALSE	FALSE	FALSE	FALSE	FALSE	FALSE	FALSE	FALSE	FALSE	FALSE	FALSE	FALSE	FALSE	FALSE
Crocidura munissii	333.95	103.616	5.04605	SMI7	MAMMALIA	EULIPOTYPHLA	SORICIDAE	16	35.7983	m_terr_insectivore	0.5	0.5	0	0	0	0	0.88	0.83	0.83	0.85	0.94	0.46	0.059	0.085	0.085	0.058	0.11	0.084	5343.2	FALSE	FALSE	TRUE	TRUE	FALSE	FALSE	FALSE	FALSE	FALSE	FALSE	FALSE	FALSE	FALSE	FALSE	FALSE	FALSE	FALSE	FALSE	FALSE	FALSE
Crocidura muricauda	307.2	93.386	3.31623	SMI6	MAMMALIA	EULIPOTYPHLA	SORICIDAE	10.35	25.575	m_terr_insectivore	0.5	0.5	0	0	0	0	0.88	0.83	0.83	0.85	0.94	0.46	0.059	0.085	0.085	0.058	0.11	0.084	3179.52	FALSE	FALSE	TRUE	TRUE	FALSE	FALSE	FALSE	FALSE	FALSE	FALSE	FALSE	FALSE	FALSE	FALSE	FALSE	FALSE	FALSE	FALSE	FALSE	FALSE
Crocidura mutesae	144.264	43.347	2.97243	SMI6	MAMMALIA	EULIPOTYPHLA	SORICIDAE	23.91	48.8141	m_terr_insectivore	0.5	0.5	0	0	0	0	0.88	0.83	0.83	0.85	0.94	0.46	0.059	0.085	0.085	0.058	0.11	0.084	3449.35	FALSE	FALSE	TRUE	TRUE	FALSE	FALSE	FALSE	FALSE	FALSE	FALSE	FALSE	FALSE	FALSE	FALSE	FALSE	FALSE	FALSE	FALSE	FALSE	FALSE
Crocidura nana	451.404	132.344	4.87291	SMI8	MAMMALIA	EULIPOTYPHLA	SORICIDAE	10.35	25.575	m_terr_insectivore	0.5	0.5	0	0	0	0	0.88	0.83	0.83	0.85	0.94	0.46	0.059	0.085	0.085	0.058	0.11	0.084	4672.03	FALSE	FALSE	TRUE	TRUE	FALSE	FALSE	FALSE	FALSE	FALSE	FALSE	FALSE	FALSE	FALSE	FALSE	FALSE	FALSE	FALSE	FALSE	FALSE	FALSE
Crocidura nanilla	399.498	123.663	3.01143	SMI8	MAMMALIA	EULIPOTYPHLA	SORICIDAE	6.5	17.8588	m_terr_insectivore	0.5	0.5	0	0	0	0	0.88	0.83	0.83	0.85	0.94	0.46	0.059	0.085	0.085	0.058	0.11	0.084	2596.73	FALSE	FALSE	TRUE	TRUE	FALSE	FALSE	FALSE	FALSE	FALSE	FALSE	FALSE	FALSE	FALSE	FALSE	FALSE	FALSE	FALSE	FALSE	FALSE	FALSE
Crocidura newmarki	374.72	103.616	5.6621	SMI7	MAMMALIA	EULIPOTYPHLA	SORICIDAE	16	35.7983	m_terr_insectivore	0.5	0.5	0	0	0	0	0.88	0.83	0.83	0.85	0.94	0.46	0.059	0.085	0.085	0.058	0.11	0.084	5995.53	FALSE	FALSE	TRUE	TRUE	FALSE	FALSE	FALSE	FALSE	FALSE	FALSE	FALSE	FALSE	FALSE	FALSE	FALSE	FALSE	FALSE	FALSE	FALSE	FALSE
Crocidura nigeriae	190.367	56.661	3.80658	SMI6	MAMMALIA	EULIPOTYPHLA	SORICIDAE	23	47.3736	m_terr_insectivore	0.5	0.5	0	0	0	0	0.88	0.83	0.83	0.85	0.94	0.46	0.059	0.085	0.085	0.058	0.11	0.084	4378.44	FALSE	FALSE	TRUE	TRUE	FALSE	FALSE	FALSE	FALSE	FALSE	FALSE	FALSE	FALSE	FALSE	FALSE	FALSE	FALSE	FALSE	FALSE	FALSE	FALSE
Crocidura nigricans	289.073	80.426	5.18911	SMI7	MAMMALIA	EULIPOTYPHLA	SORICIDAE	20	42.5282	m_terr_insectivore	0.5	0.5	0	0	0	0	0.88	0.83	0.83	0.85	0.94	0.46	0.059	0.085	0.085	0.058	0.11	0.084	5781.47	FALSE	FALSE	TRUE	TRUE	FALSE	FALSE	FALSE	FALSE	FALSE	FALSE	FALSE	FALSE	FALSE	FALSE	FALSE	FALSE	FALSE	FALSE	FALSE	FALSE
Crocidura nigrofusca	338.52	100.359	4.03035	SMI8	MAMMALIA	EULIPOTYPHLA	SORICIDAE	11.75	28.2066	m_terr_insectivore	0.5	0.5	0	0	0	0	0.88	0.83	0.83	0.85	0.94	0.46	0.059	0.085	0.085	0.058	0.11	0.084	3977.61	FALSE	FALSE	TRUE	TRUE	FALSE	FALSE	FALSE	FALSE	FALSE	FALSE	FALSE	FALSE	FALSE	FALSE	FALSE	FALSE	FALSE	FALSE	FALSE	FALSE
Crocidura nimbae	223.172	63.611	3.29052	SMI6	MAMMALIA	EULIPOTYPHLA	SORICIDAE	15.5	34.9316	m_terr_insectivore	0.5	0.5	0	0	0	0	0.88	0.83	0.83	0.85	0.94	0.46	0.059	0.085	0.085	0.058	0.11	0.084	3459.16	FALSE	FALSE	TRUE	TRUE	FALSE	FALSE	FALSE	FALSE	FALSE	FALSE	FALSE	FALSE	FALSE	FALSE	FALSE	FALSE	FALSE	FALSE	FALSE	FALSE
Crocidura nimbasilvanus	102.893	29.227	4.02399	SMI6	MAMMALIA	EULIPOTYPHLA	SORICIDAE	54.84	92.6542	m_terr_insectivore	0.5	0.5	0	0	0	0	0.88	0.83	0.83	0.85	0.94	0.46	0.059	0.085	0.085	0.058	0.11	0.084	5642.63	FALSE	FALSE	TRUE	TRUE	FALSE	FALSE	FALSE	FALSE	FALSE	FALSE	FALSE	FALSE	FALSE	FALSE	FALSE	FALSE	FALSE	FALSE	FALSE	FALSE
Crocidura niobe	316.767	94.64	4.78642	SMI7	MAMMALIA	EULIPOTYPHLA	SORICIDAE	16	35.7983	m_terr_insectivore	0.5	0.5	0	0	0	0	0.88	0.83	0.83	0.85	0.94	0.46	0.059	0.085	0.085	0.058	0.11	0.084	5068.28	FALSE	FALSE	TRUE	TRUE	FALSE	FALSE	FALSE	FALSE	FALSE	FALSE	FALSE	FALSE	FALSE	FALSE	FALSE	FALSE	FALSE	FALSE	FALSE	FALSE
Crocidura obscurior	328.49	93.386	3.54606	SMI6	MAMMALIA	EULIPOTYPHLA	SORICIDAE	10.35	25.575	m_terr_insectivore	0.5	0.5	0	0	0	0	0.88	0.83	0.83	0.85	0.94	0.46	0.059	0.085	0.085	0.058	0.11	0.084	3399.88	FALSE	FALSE	TRUE	TRUE	FALSE	FALSE	FALSE	FALSE	FALSE	FALSE	FALSE	FALSE	FALSE	FALSE	FALSE	FALSE	FALSE	FALSE	FALSE	FALSE
Crocidura olivieri	108.987	30.679	4.44774	SMI6	MAMMALIA	EULIPOTYPHLA	SORICIDAE	57.95	96.6851	m_terr_insectivore	0.5	0.5	0	0	0	0	0.88	0.83	0.83	0.85	0.94	0.46	0.059	0.085	0.085	0.058	0.11	0.084	6315.77	FALSE	FALSE	TRUE	TRUE	FALSE	FALSE	FALSE	FALSE	FALSE	FALSE	FALSE	FALSE	FALSE	FALSE	FALSE	FALSE	FALSE	FALSE	FALSE	FALSE
Crocidura parvipes	328.348	96.197	3.54452	SMI8	MAMMALIA	EULIPOTYPHLA	SORICIDAE	10.35	25.575	m_terr_insectivore	0.5	0.5	0	0	0	0	0.88	0.83	0.83	0.85	0.94	0.46	0.059	0.085	0.085	0.058	0.11	0.084	3398.4	FALSE	FALSE	TRUE	TRUE	FALSE	FALSE	FALSE	FALSE	FALSE	FALSE	FALSE	FALSE	FALSE	FALSE	FALSE	FALSE	FALSE	FALSE	FALSE	FALSE
Crocidura pasha	423.366	123.846	3.19135	SMI8	MAMMALIA	EULIPOTYPHLA	SORICIDAE	6.5	17.8588	m_terr_insectivore	0.5	0.5	0	0	0	0	0.88	0.83	0.83	0.85	0.94	0.46	0.059	0.085	0.085	0.058	0.11	0.084	2751.88	FALSE	FALSE	TRUE	TRUE	FALSE	FALSE	FALSE	FALSE	FALSE	FALSE	FALSE	FALSE	FALSE	FALSE	FALSE	FALSE	FALSE	FALSE	FALSE	FALSE
Crocidura phaeura	519.425	155.276	5.6072	SMI7	MAMMALIA	EULIPOTYPHLA	SORICIDAE	10.35	25.575	m_terr_insectivore	0.5	0.5	0	0	0	0	0.88	0.83	0.83	0.85	0.94	0.46	0.059	0.085	0.085	0.058	0.11	0.084	5376.05	FALSE	FALSE	TRUE	TRUE	FALSE	FALSE	FALSE	FALSE	FALSE	FALSE	FALSE	FALSE	FALSE	FALSE	FALSE	FALSE	FALSE	FALSE	FALSE	FALSE
Crocidura picea	315.885	92.422	3.40998	SMI7	MAMMALIA	EULIPOTYPHLA	SORICIDAE	10.35	25.575	m_terr_insectivore	0.5	0.5	0	0	0	0	0.88	0.83	0.83	0.85	0.94	0.46	0.059	0.085	0.085	0.058	0.11	0.084	3269.41	FALSE	FALSE	TRUE	TRUE	FALSE	FALSE	FALSE	FALSE	FALSE	FALSE	FALSE	FALSE	FALSE	FALSE	FALSE	FALSE	FALSE	FALSE	FALSE	FALSE
Crocidura pitmani	309.57	91.825	3.34181	SMI8	MAMMALIA	EULIPOTYPHLA	SORICIDAE	10.35	25.575	m_terr_insectivore	0.5	0.5	0	0	0	0	0.88	0.83	0.83	0.85	0.94	0.46	0.059	0.085	0.085	0.058	0.11	0.084	3204.05	FALSE	FALSE	TRUE	TRUE	FALSE	FALSE	FALSE	FALSE	FALSE	FALSE	FALSE	FALSE	FALSE	FALSE	FALSE	FALSE	FALSE	FALSE	FALSE	FALSE
Crocidura planiceps	956.854	277.648	3.44941	SMI8	MAMMALIA	EULIPOTYPHLA	SORICIDAE	2.5	8.54067	m_terr_insectivore	0.5	0.5	0	0	0	0	0.88	0.83	0.83	0.85	0.94	0.46	0.059	0.085	0.085	0.058	0.11	0.084	2392.14	FALSE	FALSE	TRUE	TRUE	FALSE	FALSE	FALSE	FALSE	FALSE	FALSE	FALSE	FALSE	FALSE	FALSE	FALSE	FALSE	FALSE	FALSE	FALSE	FALSE
Crocidura poensis	253.512	72.747	3.93554	SMI6	MAMMALIA	EULIPOTYPHLA	SORICIDAE	16.57	36.7789	m_terr_insectivore	0.5	0.5	0	0	0	0	0.88	0.83	0.83	0.85	0.94	0.46	0.059	0.085	0.085	0.058	0.11	0.084	4200.69	FALSE	FALSE	TRUE	TRUE	FALSE	FALSE	FALSE	FALSE	FALSE	FALSE	FALSE	FALSE	FALSE	FALSE	FALSE	FALSE	FALSE	FALSE	FALSE	FALSE
Crocidura polia	273.316	78.754	2.95045	SMI6	MAMMALIA	EULIPOTYPHLA	SORICIDAE	10.35	25.575	m_terr_insectivore	0.5	0.5	0	0	0	0	0.88	0.83	0.83	0.85	0.94	0.46	0.059	0.085	0.085	0.058	0.11	0.084	2828.82	FALSE	FALSE	TRUE	TRUE	FALSE	FALSE	FALSE	FALSE	FALSE	FALSE	FALSE	FALSE	FALSE	FALSE	FALSE	FALSE	FALSE	FALSE	FALSE	FALSE
Crocidura raineyi	363.793	115.177	5.09471	SMI8	MAMMALIA	EULIPOTYPHLA	SORICIDAE	14.5	33.1786	m_terr_insectivore	0.5	0.5	0	0	0	0	0.88	0.83	0.83	0.85	0.94	0.46	0.059	0.085	0.085	0.058	0.11	0.084	5274.99	FALSE	FALSE	TRUE	TRUE	FALSE	FALSE	FALSE	FALSE	FALSE	FALSE	FALSE	FALSE	FALSE	FALSE	FALSE	FALSE	FALSE	FALSE	FALSE	FALSE
Crocidura roosevelti	349.635	102.086	3.77432	SMI8	MAMMALIA	EULIPOTYPHLA	SORICIDAE	10.35	25.575	m_terr_insectivore	0.5	0.5	0	0	0	0	0.88	0.83	0.83	0.85	0.94	0.46	0.059	0.085	0.085	0.058	0.11	0.084	3618.73	FALSE	FALSE	TRUE	TRUE	FALSE	FALSE	FALSE	FALSE	FALSE	FALSE	FALSE	FALSE	FALSE	FALSE	FALSE	FALSE	FALSE	FALSE	FALSE	FALSE
Crocidura selina	470.375	140.797	5.07771	SMI7	MAMMALIA	EULIPOTYPHLA	SORICIDAE	10.35	25.575	m_terr_insectivore	0.5	0.5	0	0	0	0	0.88	0.83	0.83	0.85	0.94	0.46	0.059	0.085	0.085	0.058	0.11	0.084	4868.38	FALSE	FALSE	TRUE	TRUE	FALSE	FALSE	FALSE	FALSE	FALSE	FALSE	FALSE	FALSE	FALSE	FALSE	FALSE	FALSE	FALSE	FALSE	FALSE	FALSE
Crocidura silacea	588.701	171.341	5.20918	SMI8	MAMMALIA	EULIPOTYPHLA	SORICIDAE	8	20.9637	m_terr_insectivore	0.5	0.5	0	0	0	0	0.88	0.83	0.83	0.85	0.94	0.46	0.059	0.085	0.085	0.058	0.11	0.084	4709.61	FALSE	FALSE	TRUE	TRUE	FALSE	FALSE	FALSE	FALSE	FALSE	FALSE	FALSE	FALSE	FALSE	FALSE	FALSE	FALSE	FALSE	FALSE	FALSE	FALSE
Crocidura smithii	488.923	144.204	5.27794	SMI8	MAMMALIA	EULIPOTYPHLA	SORICIDAE	10.35	25.575	m_terr_insectivore	0.5	0.5	0	0	0	0	0.88	0.83	0.83	0.85	0.94	0.46	0.059	0.085	0.085	0.058	0.11	0.084	5060.35	FALSE	FALSE	TRUE	TRUE	FALSE	FALSE	FALSE	FALSE	FALSE	FALSE	FALSE	FALSE	FALSE	FALSE	FALSE	FALSE	FALSE	FALSE	FALSE	FALSE
Crocidura somalica	373.084	109.37	4.36873	SMI8	MAMMALIA	EULIPOTYPHLA	SORICIDAE	11.5	27.7422	m_terr_insectivore	0.5	0.5	0	0	0	0	0.88	0.83	0.83	0.85	0.94	0.46	0.059	0.085	0.085	0.058	0.11	0.084	4290.47	FALSE	FALSE	TRUE	TRUE	FALSE	FALSE	FALSE	FALSE	FALSE	FALSE	FALSE	FALSE	FALSE	FALSE	FALSE	FALSE	FALSE	FALSE	FALSE	FALSE
Crocidura stenocephala	275.033	78.356	5.12659	SMI7	MAMMALIA	EULIPOTYPHLA	SORICIDAE	21	44.1606	m_terr_insectivore	0.5	0.5	0	0	0	0	0.88	0.83	0.83	0.85	0.94	0.46	0.059	0.085	0.085	0.058	0.11	0.084	5775.7	FALSE	FALSE	TRUE	TRUE	FALSE	FALSE	FALSE	FALSE	FALSE	FALSE	FALSE	FALSE	FALSE	FALSE	FALSE	FALSE	FALSE	FALSE	FALSE	FALSE
Crocidura tansaniana	541.8	156.17	5.84874	SMI7	MAMMALIA	EULIPOTYPHLA	SORICIDAE	10.35	25.575	m_terr_insectivore	0.5	0.5	0	0	0	0	0.88	0.83	0.83	0.85	0.94	0.46	0.059	0.085	0.085	0.058	0.11	0.084	5607.63	FALSE	FALSE	TRUE	TRUE	FALSE	FALSE	FALSE	FALSE	FALSE	FALSE	FALSE	FALSE	FALSE	FALSE	FALSE	FALSE	FALSE	FALSE	FALSE	FALSE
Crocidura tarella	413.484	127.687	4.46357	SMI7	MAMMALIA	EULIPOTYPHLA	SORICIDAE	10.35	25.575	m_terr_insectivore	0.5	0.5	0	0	0	0	0.88	0.83	0.83	0.85	0.94	0.46	0.059	0.085	0.085	0.058	0.11	0.084	4279.56	FALSE	FALSE	TRUE	TRUE	FALSE	FALSE	FALSE	FALSE	FALSE	FALSE	FALSE	FALSE	FALSE	FALSE	FALSE	FALSE	FALSE	FALSE	FALSE	FALSE
Crocidura telfordi	346.24	99.355	3.73767	SMI7	MAMMALIA	EULIPOTYPHLA	SORICIDAE	10.35	25.575	m_terr_insectivore	0.5	0.5	0	0	0	0	0.88	0.83	0.83	0.85	0.94	0.46	0.059	0.085	0.085	0.058	0.11	0.084	3583.59	FALSE	FALSE	TRUE	TRUE	FALSE	FALSE	FALSE	FALSE	FALSE	FALSE	FALSE	FALSE	FALSE	FALSE	FALSE	FALSE	FALSE	FALSE	FALSE	FALSE
Crocidura thalia	357.652	213.441	3.86086	SMI7	MAMMALIA	EULIPOTYPHLA	SORICIDAE	10.35	25.575	m_terr_insectivore	0.5	0.5	0	0	0	0	0.88	0.83	0.83	0.85	0.94	0.46	0.059	0.085	0.085	0.058	0.11	0.084	3701.7	FALSE	FALSE	TRUE	TRUE	FALSE	FALSE	FALSE	FALSE	FALSE	FALSE	FALSE	FALSE	FALSE	FALSE	FALSE	FALSE	FALSE	FALSE	FALSE	FALSE
Crocidura theresae	219.293	68.285	3.56657	SMI8	MAMMALIA	EULIPOTYPHLA	SORICIDAE	17.6	38.5317	m_terr_insectivore	0.5	0.5	0	0	0	0	0.88	0.83	0.83	0.85	0.94	0.46	0.059	0.085	0.085	0.058	0.11	0.084	3859.56	FALSE	FALSE	TRUE	TRUE	FALSE	FALSE	FALSE	FALSE	FALSE	FALSE	FALSE	FALSE	FALSE	FALSE	FALSE	FALSE	FALSE	FALSE	FALSE	FALSE
Crocidura turba	281.981	80.712	3.94899	SMI8	MAMMALIA	EULIPOTYPHLA	SORICIDAE	14.5	33.1786	m_terr_insectivore	0.5	0.5	0	0	0	0	0.88	0.83	0.83	0.85	0.94	0.46	0.059	0.085	0.085	0.058	0.11	0.084	4088.73	FALSE	FALSE	TRUE	TRUE	FALSE	FALSE	FALSE	FALSE	FALSE	FALSE	FALSE	FALSE	FALSE	FALSE	FALSE	FALSE	FALSE	FALSE	FALSE	FALSE
Crocidura ultima	277.36	84.311	4.19097	SMI8	MAMMALIA	EULIPOTYPHLA	SORICIDAE	16	35.7983	m_terr_insectivore	0.5	0.5	0	0	0	0	0.88	0.83	0.83	0.85	0.94	0.46	0.059	0.085	0.085	0.058	0.11	0.084	4437.76	FALSE	FALSE	TRUE	TRUE	FALSE	FALSE	FALSE	FALSE	FALSE	FALSE	FALSE	FALSE	FALSE	FALSE	FALSE	FALSE	FALSE	FALSE	FALSE	FALSE
Crocidura usambarae	545.716	163.26	5.6033	SMI7	MAMMALIA	EULIPOTYPHLA	SORICIDAE	9.7	24.326	m_terr_insectivore	0.5	0.5	0	0	0	0	0.88	0.83	0.83	0.85	0.94	0.46	0.059	0.085	0.085	0.058	0.11	0.084	5293.45	FALSE	FALSE	TRUE	TRUE	FALSE	FALSE	FALSE	FALSE	FALSE	FALSE	FALSE	FALSE	FALSE	FALSE	FALSE	FALSE	FALSE	FALSE	FALSE	FALSE
Crocidura viaria	245.897	71.897	3.89359	SMI8	MAMMALIA	EULIPOTYPHLA	SORICIDAE	17	37.5136	m_terr_insectivore	0.5	0.5	0	0	0	0	0.88	0.83	0.83	0.85	0.94	0.46	0.059	0.085	0.085	0.058	0.11	0.084	4180.26	FALSE	FALSE	TRUE	TRUE	FALSE	FALSE	FALSE	FALSE	FALSE	FALSE	FALSE	FALSE	FALSE	FALSE	FALSE	FALSE	FALSE	FALSE	FALSE	FALSE
Crocidura virgata	326.421	95.294	3.54211	SMI7	MAMMALIA	EULIPOTYPHLA	SORICIDAE	10.42	25.7085	m_terr_insectivore	0.5	0.5	0	0	0	0	0.88	0.83	0.83	0.85	0.94	0.46	0.059	0.085	0.085	0.058	0.11	0.084	3401.31	FALSE	FALSE	TRUE	TRUE	FALSE	FALSE	FALSE	FALSE	FALSE	FALSE	FALSE	FALSE	FALSE	FALSE	FALSE	FALSE	FALSE	FALSE	FALSE	FALSE
Crocidura voi	363.446	107.263	3.92341	SMI8	MAMMALIA	EULIPOTYPHLA	SORICIDAE	10.35	25.575	m_terr_insectivore	0.5	0.5	0	0	0	0	0.88	0.83	0.83	0.85	0.94	0.46	0.059	0.085	0.085	0.058	0.11	0.084	3761.67	FALSE	FALSE	TRUE	TRUE	FALSE	FALSE	FALSE	FALSE	FALSE	FALSE	FALSE	FALSE	FALSE	FALSE	FALSE	FALSE	FALSE	FALSE	FALSE	FALSE
Crocidura wimmeri	171.954	51.785	3.49595	SMI6	MAMMALIA	EULIPOTYPHLA	SORICIDAE	23.5	48.1667	m_terr_insectivore	0.5	0.5	0	0	0	0	0.88	0.83	0.83	0.85	0.94	0.46	0.059	0.085	0.085	0.058	0.11	0.084	4040.91	FALSE	FALSE	TRUE	TRUE	FALSE	FALSE	FALSE	FALSE	FALSE	FALSE	FALSE	FALSE	FALSE	FALSE	FALSE	FALSE	FALSE	FALSE	FALSE	FALSE
Crocidura xantippe	335.577	98.418	3.62256	SMI7	MAMMALIA	EULIPOTYPHLA	SORICIDAE	10.35	25.575	m_terr_insectivore	0.5	0.5	0	0	0	0	0.88	0.83	0.83	0.85	0.94	0.46	0.059	0.085	0.085	0.058	0.11	0.084	3473.22	FALSE	FALSE	TRUE	TRUE	FALSE	FALSE	FALSE	FALSE	FALSE	FALSE	FALSE	FALSE	FALSE	FALSE	FALSE	FALSE	FALSE	FALSE	FALSE	FALSE
Crocidura yankariensis	651.65	192.632	4.01152	SMI8	MAMMALIA	EULIPOTYPHLA	SORICIDAE	5	14.5843	m_terr_insectivore	0.5	0.5	0	0	0	0	0.88	0.83	0.83	0.85	0.94	0.46	0.059	0.085	0.085	0.058	0.11	0.084	3258.25	FALSE	FALSE	TRUE	TRUE	FALSE	FALSE	FALSE	FALSE	FALSE	FALSE	FALSE	FALSE	FALSE	FALSE	FALSE	FALSE	FALSE	FALSE	FALSE	FALSE
Crocidura zaphiri	387.281	120.225	4.18071	SMI8	MAMMALIA	EULIPOTYPHLA	SORICIDAE	10.35	25.575	m_terr_insectivore	0.5	0.5	0	0	0	0	0.88	0.83	0.83	0.85	0.94	0.46	0.059	0.085	0.085	0.058	0.11	0.084	4008.36	FALSE	FALSE	TRUE	TRUE	FALSE	FALSE	FALSE	FALSE	FALSE	FALSE	FALSE	FALSE	FALSE	FALSE	FALSE	FALSE	FALSE	FALSE	FALSE	FALSE
Crocidura zimmeri	253.816	76.301	3.55456	SMI8	MAMMALIA	EULIPOTYPHLA	SORICIDAE	14.5	33.1786	m_terr_insectivore	0.5	0.5	0	0	0	0	0.88	0.83	0.83	0.85	0.94	0.46	0.059	0.085	0.085	0.058	0.11	0.084	3680.34	FALSE	FALSE	TRUE	TRUE	FALSE	FALSE	FALSE	FALSE	FALSE	FALSE	FALSE	FALSE	FALSE	FALSE	FALSE	FALSE	FALSE	FALSE	FALSE	FALSE
Crocuta crocuta	0.232381	0.208	2.22093	LC2	MAMMALIA	CARNIVORA	HYAENIDAE	66492.1	22256.7	m_carnivore	1	0	0	0	0	0	0.65	0.83	0.83	0.85	0.94	0.32	0.059	0.085	0.085	0.058	0.11	0.107	15451.5	FALSE	FALSE	FALSE	FALSE	TRUE	FALSE	FALSE	FALSE	FALSE	FALSE	FALSE	FALSE	FALSE	FALSE	FALSE	FALSE	FALSE	FALSE	FALSE	FALSE
Crossarchus alexandri	10.254	2.951	6.24212	SC7	MAMMALIA	CARNIVORA	HERPESTIDAE	1500	1191.86	m_terr_insectivore	0.2	0.6	0.2	0	0	0	0.65	0.83	0.83	0.85	0.94	0.32	0.059	0.085	0.085	0.058	0.11	0.107	15381	FALSE	FALSE	TRUE	FALSE	FALSE	FALSE	FALSE	FALSE	FALSE	FALSE	FALSE	FALSE	FALSE	FALSE	FALSE	FALSE	FALSE	FALSE	FALSE	FALSE
Crossarchus ansorgei	20.2562	6.021	6.84652	SC7	MAMMALIA	CARNIVORA	HERPESTIDAE	700	661.756	m_terr_insectivore	0.2	0.6	0.2	0	0	0	0.65	0.83	0.83	0.85	0.94	0.32	0.059	0.085	0.085	0.058	0.11	0.107	14179.3	FALSE	FALSE	TRUE	FALSE	FALSE	FALSE	FALSE	FALSE	FALSE	FALSE	FALSE	FALSE	FALSE	FALSE	FALSE	FALSE	FALSE	FALSE	FALSE	FALSE
Crossarchus obscurus	3.14764	1.975	1.66455	SC7	MAMMALIA	CARNIVORA	HERPESTIDAE	1250	1035.37	m_terr_insectivore	0.2	0.6	0.2	0	0	0	0.65	0.83	0.83	0.85	0.94	0.32	0.059	0.085	0.085	0.058	0.11	0.107	3934.56	FALSE	FALSE	TRUE	FALSE	FALSE	FALSE	FALSE	FALSE	FALSE	FALSE	FALSE	FALSE	FALSE	FALSE	FALSE	FALSE	FALSE	FALSE	FALSE	FALSE
Crossarchus platycephalus	8.72005	2.653	4.4734	SC7	MAMMALIA	CARNIVORA	HERPESTIDAE	1250	1035.37	m_terr_insectivore	0.5	0.5	0	0	0	0	0.65	0.83	0.83	0.85	0.94	0.32	0.059	0.085	0.085	0.058	0.11	0.107	10900.1	FALSE	FALSE	TRUE	TRUE	FALSE	FALSE	FALSE	FALSE	FALSE	FALSE	FALSE	FALSE	FALSE	FALSE	FALSE	FALSE	FALSE	FALSE	FALSE	FALSE
Cryptochloris wintoni	7848.06	820.331	167.944	SMI9	MAMMALIA	AFROSORICIDA	CHRYSOCHLORIDAE	25	50.5233	m_fossorial	0.6	0.4	0	0	0	0	0.88	0.83	0.83	0.85	0.94	0.46	0.059	0.085	0.085	0.058	0.11	0.084	196202	FALSE	TRUE	FALSE	FALSE	FALSE	FALSE	FALSE	FALSE	FALSE	FALSE	FALSE	FALSE	FALSE	FALSE	FALSE	FALSE	FALSE	FALSE	FALSE	FALSE
Cryptochloris zyli	4103.61	443.567	87.815	SMI9	MAMMALIA	AFROSORICIDA	CHRYSOCHLORIDAE	25	50.5233	m_fossorial	0.6	0.4	0	0	0	0	0.88	0.83	0.83	0.85	0.94	0.46	0.059	0.085	0.085	0.058	0.11	0.084	102590	FALSE	TRUE	FALSE	FALSE	FALSE	FALSE	FALSE	FALSE	FALSE	FALSE	FALSE	FALSE	FALSE	FALSE	FALSE	FALSE	FALSE	FALSE	FALSE	FALSE
Cryptomys hottentotus	20938.8	2941.52	2484.53	SMR12	MAMMALIA	RODENTIA	BATHYERGIDAE	101.95	149.54	m_fossorial	0	0	0	0	0	1	0.88	0.83	0.83	0.85	0.94	0.46	0.059	0.085	0.085	0.058	0.11	0.084	2.13471e+06	FALSE	TRUE	FALSE	FALSE	FALSE	FALSE	FALSE	FALSE	FALSE	FALSE	FALSE	FALSE	FALSE	FALSE	FALSE	FALSE	FALSE	FALSE	FALSE	FALSE
Cryptomys mahali	18232.3	2941.52	2163.38	SMR12	MAMMALIA	RODENTIA	BATHYERGIDAE	101.95	149.54	m_fossorial	0	0	0	0	0	1	0.88	0.83	0.83	0.85	0.94	0.46	0.059	0.085	0.085	0.058	0.11	0.084	1.85878e+06	FALSE	TRUE	FALSE	FALSE	FALSE	FALSE	FALSE	FALSE	FALSE	FALSE	FALSE	FALSE	FALSE	FALSE	FALSE	FALSE	FALSE	FALSE	FALSE	FALSE
Cryptomys natalensis	18765.7	2941.52	2226.67	SMR12	MAMMALIA	RODENTIA	BATHYERGIDAE	101.95	149.54	m_fossorial	0	0	0	0	0	1	0.88	0.83	0.83	0.85	0.94	0.46	0.059	0.085	0.085	0.058	0.11	0.084	1.91316e+06	FALSE	TRUE	FALSE	FALSE	FALSE	FALSE	FALSE	FALSE	FALSE	FALSE	FALSE	FALSE	FALSE	FALSE	FALSE	FALSE	FALSE	FALSE	FALSE	FALSE
Cryptomys pretoriae	21027	2941.52	2494.99	SMR12	MAMMALIA	RODENTIA	BATHYERGIDAE	101.95	149.54	m_fossorial	0	0	0	0	0	1	0.88	0.83	0.83	0.85	0.94	0.46	0.059	0.085	0.085	0.058	0.11	0.084	2.1437e+06	FALSE	TRUE	FALSE	FALSE	FALSE	FALSE	FALSE	FALSE	FALSE	FALSE	FALSE	FALSE	FALSE	FALSE	FALSE	FALSE	FALSE	FALSE	FALSE	FALSE
Cynictis penicillata	26.0214	8.061	10.8293	SC8	MAMMALIA	CARNIVORA	HERPESTIDAE	836.01	758.978	m_terr_insectivore	0.1	0.9	0	0	0	0	0.65	0.83	0.83	0.85	0.94	0.32	0.059	0.085	0.085	0.058	0.11	0.107	21754.2	FALSE	FALSE	TRUE	FALSE	FALSE	FALSE	FALSE	FALSE	FALSE	FALSE	FALSE	FALSE	FALSE	FALSE	FALSE	FALSE	FALSE	FALSE	FALSE	FALSE
Damaliscus lunatus	0.559458	0.535	15.793	LH2	MAMMALIA	CETARTIODACTYLA	BOVIDAE	136000	38670.1	m_large_herbivore	0	0	0	0	0	1	0.65	0.83	0.83	0.85	0.94	0.5	0.059	0.085	0.085	0.058	0.11	0.107	76086.5	FALSE	FALSE	FALSE	FALSE	FALSE	FALSE	FALSE	TRUE	FALSE	TRUE	FALSE	FALSE	FALSE	FALSE	FALSE	FALSE	FALSE	FALSE	FALSE	FALSE
Damaliscus pygargus	3.81025	3.408	86.1386	LH2	MAMMALIA	CETARTIODACTYLA	BOVIDAE	102000	30968.6	m_large_herbivore	0	0	0	0	0	1	0.65	0.83	0.83	0.85	0.94	0.5	0.059	0.085	0.085	0.058	0.11	0.107	388646	FALSE	FALSE	FALSE	FALSE	FALSE	FALSE	FALSE	TRUE	FALSE	TRUE	FALSE	FALSE	FALSE	FALSE	FALSE	FALSE	FALSE	FALSE	FALSE	FALSE
Dasymys foxi	649.159	189.221	85.4339	SMR11	MAMMALIA	RODENTIA	MURIDAE	116.59	165.861	m_terr_frug_gran_herb	0	0	0	0	0	1	0.88	0.83	0.83	0.85	0.94	0.46	0.059	0.085	0.085	0.058	0.11	0.084	75685.4	FALSE	FALSE	FALSE	FALSE	FALSE	FALSE	FALSE	FALSE	FALSE	FALSE	FALSE	FALSE	FALSE	FALSE	FALSE	FALSE	FALSE	FALSE	FALSE	FALSE
Dasymys incomtus	151.15	92.386	22.6956	SMR11	MAMMALIA	RODENTIA	MURIDAE	138.3	189.233	m_terr_frug_gran_herb	0	0	0	0	0	1	0.88	0.83	0.83	0.85	0.94	0.46	0.059	0.085	0.085	0.058	0.11	0.084	20904.1	FALSE	FALSE	FALSE	FALSE	FALSE	FALSE	FALSE	FALSE	FALSE	FALSE	FALSE	FALSE	FALSE	FALSE	FALSE	FALSE	FALSE	FALSE	FALSE	FALSE
Dasymys montanus	737.692	221.543	73.9872	SMR11	MAMMALIA	RODENTIA	MURIDAE	82	126.4	m_terr_frug_gran_herb	0	0	0	0	0	1	0.88	0.83	0.83	0.85	0.94	0.46	0.059	0.085	0.085	0.058	0.11	0.084	60490.8	FALSE	FALSE	FALSE	FALSE	FALSE	FALSE	FALSE	FALSE	FALSE	FALSE	FALSE	FALSE	FALSE	FALSE	FALSE	FALSE	FALSE	FALSE	FALSE	FALSE
Dasymys nudipes	785.153	239.598	91.9125	SMR11	MAMMALIA	RODENTIA	MURIDAE	100.18	147.532	m_terr_frug_gran_herb	0	0	0	0	0	1	0.88	0.83	0.83	0.85	0.94	0.46	0.059	0.085	0.085	0.058	0.11	0.084	78656.6	FALSE	FALSE	FALSE	FALSE	FALSE	FALSE	FALSE	FALSE	FALSE	FALSE	FALSE	FALSE	FALSE	FALSE	FALSE	FALSE	FALSE	FALSE	FALSE	FALSE
Dasymys rufulus	746.875	228.498	75.6054	SMR11	MAMMALIA	RODENTIA	MURIDAE	82.99	127.576	m_terr_frug_gran_herb	0	0	0	0	0	1	0.88	0.83	0.83	0.85	0.94	0.46	0.059	0.085	0.085	0.058	0.11	0.084	61983.2	FALSE	FALSE	FALSE	FALSE	FALSE	FALSE	FALSE	FALSE	FALSE	FALSE	FALSE	FALSE	FALSE	FALSE	FALSE	FALSE	FALSE	FALSE	FALSE	FALSE
Delanymys brooksi	26.0306	7.821	0.16695	SMR11	MAMMALIA	RODENTIA	NESOMYIDAE	5	14.5843	m_terr_frug_gran_herb	0	0	0	0	1	0	0.88	0.83	0.83	0.85	0.94	0.46	0.059	0.085	0.085	0.058	0.11	0.084	130.153	TRUE	FALSE	FALSE	FALSE	FALSE	FALSE	FALSE	FALSE	FALSE	FALSE	FALSE	FALSE	FALSE	FALSE	FALSE	FALSE	FALSE	FALSE	FALSE	FALSE
Dendrohyrax arboreus	25.0683	7.347	49.5914	SMR7	MAMMALIA	HYRACOIDEA	PROCAVIIDAE	3175	2126.32	m_arb_frugivore	0	0	0.3	0	0	0.7	0.65	0.83	0.83	0.85	0.94	0.32	0.059	0.085	0.085	0.058	0.11	0.107	79591.8	FALSE	FALSE	FALSE	FALSE	FALSE	TRUE	TRUE	FALSE	FALSE	FALSE	FALSE	FALSE	FALSE	FALSE	FALSE	FALSE	FALSE	FALSE	FALSE	FALSE
Dendrohyrax dorsalis	24.8269	7.347	49.1138	SMR7	MAMMALIA	HYRACOIDEA	PROCAVIIDAE	3175	2126.32	m_arb_frugivore	0	0	0.3	0	0	0.7	0.65	0.83	0.83	0.85	0.94	0.32	0.059	0.085	0.085	0.058	0.11	0.107	78825.4	FALSE	FALSE	FALSE	FALSE	FALSE	TRUE	TRUE	FALSE	FALSE	FALSE	FALSE	FALSE	FALSE	FALSE	FALSE	FALSE	FALSE	FALSE	FALSE	FALSE
Dendrohyrax validus	430.221	312.418	804.135	SMR7	MAMMALIA	HYRACOIDEA	PROCAVIIDAE	2949.99	2009.02	m_arb_frugivore	0	0	0.3	0	0	0.7	0.65	0.83	0.83	0.85	0.94	0.32	0.059	0.085	0.085	0.058	0.11	0.107	1.26915e+06	FALSE	FALSE	FALSE	FALSE	FALSE	TRUE	TRUE	FALSE	FALSE	FALSE	FALSE	FALSE	FALSE	FALSE	FALSE	FALSE	FALSE	FALSE	FALSE	FALSE
Dendromus insignis	1063.85	322.495	12.3235	SMR3	MAMMALIA	RODENTIA	NESOMYIDAE	11.05	26.9003	m_terr_omnivore	0.4	0.2	0.2	0	0.2	0	0.88	0.83	0.83	0.85	0.94	0.46	0.059	0.085	0.085	0.058	0.11	0.084	11755.5	FALSE	FALSE	FALSE	FALSE	FALSE	FALSE	FALSE	FALSE	FALSE	FALSE	FALSE	FALSE	FALSE	FALSE	FALSE	FALSE	FALSE	FALSE	FALSE	FALSE
Dendromus kahuziensis	805.13	242.841	9.29395	SMR3	MAMMALIA	RODENTIA	NESOMYIDAE	11	26.8063	m_terr_omnivore	0.4	0.2	0.2	0	0.2	0	0.88	0.83	0.83	0.85	0.94	0.46	0.059	0.085	0.085	0.058	0.11	0.084	8856.43	FALSE	FALSE	FALSE	FALSE	FALSE	FALSE	FALSE	FALSE	FALSE	FALSE	FALSE	FALSE	FALSE	FALSE	FALSE	FALSE	FALSE	FALSE	FALSE	FALSE
Dendromus lovati	791.399	236.255	9.77017	SMR3	MAMMALIA	RODENTIA	NESOMYIDAE	12	28.6688	m_terr_omnivore	0.4	0.2	0.2	0	0.2	0	0.88	0.83	0.83	0.85	0.94	0.46	0.059	0.085	0.085	0.058	0.11	0.084	9496.78	FALSE	FALSE	FALSE	FALSE	FALSE	FALSE	FALSE	FALSE	FALSE	FALSE	FALSE	FALSE	FALSE	FALSE	FALSE	FALSE	FALSE	FALSE	FALSE	FALSE
Dendromus melanotis	1305.35	375.372	12.9721	SMR13	MAMMALIA	RODENTIA	NESOMYIDAE	9.06	23.0773	m_terr_omnivore	0.4	0.2	0.2	0	0.2	0	0.88	0.83	0.83	0.85	0.94	0.46	0.059	0.085	0.085	0.058	0.11	0.084	11826.5	FALSE	FALSE	FALSE	FALSE	FALSE	FALSE	FALSE	FALSE	FALSE	FALSE	FALSE	FALSE	FALSE	FALSE	FALSE	FALSE	FALSE	FALSE	FALSE	FALSE
Dendromus mesomelas	1117.17	347.048	13.0044	SMR13	MAMMALIA	RODENTIA	NESOMYIDAE	11.12	27.0318	m_terr_omnivore	0.4	0.2	0.2	0	0.2	0	0.88	0.83	0.83	0.85	0.94	0.46	0.059	0.085	0.085	0.058	0.11	0.084	12422.9	FALSE	FALSE	FALSE	FALSE	FALSE	FALSE	FALSE	FALSE	FALSE	FALSE	FALSE	FALSE	FALSE	FALSE	FALSE	FALSE	FALSE	FALSE	FALSE	FALSE
Dendromus messorius	747.343	221.985	9.70347	SMR13	MAMMALIA	RODENTIA	NESOMYIDAE	12.81	30.1516	m_terr_omnivore	0.4	0.2	0.2	0	0.2	0	0.88	0.83	0.83	0.85	0.94	0.46	0.059	0.085	0.085	0.058	0.11	0.084	9573.47	FALSE	FALSE	FALSE	FALSE	FALSE	FALSE	FALSE	FALSE	FALSE	FALSE	FALSE	FALSE	FALSE	FALSE	FALSE	FALSE	FALSE	FALSE	FALSE	FALSE
Dendromus mystacalis	1330.8	385.554	11.6878	SMR13	MAMMALIA	RODENTIA	NESOMYIDAE	7.72	20.395	m_terr_omnivore	0.4	0.2	0.2	0	0.2	0	0.88	0.83	0.83	0.85	0.94	0.46	0.059	0.085	0.085	0.058	0.11	0.084	10273.7	FALSE	FALSE	FALSE	FALSE	FALSE	FALSE	FALSE	FALSE	FALSE	FALSE	FALSE	FALSE	FALSE	FALSE	FALSE	FALSE	FALSE	FALSE	FALSE	FALSE
Dendromus nyikae	263.513	160.24	3.86477	SMR13	MAMMALIA	RODENTIA	NESOMYIDAE	15	34.0584	m_terr_omnivore	0.4	0.2	0.2	0	0.2	0	0.88	0.83	0.83	0.85	0.94	0.46	0.059	0.085	0.085	0.058	0.11	0.084	3952.69	FALSE	FALSE	FALSE	FALSE	FALSE	FALSE	FALSE	FALSE	FALSE	FALSE	FALSE	FALSE	FALSE	FALSE	FALSE	FALSE	FALSE	FALSE	FALSE	FALSE
Dendromus oreas	916.99	268.495	11.8703	SMR3	MAMMALIA	RODENTIA	NESOMYIDAE	12.76	30.0607	m_terr_omnivore	0.4	0.2	0.2	0	0.2	0	0.88	0.83	0.83	0.85	0.94	0.46	0.059	0.085	0.085	0.058	0.11	0.084	11700.8	FALSE	FALSE	FALSE	FALSE	FALSE	FALSE	FALSE	FALSE	FALSE	FALSE	FALSE	FALSE	FALSE	FALSE	FALSE	FALSE	FALSE	FALSE	FALSE	FALSE
Dendromus vernayi	848.534	239.431	10.9841	SMR3	MAMMALIA	RODENTIA	NESOMYIDAE	12.76	30.0607	m_terr_omnivore	0.4	0.2	0.2	0	0.2	0	0.88	0.83	0.83	0.85	0.94	0.46	0.059	0.085	0.085	0.058	0.11	0.084	10827.3	FALSE	FALSE	FALSE	FALSE	FALSE	FALSE	FALSE	FALSE	FALSE	FALSE	FALSE	FALSE	FALSE	FALSE	FALSE	FALSE	FALSE	FALSE	FALSE	FALSE
Dendroprionomys rousseloti	465.724	138.921	23.728	SMR13	MAMMALIA	RODENTIA	NESOMYIDAE	67.18	108.371	m_terr_frug_gran_herb	0	0.2	0.3	0	0.4	0.1	0.88	0.83	0.83	0.85	0.94	0.46	0.059	0.085	0.085	0.058	0.11	0.084	31287.4	TRUE	FALSE	FALSE	FALSE	FALSE	TRUE	FALSE	FALSE	FALSE	FALSE	FALSE	FALSE	FALSE	FALSE	FALSE	FALSE	FALSE	FALSE	FALSE	FALSE
Deomys ferrugineus	226.546	68.833	10.4453	SMR14	MAMMALIA	RODENTIA	MURIDAE	62	101.861	m_terr_insectivore	0	0.9	0	0	0	0.1	0.88	0.83	0.83	0.85	0.94	0.46	0.059	0.085	0.085	0.058	0.11	0.084	14045.8	FALSE	FALSE	TRUE	FALSE	FALSE	FALSE	FALSE	FALSE	FALSE	FALSE	FALSE	FALSE	FALSE	FALSE	FALSE	FALSE	FALSE	FALSE	FALSE	FALSE
Dephomys defua	575.823	173.506	19.3526	SMR4	MAMMALIA	RODENTIA	MURIDAE	43.05	76.8616	m_arb_frugivore	0	0.1	0.9	0	0	0	0.88	0.83	0.83	0.85	0.94	0.46	0.059	0.085	0.085	0.058	0.11	0.084	24789.2	FALSE	FALSE	FALSE	FALSE	FALSE	TRUE	FALSE	FALSE	FALSE	FALSE	FALSE	FALSE	FALSE	FALSE	FALSE	FALSE	FALSE	FALSE	FALSE	FALSE
Desmodilliscus braueri	10.2499	2.97	0.112257	SMR16	MAMMALIA	RODENTIA	MURIDAE	10	24.9047	m_terr_frug_gran_herb	0	0	0	0	1	0	0.88	0.83	0.83	0.85	0.94	0.46	0.059	0.085	0.085	0.058	0.11	0.084	102.499	TRUE	FALSE	FALSE	FALSE	FALSE	FALSE	FALSE	FALSE	FALSE	FALSE	FALSE	FALSE	FALSE	FALSE	FALSE	FALSE	FALSE	FALSE	FALSE	FALSE
Desmodillus auricularis	215.506	63.601	8.44353	SMR16	MAMMALIA	RODENTIA	MURIDAE	53.3	90.6391	m_terr_frug_gran_herb	0	0.3	0	0	0.7	0	0.88	0.83	0.83	0.85	0.94	0.46	0.059	0.085	0.085	0.058	0.11	0.084	11486.5	TRUE	FALSE	TRUE	FALSE	FALSE	FALSE	FALSE	FALSE	FALSE	FALSE	FALSE	FALSE	FALSE	FALSE	FALSE	FALSE	FALSE	FALSE	FALSE	FALSE
Desmomys harringtoni	884.78	250.882	78.0488	SMR3	MAMMALIA	RODENTIA	MURIDAE	90	135.818	m_arb_herbivore	0	0.1	0.1	0	0.2	0.6	0.88	0.83	0.83	0.85	0.94	0.46	0.059	0.085	0.085	0.058	0.11	0.084	79630.2	FALSE	FALSE	FALSE	FALSE	FALSE	FALSE	FALSE	FALSE	FALSE	FALSE	FALSE	FALSE	FALSE	FALSE	FALSE	FALSE	FALSE	FALSE	FALSE	FALSE
Desmomys yaldeni	511.002	151.89	45.0768	SMR3	MAMMALIA	RODENTIA	MURIDAE	90	135.818	m_arb_herbivore	0	0.1	0.1	0	0.2	0.6	0.88	0.83	0.83	0.85	0.94	0.46	0.059	0.085	0.085	0.058	0.11	0.084	45990.2	FALSE	FALSE	FALSE	FALSE	FALSE	FALSE	FALSE	FALSE	FALSE	FALSE	FALSE	FALSE	FALSE	FALSE	FALSE	FALSE	FALSE	FALSE	FALSE	FALSE
Diceros bicornis	0.235181	0.212	40.9399	LH1	MAMMALIA	PERISSODACTYLA	RHINOCEROTIDAE	1.18051e+06	205079	m_large_herbivore	0	0	0	0	0	1	0.65	0.83	0.83	0.85	0.94	0.43	0.059	0.085	0.085	0.058	0.11	0.107	277634	FALSE	FALSE	FALSE	FALSE	FALSE	FALSE	FALSE	FALSE	TRUE	FALSE	TRUE	FALSE	FALSE	FALSE	FALSE	FALSE	FALSE	FALSE	FALSE	FALSE
Dologale dybowskii	28.5659	8.739	4.65638	SC10	MAMMALIA	CARNIVORA	HERPESTIDAE	350	387.528	m_terr_insectivore	0.4	0.6	0	0	0	0	0.88	0.83	0.83	0.85	0.94	0.46	0.059	0.085	0.085	0.058	0.11	0.084	9998.05	FALSE	FALSE	TRUE	FALSE	FALSE	FALSE	FALSE	FALSE	FALSE	FALSE	FALSE	FALSE	FALSE	FALSE	FALSE	FALSE	FALSE	FALSE	FALSE	FALSE
Dorcatragus megalotis	18.474	5.203	70.8666	LH9	MAMMALIA	CETARTIODACTYLA	BOVIDAE	10249.9	5254.82	m_large_herbivore	0	0	0	0	0	1	0.65	0.83	0.83	0.85	0.94	0.5	0.059	0.085	0.085	0.058	0.11	0.107	189357	FALSE	FALSE	FALSE	FALSE	FALSE	FALSE	FALSE	FALSE	TRUE	FALSE	FALSE	FALSE	FALSE	FALSE	FALSE	FALSE	FALSE	FALSE	FALSE	FALSE
Eidolon helvum	10.6823	3.213	1.41835	SMB10	MAMMALIA	CHIROPTERA	PTEROPODIDAE	253.31	301.927	m_arb_frugivore	0	0	1	0	0	0	0.88	0.83	0.83	0.85	0.94	0.46	0.059	0.085	0.085	0.058	0.11	0.084	2705.94	FALSE	FALSE	FALSE	FALSE	FALSE	TRUE	FALSE	FALSE	FALSE	FALSE	FALSE	FALSE	FALSE	FALSE	FALSE	FALSE	FALSE	FALSE	FALSE	FALSE
Elephantulus brachyrhynchus	76.9891	48.121	2.64807	SMI2	MAMMALIA	MACROSCELIDEA	MACROSCELIDIDAE	47.5	82.9258	m_terr_insectivore	0	1	0	0	0	0	0.88	0.83	0.83	0.85	0.94	0.46	0.059	0.085	0.085	0.058	0.11	0.084	3656.98	FALSE	FALSE	TRUE	FALSE	FALSE	FALSE	FALSE	FALSE	FALSE	FALSE	FALSE	FALSE	FALSE	FALSE	FALSE	FALSE	FALSE	FALSE	FALSE	FALSE
Elephantulus edwardii	483.24	287.418	16.7561	SMI2	MAMMALIA	MACROSCELIDEA	MACROSCELIDIDAE	48	83.5989	m_terr_insectivore	0	1	0	0	0	0	0.88	0.83	0.83	0.85	0.94	0.46	0.059	0.085	0.085	0.058	0.11	0.084	23195.5	FALSE	FALSE	TRUE	FALSE	FALSE	FALSE	FALSE	FALSE	FALSE	FALSE	FALSE	FALSE	FALSE	FALSE	FALSE	FALSE	FALSE	FALSE	FALSE	FALSE
Elephantulus fuscipes	248.661	71.933	9.84543	SMI2	MAMMALIA	MACROSCELIDEA	MACROSCELIDIDAE	57	95.4591	m_terr_insectivore	0	1	0	0	0	0	0.88	0.83	0.83	0.85	0.94	0.46	0.059	0.085	0.085	0.058	0.11	0.084	14173.7	FALSE	FALSE	TRUE	FALSE	FALSE	FALSE	FALSE	FALSE	FALSE	FALSE	FALSE	FALSE	FALSE	FALSE	FALSE	FALSE	FALSE	FALSE	FALSE	FALSE
Elephantulus fuscus	168.663	53.065	6.27275	SMI2	MAMMALIA	MACROSCELIDEA	MACROSCELIDIDAE	52.56	89.666	m_terr_insectivore	0	1	0	0	0	0	0.88	0.83	0.83	0.85	0.94	0.46	0.059	0.085	0.085	0.058	0.11	0.084	8864.93	FALSE	FALSE	TRUE	FALSE	FALSE	FALSE	FALSE	FALSE	FALSE	FALSE	FALSE	FALSE	FALSE	FALSE	FALSE	FALSE	FALSE	FALSE	FALSE	FALSE
Elephantulus intufi	238.582	71.064	8.47158	SMI2	MAMMALIA	MACROSCELIDEA	MACROSCELIDIDAE	49.5	85.6086	m_terr_insectivore	0	1	0	0	0	0	0.88	0.83	0.83	0.85	0.94	0.46	0.059	0.085	0.085	0.058	0.11	0.084	11809.8	FALSE	FALSE	TRUE	FALSE	FALSE	FALSE	FALSE	FALSE	FALSE	FALSE	FALSE	FALSE	FALSE	FALSE	FALSE	FALSE	FALSE	FALSE	FALSE	FALSE
Elephantulus myurus	246.585	74.071	9.14918	SMI2	MAMMALIA	MACROSCELIDEA	MACROSCELIDIDAE	52.4	89.4553	m_terr_insectivore	0	1	0	0	0	0	0.88	0.83	0.83	0.85	0.94	0.46	0.059	0.085	0.085	0.058	0.11	0.084	12921	FALSE	FALSE	TRUE	FALSE	FALSE	FALSE	FALSE	FALSE	FALSE	FALSE	FALSE	FALSE	FALSE	FALSE	FALSE	FALSE	FALSE	FALSE	FALSE	FALSE
Elephantulus pilicaudus	467.502	287.418	16.2104	SMI2	MAMMALIA	MACROSCELIDEA	MACROSCELIDIDAE	48	83.5989	m_terr_insectivore	0	1	0	0	0	0	0.88	0.83	0.83	0.85	0.94	0.46	0.059	0.085	0.085	0.058	0.11	0.084	22440.1	FALSE	FALSE	TRUE	FALSE	FALSE	FALSE	FALSE	FALSE	FALSE	FALSE	FALSE	FALSE	FALSE	FALSE	FALSE	FALSE	FALSE	FALSE	FALSE	FALSE
Elephantulus rufescens	405.431	125.624	11.6188	SMI2	MAMMALIA	MACROSCELIDEA	MACROSCELIDIDAE	37.5	69.093	m_terr_insectivore	0	1	0	0	0	0	0.88	0.83	0.83	0.85	0.94	0.46	0.059	0.085	0.085	0.058	0.11	0.084	15203.7	FALSE	FALSE	TRUE	FALSE	FALSE	FALSE	FALSE	FALSE	FALSE	FALSE	FALSE	FALSE	FALSE	FALSE	FALSE	FALSE	FALSE	FALSE	FALSE	FALSE
Elephantulus rupestris	235.601	72.692	10.495	SMI2	MAMMALIA	MACROSCELIDEA	MACROSCELIDIDAE	66.4	107.398	m_terr_insectivore	0	1	0	0	0	0	0.88	0.83	0.83	0.85	0.94	0.46	0.059	0.085	0.085	0.058	0.11	0.084	15643.9	FALSE	FALSE	TRUE	FALSE	FALSE	FALSE	FALSE	FALSE	FALSE	FALSE	FALSE	FALSE	FALSE	FALSE	FALSE	FALSE	FALSE	FALSE	FALSE	FALSE
Epixerus ebii	78.6459	22.349	21.2235	SMR6	MAMMALIA	RODENTIA	SCIURIDAE	592	581.453	m_terr_frug_gran_herb	0	0.2	0.8	0	0	0	0.65	0.83	0.83	0.85	0.94	0.32	0.059	0.085	0.085	0.058	0.11	0.107	46558.4	FALSE	FALSE	FALSE	FALSE	FALSE	TRUE	FALSE	FALSE	FALSE	FALSE	FALSE	FALSE	FALSE	FALSE	FALSE	FALSE	FALSE	FALSE	FALSE	FALSE
Epomophorus angolensis	50.1439	14.952	2.4163	SMB10	MAMMALIA	CHIROPTERA	PTEROPODIDAE	68.15	109.577	m_arb_frugivore	0	0	1	0	0	0	0.88	0.83	0.83	0.85	0.94	0.46	0.059	0.085	0.085	0.058	0.11	0.084	3417.31	FALSE	FALSE	FALSE	FALSE	FALSE	TRUE	FALSE	FALSE	FALSE	FALSE	FALSE	FALSE	FALSE	FALSE	FALSE	FALSE	FALSE	FALSE	FALSE	FALSE
Epomophorus crypturus	25.1817	7.363	1.56865	SMB10	MAMMALIA	CHIROPTERA	PTEROPODIDAE	95.04	141.653	m_arb_frugivore	0	0	1	0	0	0	0.88	0.83	0.83	0.85	0.94	0.46	0.059	0.085	0.085	0.058	0.11	0.084	2393.27	FALSE	FALSE	FALSE	FALSE	FALSE	TRUE	FALSE	FALSE	FALSE	FALSE	FALSE	FALSE	FALSE	FALSE	FALSE	FALSE	FALSE	FALSE	FALSE	FALSE
Epomophorus gambianus	19.978	5.602	1.57429	SMB10	MAMMALIA	CHIROPTERA	PTEROPODIDAE	128.87	179.192	m_arb_frugivore	0	0	1	0	0	0	0.88	0.83	0.83	0.85	0.94	0.46	0.059	0.085	0.085	0.058	0.11	0.084	2574.56	FALSE	FALSE	FALSE	FALSE	FALSE	TRUE	FALSE	FALSE	FALSE	FALSE	FALSE	FALSE	FALSE	FALSE	FALSE	FALSE	FALSE	FALSE	FALSE	FALSE
Epomophorus grandis	34.3167	10.358	1.27335	SMB10	MAMMALIA	CHIROPTERA	PTEROPODIDAE	48.58	84.3776	m_arb_frugivore	0	0	1	0	0	0	0.88	0.83	0.83	0.85	0.94	0.46	0.059	0.085	0.085	0.058	0.11	0.084	1667.11	FALSE	FALSE	FALSE	FALSE	FALSE	TRUE	FALSE	FALSE	FALSE	FALSE	FALSE	FALSE	FALSE	FALSE	FALSE	FALSE	FALSE	FALSE	FALSE	FALSE
Epomophorus labiatus	40.1377	11.174	1.81918	SMB10	MAMMALIA	CHIROPTERA	PTEROPODIDAE	62.95	103.064	m_arb_frugivore	0	0	1	0	0	0	0.88	0.83	0.83	0.85	0.94	0.46	0.059	0.085	0.085	0.058	0.11	0.084	2526.67	FALSE	FALSE	FALSE	FALSE	FALSE	TRUE	FALSE	FALSE	FALSE	FALSE	FALSE	FALSE	FALSE	FALSE	FALSE	FALSE	FALSE	FALSE	FALSE	FALSE
Epomophorus minimus	46.382	12.767	2.23502	SMB10	MAMMALIA	CHIROPTERA	PTEROPODIDAE	68.15	109.577	m_arb_frugivore	0	0	1	0	0	0	0.88	0.83	0.83	0.85	0.94	0.46	0.059	0.085	0.085	0.058	0.11	0.084	3160.93	FALSE	FALSE	FALSE	FALSE	FALSE	TRUE	FALSE	FALSE	FALSE	FALSE	FALSE	FALSE	FALSE	FALSE	FALSE	FALSE	FALSE	FALSE	FALSE	FALSE
Epomophorus minor	42.2157	12.767	2.03426	SMB10	MAMMALIA	CHIROPTERA	PTEROPODIDAE	68.15	109.577	m_arb_frugivore	0	0	1	0	0	0	0.88	0.83	0.83	0.85	0.94	0.46	0.059	0.085	0.085	0.058	0.11	0.084	2877	FALSE	FALSE	FALSE	FALSE	FALSE	TRUE	FALSE	FALSE	FALSE	FALSE	FALSE	FALSE	FALSE	FALSE	FALSE	FALSE	FALSE	FALSE	FALSE	FALSE
Epomophorus wahlbergi	24.5851	7.541	1.48826	SMB10	MAMMALIA	CHIROPTERA	PTEROPODIDAE	91.58	137.655	m_arb_frugivore	0	0	1	0	0	0	0.88	0.83	0.83	0.85	0.94	0.46	0.059	0.085	0.085	0.058	0.11	0.084	2251.51	FALSE	FALSE	FALSE	FALSE	FALSE	TRUE	FALSE	FALSE	FALSE	FALSE	FALSE	FALSE	FALSE	FALSE	FALSE	FALSE	FALSE	FALSE	FALSE	FALSE
Epomops buettikoferi	17.5443	4.966	1.4235	SMB10	MAMMALIA	CHIROPTERA	PTEROPODIDAE	133.84	184.504	m_arb_frugivore	0	0	1	0	0	0	0.88	0.83	0.83	0.85	0.94	0.46	0.059	0.085	0.085	0.058	0.11	0.084	2348.14	FALSE	FALSE	FALSE	FALSE	FALSE	TRUE	FALSE	FALSE	FALSE	FALSE	FALSE	FALSE	FALSE	FALSE	FALSE	FALSE	FALSE	FALSE	FALSE	FALSE
Epomops dobsonii	17.6558	5.371	1.33436	SMB10	MAMMALIA	CHIROPTERA	PTEROPODIDAE	122.08	171.859	m_arb_frugivore	0	0	1	0	0	0	0.88	0.83	0.83	0.85	0.94	0.46	0.059	0.085	0.085	0.058	0.11	0.084	2155.42	FALSE	FALSE	FALSE	FALSE	FALSE	TRUE	FALSE	FALSE	FALSE	FALSE	FALSE	FALSE	FALSE	FALSE	FALSE	FALSE	FALSE	FALSE	FALSE	FALSE
Epomops franqueti	26.3413	7.632	1.95101	SMB10	MAMMALIA	CHIROPTERA	PTEROPODIDAE	118.93	168.425	m_arb_frugivore	0	0	1	0	0	0	0.88	0.83	0.83	0.85	0.94	0.46	0.059	0.085	0.085	0.058	0.11	0.084	3132.77	FALSE	FALSE	FALSE	FALSE	FALSE	TRUE	FALSE	FALSE	FALSE	FALSE	FALSE	FALSE	FALSE	FALSE	FALSE	FALSE	FALSE	FALSE	FALSE	FALSE
Eptesicus floweri	12.973	3.823	0.135764	SMB9	MAMMALIA	CHIROPTERA	VESPERTILIONIDAE	10.17	25.231	m_aer_insectivore	0	1	0	0	0	0	0.88	0.83	0.83	0.85	0.94	0.46	0.059	0.085	0.085	0.058	0.11	0.084	131.936	FALSE	FALSE	TRUE	FALSE	FALSE	FALSE	FALSE	FALSE	FALSE	FALSE	FALSE	FALSE	FALSE	FALSE	FALSE	FALSE	FALSE	FALSE	FALSE	FALSE
Eptesicus hottentotus	11.4262	3.544	0.275634	SMB9	MAMMALIA	CHIROPTERA	VESPERTILIONIDAE	30	58.1594	m_aer_insectivore	0	1	0	0	0	0	0.88	0.83	0.83	0.85	0.94	0.46	0.059	0.085	0.085	0.058	0.11	0.084	342.787	FALSE	FALSE	TRUE	FALSE	FALSE	FALSE	FALSE	FALSE	FALSE	FALSE	FALSE	FALSE	FALSE	FALSE	FALSE	FALSE	FALSE	FALSE	FALSE	FALSE
Eptesicus platyops	18.7072	5.462	0.214101	SMB9	MAMMALIA	CHIROPTERA	VESPERTILIONIDAE	11.42	27.5931	m_aer_insectivore	0	1	0	0	0	0	0.88	0.83	0.83	0.85	0.94	0.46	0.059	0.085	0.085	0.058	0.11	0.084	213.636	FALSE	FALSE	TRUE	FALSE	FALSE	FALSE	FALSE	FALSE	FALSE	FALSE	FALSE	FALSE	FALSE	FALSE	FALSE	FALSE	FALSE	FALSE	FALSE	FALSE
Equus africanus	2.4552	0.672	124.944	LH4	MAMMALIA	PERISSODACTYLA	EQUIDAE	240000	59952.2	m_terr_frug_gran_herb	0	0	0	0	0	1	0.65	0.83	0.83	0.85	0.94	0.43	0.059	0.085	0.085	0.058	0.11	0.107	589249	FALSE	FALSE	FALSE	FALSE	FALSE	FALSE	FALSE	FALSE	FALSE	TRUE	FALSE	FALSE	FALSE	FALSE	FALSE	FALSE	FALSE	FALSE	FALSE	FALSE
Equus grevyi	2.55349	0.77	195.736	LH4	MAMMALIA	PERISSODACTYLA	EQUIDAE	408000	90305	m_large_herbivore	0	0	0	0	0	1	0.65	0.83	0.83	0.85	0.94	0.43	0.059	0.085	0.085	0.058	0.11	0.107	1.04182e+06	FALSE	FALSE	FALSE	FALSE	FALSE	FALSE	FALSE	FALSE	FALSE	TRUE	FALSE	FALSE	FALSE	FALSE	FALSE	FALSE	FALSE	FALSE	FALSE	FALSE
Equus quagga	4.36787	3.889	329.736	LH2	MAMMALIA	PERISSODACTYLA	EQUIDAE	400000	88934.9	m_large_herbivore	0	0	0	0	0	1	0.65	0.83	0.83	0.85	0.94	0.43	0.059	0.085	0.085	0.058	0.11	0.107	1.74715e+06	FALSE	FALSE	FALSE	FALSE	FALSE	FALSE	FALSE	FALSE	FALSE	TRUE	FALSE	FALSE	FALSE	FALSE	FALSE	FALSE	FALSE	FALSE	FALSE	FALSE
Equus zebra	2.70119	0.803	157.814	LH4	MAMMALIA	PERISSODACTYLA	EQUIDAE	286999	68828	m_large_herbivore	0	0	0	0	0	1	0.65	0.83	0.83	0.85	0.94	0.43	0.059	0.085	0.085	0.058	0.11	0.107	775238	FALSE	FALSE	FALSE	FALSE	FALSE	FALSE	FALSE	FALSE	FALSE	TRUE	FALSE	FALSE	FALSE	FALSE	FALSE	FALSE	FALSE	FALSE	FALSE	FALSE
Eremitalpa granti	13930.3	1163.46	302.852	SMI9	MAMMALIA	AFROSORICIDA	CHRYSOCHLORIDAE	26.1	52.231	m_fossorial	0.1	0.9	0	0	0	0	0.88	0.83	0.83	0.85	0.94	0.46	0.059	0.085	0.085	0.058	0.11	0.084	363582	FALSE	TRUE	FALSE	FALSE	FALSE	FALSE	FALSE	FALSE	FALSE	FALSE	FALSE	FALSE	FALSE	FALSE	FALSE	FALSE	FALSE	FALSE	FALSE	FALSE
Erythrocebus baumstarki	64.0863	18.89	202.013	PR4	MAMMALIA	PRIMATES	CERCOPITHECIDAE	8090	4377.42	m_terr_frug_gran_herb	0	0	0.4	0	0.2	0.4	0.65	0.83	0.83	0.85	0.94	0.32	0.059	0.085	0.085	0.058	0.11	0.107	518459	FALSE	FALSE	FALSE	FALSE	FALSE	TRUE	FALSE	FALSE	FALSE	FALSE	FALSE	FALSE	FALSE	FALSE	FALSE	FALSE	FALSE	FALSE	FALSE	FALSE
Erythrocebus patas	66.2891	18.89	208.957	PR4	MAMMALIA	PRIMATES	CERCOPITHECIDAE	8090	4377.42	m_terr_frug_gran_herb	0	0	0.4	0	0.2	0.4	0.65	0.83	0.83	0.85	0.94	0.32	0.059	0.085	0.085	0.058	0.11	0.107	536279	FALSE	FALSE	FALSE	FALSE	FALSE	TRUE	FALSE	FALSE	FALSE	FALSE	FALSE	FALSE	FALSE	FALSE	FALSE	FALSE	FALSE	FALSE	FALSE	FALSE
Eudorcas albonotata	0.636799	0.551	4.74933	LH5	MAMMALIA	CETARTIODACTYLA	BOVIDAE	26999.8	11099.2	m_large_herbivore	0	0	0	0	0.2	0.8	0.65	0.83	0.83	0.85	0.94	0.5	0.059	0.085	0.085	0.058	0.11	0.107	17193.4	FALSE	FALSE	FALSE	FALSE	FALSE	FALSE	FALSE	TRUE	FALSE	TRUE	FALSE	FALSE	FALSE	FALSE	FALSE	FALSE	FALSE	FALSE	FALSE	FALSE
Eudorcas rufifrons	0.640614	0.551	4.77779	LH7	MAMMALIA	CETARTIODACTYLA	BOVIDAE	26999.8	11099.2	m_large_herbivore	0	0	0	0	0.2	0.8	0.65	0.83	0.83	0.85	0.94	0.5	0.059	0.085	0.085	0.058	0.11	0.107	17296.4	FALSE	FALSE	FALSE	FALSE	FALSE	FALSE	FALSE	FALSE	TRUE	TRUE	FALSE	FALSE	FALSE	FALSE	FALSE	FALSE	FALSE	FALSE	FALSE	FALSE
Eudorcas thomsonii	3.82341	3.427	27.2871	LH5	MAMMALIA	CETARTIODACTYLA	BOVIDAE	22907.4	9776.51	m_large_herbivore	0	0	0	0	0	1	0.65	0.83	0.83	0.85	0.94	0.5	0.059	0.085	0.085	0.058	0.11	0.107	87584.6	FALSE	FALSE	FALSE	FALSE	FALSE	FALSE	FALSE	TRUE	FALSE	TRUE	FALSE	FALSE	FALSE	FALSE	FALSE	FALSE	FALSE	FALSE	FALSE	FALSE
Euoticus elegantulus	113.814	33.969	15.8151	PR1	MAMMALIA	PRIMATES	GALAGIDAE	300	344.049	m_nectarivore	0	0.2	0.2	0.6	0	0	0.88	0.83	0.83	0.85	0.94	0.46	0.059	0.085	0.085	0.058	0.11	0.084	34144.2	FALSE	FALSE	FALSE	FALSE	FALSE	FALSE	FALSE	FALSE	FALSE	FALSE	FALSE	FALSE	FALSE	FALSE	FALSE	FALSE	FALSE	FALSE	FALSE	FALSE
Euoticus pallidus	167.552	50.963	18.9646	PR1	MAMMALIA	PRIMATES	GALAGIDAE	230	280.244	m_nectarivore	0	0.2	0.2	0.6	0	0	0.88	0.83	0.83	0.85	0.94	0.46	0.059	0.085	0.085	0.058	0.11	0.084	38537	FALSE	FALSE	FALSE	FALSE	FALSE	FALSE	FALSE	FALSE	FALSE	FALSE	FALSE	FALSE	FALSE	FALSE	FALSE	FALSE	FALSE	FALSE	FALSE	FALSE
Felis lybica	0.0635593	0.058	0.0862462	SC11	MAMMALIA	CARNIVORA	FELIDAE	5099.99	3065.67	m_carnivore	0.9	0.1	0	0	0	0	0.65	0.83	0.83	0.85	0.94	0.32	0.059	0.085	0.085	0.058	0.11	0.107	324.152	FALSE	FALSE	FALSE	TRUE	FALSE	FALSE	FALSE	FALSE	FALSE	FALSE	FALSE	FALSE	FALSE	FALSE	FALSE	FALSE	FALSE	FALSE	FALSE	FALSE
Felis nigripes	1.93813	0.577	0.888179	SC11	MAMMALIA	CARNIVORA	FELIDAE	1299.99	1067.2	m_carnivore	1	0	0	0	0	0	0.65	0.83	0.83	0.85	0.94	0.32	0.059	0.085	0.085	0.058	0.11	0.107	2519.55	FALSE	FALSE	FALSE	TRUE	FALSE	FALSE	FALSE	FALSE	FALSE	FALSE	FALSE	FALSE	FALSE	FALSE	FALSE	FALSE	FALSE	FALSE	FALSE	FALSE
Felovia vae	566.65	88.352	115.294	SMR7	MAMMALIA	RODENTIA	CTENODACTYLIDAE	205	256.422	m_terr_frug_gran_herb	0	0	0	0	0	1	0.88	0.83	0.83	0.85	0.94	0.46	0.059	0.085	0.085	0.058	0.11	0.084	116163	FALSE	FALSE	FALSE	FALSE	FALSE	FALSE	FALSE	FALSE	FALSE	FALSE	FALSE	FALSE	FALSE	FALSE	FALSE	FALSE	FALSE	FALSE	FALSE	FALSE
Fukomys anselli	10989.3	1777.28	1139.25	SMR12	MAMMALIA	RODENTIA	BATHYERGIDAE	85.59	130.651	m_fossorial	0	0	0	0	0	1	0.88	0.83	0.83	0.85	0.94	0.46	0.059	0.085	0.085	0.058	0.11	0.084	940573	FALSE	TRUE	FALSE	FALSE	FALSE	FALSE	FALSE	FALSE	FALSE	FALSE	FALSE	FALSE	FALSE	FALSE	FALSE	FALSE	FALSE	FALSE	FALSE	FALSE
Fukomys bocagei	13891.6	1739.85	1548.19	SMR12	MAMMALIA	RODENTIA	BATHYERGIDAE	94	140.455	m_fossorial	0	0	0	0	0	1	0.88	0.83	0.83	0.85	0.94	0.46	0.059	0.085	0.085	0.058	0.11	0.084	1.30581e+06	FALSE	TRUE	FALSE	FALSE	FALSE	FALSE	FALSE	FALSE	FALSE	FALSE	FALSE	FALSE	FALSE	FALSE	FALSE	FALSE	FALSE	FALSE	FALSE	FALSE
Fukomys damarensis	14872.2	2187.1	2417.24	SMR12	MAMMALIA	RODENTIA	BATHYERGIDAE	153.25	204.838	m_fossorial	0	0	0	0	0	1	0.88	0.83	0.83	0.85	0.94	0.46	0.059	0.085	0.085	0.058	0.11	0.084	2.27916e+06	FALSE	TRUE	FALSE	FALSE	FALSE	FALSE	FALSE	FALSE	FALSE	FALSE	FALSE	FALSE	FALSE	FALSE	FALSE	FALSE	FALSE	FALSE	FALSE	FALSE
Fukomys darlingi	16884.4	2456.51	1425.11	SMR12	MAMMALIA	RODENTIA	BATHYERGIDAE	65.58	106.373	m_fossorial	0	0	0	0	0	1	0.88	0.83	0.83	0.85	0.94	0.46	0.059	0.085	0.085	0.058	0.11	0.084	1.10728e+06	FALSE	TRUE	FALSE	FALSE	FALSE	FALSE	FALSE	FALSE	FALSE	FALSE	FALSE	FALSE	FALSE	FALSE	FALSE	FALSE	FALSE	FALSE	FALSE	FALSE
Fukomys foxi	6466.51	1063.54	1206.02	SMR12	MAMMALIA	RODENTIA	BATHYERGIDAE	183.14	235.045	m_fossorial	0	0	0	0	0	1	0.88	0.83	0.83	0.85	0.94	0.46	0.059	0.085	0.085	0.058	0.11	0.084	1.18428e+06	FALSE	TRUE	FALSE	FALSE	FALSE	FALSE	FALSE	FALSE	FALSE	FALSE	FALSE	FALSE	FALSE	FALSE	FALSE	FALSE	FALSE	FALSE	FALSE	FALSE
Fukomys kafuensis	7871.38	1237.1	1095.92	SMR12	MAMMALIA	RODENTIA	BATHYERGIDAE	125.41	175.467	m_fossorial	0	0	0	0	0	1	0.88	0.83	0.83	0.85	0.94	0.46	0.059	0.085	0.085	0.058	0.11	0.084	987150	FALSE	TRUE	FALSE	FALSE	FALSE	FALSE	FALSE	FALSE	FALSE	FALSE	FALSE	FALSE	FALSE	FALSE	FALSE	FALSE	FALSE	FALSE	FALSE	FALSE
Fukomys mechowii	4060.2	664.34	1027.66	SMR12	MAMMALIA	RODENTIA	BATHYERGIDAE	272	318.984	m_fossorial	0	0	0	0	0	1	0.88	0.83	0.83	0.85	0.94	0.46	0.059	0.085	0.085	0.058	0.11	0.084	1.10437e+06	FALSE	TRUE	FALSE	FALSE	FALSE	FALSE	FALSE	FALSE	FALSE	FALSE	FALSE	FALSE	FALSE	FALSE	FALSE	FALSE	FALSE	FALSE	FALSE	FALSE
Fukomys ochraceocinereus	5391.92	760.388	1076.36	SMR12	MAMMALIA	RODENTIA	BATHYERGIDAE	200	251.581	m_fossorial	0	0	0	0	0	1	0.88	0.83	0.83	0.85	0.94	0.46	0.059	0.085	0.085	0.058	0.11	0.084	1.07838e+06	FALSE	TRUE	FALSE	FALSE	FALSE	FALSE	FALSE	FALSE	FALSE	FALSE	FALSE	FALSE	FALSE	FALSE	FALSE	FALSE	FALSE	FALSE	FALSE	FALSE
Fukomys vandewoestijneae	4128.25	664.34	1044.89	SMR12	MAMMALIA	RODENTIA	BATHYERGIDAE	272	318.984	m_fossorial	0	0	0	0	0	1	0.88	0.83	0.83	0.85	0.94	0.46	0.059	0.085	0.085	0.058	0.11	0.084	1.12288e+06	FALSE	TRUE	FALSE	FALSE	FALSE	FALSE	FALSE	FALSE	FALSE	FALSE	FALSE	FALSE	FALSE	FALSE	FALSE	FALSE	FALSE	FALSE	FALSE	FALSE
Fukomys zechi	6123.29	991.744	1329.79	SMR12	MAMMALIA	RODENTIA	BATHYERGIDAE	223.06	273.693	m_fossorial	0	0	0	0	0	1	0.88	0.83	0.83	0.85	0.94	0.46	0.059	0.085	0.085	0.058	0.11	0.084	1.36586e+06	FALSE	TRUE	FALSE	FALSE	FALSE	FALSE	FALSE	FALSE	FALSE	FALSE	FALSE	FALSE	FALSE	FALSE	FALSE	FALSE	FALSE	FALSE	FALSE	FALSE
Funisciurus anerythrus	106.975	31.571	12.5775	SMR6	MAMMALIA	RODENTIA	SCIURIDAE	218	268.887	m_arb_frugivore	0	0.1	0.4	0	0.5	0	0.88	0.83	0.83	0.85	0.94	0.46	0.059	0.085	0.085	0.058	0.11	0.084	23320.5	TRUE	FALSE	FALSE	FALSE	FALSE	TRUE	FALSE	FALSE	FALSE	FALSE	FALSE	FALSE	FALSE	FALSE	FALSE	FALSE	FALSE	FALSE	FALSE	FALSE
Funisciurus bayonii	174.864	52.325	14.2017	SMR6	MAMMALIA	RODENTIA	SCIURIDAE	135	185.738	m_arb_frugivore	0	0.1	0.4	0	0.5	0	0.88	0.83	0.83	0.85	0.94	0.46	0.059	0.085	0.085	0.058	0.11	0.084	23606.7	TRUE	FALSE	FALSE	FALSE	FALSE	TRUE	FALSE	FALSE	FALSE	FALSE	FALSE	FALSE	FALSE	FALSE	FALSE	FALSE	FALSE	FALSE	FALSE	FALSE
Funisciurus carruthersi	97.4331	28.63	14.1268	SMR6	MAMMALIA	RODENTIA	SCIURIDAE	286	331.586	m_arb_frugivore	0	0.1	0.4	0	0.5	0	0.88	0.83	0.83	0.85	0.94	0.46	0.059	0.085	0.085	0.058	0.11	0.084	27865.9	TRUE	FALSE	FALSE	FALSE	FALSE	TRUE	FALSE	FALSE	FALSE	FALSE	FALSE	FALSE	FALSE	FALSE	FALSE	FALSE	FALSE	FALSE	FALSE	FALSE
Funisciurus congicus	212.644	61.91	14.9511	SMR6	MAMMALIA	RODENTIA	SCIURIDAE	112	160.797	m_arb_frugivore	0	0.1	0.4	0	0.5	0	0.88	0.83	0.83	0.85	0.94	0.46	0.059	0.085	0.085	0.058	0.11	0.084	23816.2	TRUE	FALSE	FALSE	FALSE	FALSE	TRUE	FALSE	FALSE	FALSE	FALSE	FALSE	FALSE	FALSE	FALSE	FALSE	FALSE	FALSE	FALSE	FALSE	FALSE
Funisciurus isabella	189.057	55.975	13.0169	SMR6	MAMMALIA	RODENTIA	SCIURIDAE	109	157.462	m_arb_frugivore	0	0.1	0.4	0	0.5	0	0.88	0.83	0.83	0.85	0.94	0.46	0.059	0.085	0.085	0.058	0.11	0.084	20607.2	TRUE	FALSE	FALSE	FALSE	FALSE	TRUE	FALSE	FALSE	FALSE	FALSE	FALSE	FALSE	FALSE	FALSE	FALSE	FALSE	FALSE	FALSE	FALSE	FALSE
Funisciurus lemniscatus	172.837	51.343	14.5163	SMR6	MAMMALIA	RODENTIA	SCIURIDAE	141	192.079	m_arb_frugivore	0	0.1	0.4	0	0.5	0	0.88	0.83	0.83	0.85	0.94	0.46	0.059	0.085	0.085	0.058	0.11	0.084	24370	TRUE	FALSE	FALSE	FALSE	FALSE	TRUE	FALSE	FALSE	FALSE	FALSE	FALSE	FALSE	FALSE	FALSE	FALSE	FALSE	FALSE	FALSE	FALSE	FALSE
Funisciurus leucogenys	121.524	34.751	15.8816	SMR6	MAMMALIA	RODENTIA	SCIURIDAE	250	298.877	m_arb_frugivore	0	0.1	0.4	0	0.5	0	0.88	0.83	0.83	0.85	0.94	0.46	0.059	0.085	0.085	0.058	0.11	0.084	30381	TRUE	FALSE	FALSE	FALSE	FALSE	TRUE	FALSE	FALSE	FALSE	FALSE	FALSE	FALSE	FALSE	FALSE	FALSE	FALSE	FALSE	FALSE	FALSE	FALSE
Funisciurus pyrropus	88.157	25.778	13.1597	SMR6	MAMMALIA	RODENTIA	SCIURIDAE	297	341.389	m_arb_frugivore	0	0.1	0.4	0	0.5	0	0.88	0.83	0.83	0.85	0.94	0.46	0.059	0.085	0.085	0.058	0.11	0.084	26182.6	TRUE	FALSE	FALSE	FALSE	FALSE	TRUE	FALSE	FALSE	FALSE	FALSE	FALSE	FALSE	FALSE	FALSE	FALSE	FALSE	FALSE	FALSE	FALSE	FALSE
Funisciurus substriatus	147.583	45.369	15.3505	SMR6	MAMMALIA	RODENTIA	SCIURIDAE	186	237.874	m_arb_frugivore	0	0.1	0.4	0	0.5	0	0.88	0.83	0.83	0.85	0.94	0.46	0.059	0.085	0.085	0.058	0.11	0.084	27450.4	TRUE	FALSE	FALSE	FALSE	FALSE	TRUE	FALSE	FALSE	FALSE	FALSE	FALSE	FALSE	FALSE	FALSE	FALSE	FALSE	FALSE	FALSE	FALSE	FALSE
Galago gallarum	155.191	46.849	18.5015	PR3	MAMMALIA	PRIMATES	GALAGIDAE	250	298.877	m_nectarivore	0	0.4	0	0.6	0	0	0.88	0.83	0.83	0.85	0.94	0.46	0.059	0.085	0.085	0.058	0.11	0.084	38797.6	FALSE	FALSE	TRUE	FALSE	FALSE	FALSE	FALSE	FALSE	FALSE	FALSE	FALSE	FALSE	FALSE	FALSE	FALSE	FALSE	FALSE	FALSE	FALSE	FALSE
Galago matschiei	60.7891	37.776	6.3345	PR2	MAMMALIA	PRIMATES	GALAGIDAE	210	261.237	m_nectarivore	0	0.4	0	0.6	0	0	0.88	0.83	0.83	0.85	0.94	0.46	0.059	0.085	0.085	0.058	0.11	0.084	12765.7	FALSE	FALSE	TRUE	FALSE	FALSE	FALSE	FALSE	FALSE	FALSE	FALSE	FALSE	FALSE	FALSE	FALSE	FALSE	FALSE	FALSE	FALSE	FALSE	FALSE
Galago moholi	27.796	17.542	2.34799	PR3	MAMMALIA	PRIMATES	GALAGIDAE	160	211.769	m_nectarivore	0	0.4	0	0.6	0	0	0.88	0.83	0.83	0.85	0.94	0.46	0.059	0.085	0.085	0.058	0.11	0.084	4447.36	FALSE	FALSE	TRUE	FALSE	FALSE	FALSE	FALSE	FALSE	FALSE	FALSE	FALSE	FALSE	FALSE	FALSE	FALSE	FALSE	FALSE	FALSE	FALSE	FALSE
Galago senegalensis	20.7691	14.601	2.30352	PR3	MAMMALIA	PRIMATES	GALAGIDAE	227.67	278.05	m_nectarivore	0	0.4	0	0.6	0	0	0.88	0.83	0.83	0.85	0.94	0.46	0.059	0.085	0.085	0.058	0.11	0.084	4728.51	FALSE	FALSE	TRUE	FALSE	FALSE	FALSE	FALSE	FALSE	FALSE	FALSE	FALSE	FALSE	FALSE	FALSE	FALSE	FALSE	FALSE	FALSE	FALSE	FALSE
Galagoides demidoff	77.9076	54.355	3.45468	PR1	MAMMALIA	PRIMATES	GALAGIDAE	66.04	106.948	m_arb_insectivore	0	0.8	0.1	0.1	0	0	0.88	0.83	0.83	0.85	0.94	0.46	0.059	0.085	0.085	0.058	0.11	0.084	5145.02	FALSE	FALSE	TRUE	FALSE	FALSE	FALSE	FALSE	FALSE	FALSE	FALSE	FALSE	FALSE	FALSE	FALSE	FALSE	FALSE	FALSE	FALSE	FALSE	FALSE
Galagoides thomasi	39.5409	29.672	2.76682	PR1	MAMMALIA	PRIMATES	GALAGIDAE	117.35	166.695	m_arb_insectivore	0	0.8	0.2	0	0	0	0.88	0.83	0.83	0.85	0.94	0.46	0.059	0.085	0.085	0.058	0.11	0.084	4640.12	FALSE	FALSE	TRUE	FALSE	FALSE	FALSE	FALSE	FALSE	FALSE	FALSE	FALSE	FALSE	FALSE	FALSE	FALSE	FALSE	FALSE	FALSE	FALSE	FALSE
Gazella dorcas	1.06996	0.869	7.05086	LH5	MAMMALIA	CETARTIODACTYLA	BOVIDAE	23000.1	9807.03	m_large_herbivore	0	0	0.2	0	0	0.8	0.65	0.83	0.83	0.85	0.94	0.5	0.059	0.085	0.085	0.058	0.11	0.107	24609.1	FALSE	FALSE	FALSE	FALSE	FALSE	FALSE	FALSE	TRUE	TRUE	TRUE	FALSE	FALSE	FALSE	FALSE	FALSE	FALSE	FALSE	FALSE	FALSE	FALSE
Gazella spekei	9.77988	2.714	62.8541	LH7	MAMMALIA	CETARTIODACTYLA	BOVIDAE	20000	8803.94	m_large_herbivore	0	0	0	0	0	1	0.65	0.83	0.83	0.85	0.94	0.5	0.059	0.085	0.085	0.058	0.11	0.107	195598	FALSE	FALSE	FALSE	FALSE	FALSE	FALSE	FALSE	FALSE	TRUE	TRUE	FALSE	FALSE	FALSE	FALSE	FALSE	FALSE	FALSE	FALSE	FALSE	FALSE
Genetta abyssinica	3.94549	1.191	2.24034	SC15	MAMMALIA	CARNIVORA	VIVERRIDAE	1649.99	1282.86	m_carnivore	0.9	0.1	0	0	0	0	0.65	0.83	0.83	0.85	0.94	0.32	0.059	0.085	0.085	0.058	0.11	0.107	6510.02	FALSE	FALSE	FALSE	TRUE	FALSE	FALSE	FALSE	FALSE	FALSE	FALSE	FALSE	FALSE	FALSE	FALSE	FALSE	FALSE	FALSE	FALSE	FALSE	FALSE
Genetta angolensis	2.94883	0.882	1.67442	SC15	MAMMALIA	CARNIVORA	VIVERRIDAE	1649.99	1282.86	m_carnivore	0.9	0.1	0	0	0	0	0.65	0.83	0.83	0.85	0.94	0.32	0.059	0.085	0.085	0.058	0.11	0.107	4865.55	FALSE	FALSE	FALSE	TRUE	FALSE	FALSE	FALSE	FALSE	FALSE	FALSE	FALSE	FALSE	FALSE	FALSE	FALSE	FALSE	FALSE	FALSE	FALSE	FALSE
Genetta bourloni	2.1972	0.651	1.34687	SC14	MAMMALIA	CARNIVORA	VIVERRIDAE	1821.97	1384.9	m_carnivore	0.9	0.1	0	0	0	0	0.65	0.83	0.83	0.85	0.94	0.32	0.059	0.085	0.085	0.058	0.11	0.107	4003.23	FALSE	FALSE	FALSE	TRUE	FALSE	FALSE	FALSE	FALSE	FALSE	FALSE	FALSE	FALSE	FALSE	FALSE	FALSE	FALSE	FALSE	FALSE	FALSE	FALSE
Genetta cristata	4.94443	1.449	3.26786	SC14	MAMMALIA	CARNIVORA	VIVERRIDAE	1863.23	1409.05	m_carnivore	0.7	0.3	0	0	0	0	0.65	0.83	0.83	0.85	0.94	0.32	0.059	0.085	0.085	0.058	0.11	0.107	9212.61	FALSE	FALSE	TRUE	TRUE	FALSE	FALSE	FALSE	FALSE	FALSE	FALSE	FALSE	FALSE	FALSE	FALSE	FALSE	FALSE	FALSE	FALSE	FALSE	FALSE
Genetta genetta	1.30283	0.918	0.791181	SC15	MAMMALIA	CARNIVORA	VIVERRIDAE	1800	1371.99	m_carnivore	0.9	0.1	0	0	0	0	0.65	0.83	0.83	0.85	0.94	0.32	0.059	0.085	0.085	0.058	0.11	0.107	2345.09	FALSE	FALSE	FALSE	TRUE	FALSE	FALSE	FALSE	FALSE	FALSE	FALSE	FALSE	FALSE	FALSE	FALSE	FALSE	FALSE	FALSE	FALSE	FALSE	FALSE
Genetta johnstoni	1.91647	0.547	1.37075	SC14	MAMMALIA	CARNIVORA	VIVERRIDAE	2225	1615.92	m_carnivore	0.9	0.1	0	0	0	0	0.65	0.83	0.83	0.85	0.94	0.32	0.059	0.085	0.085	0.058	0.11	0.107	4264.15	FALSE	FALSE	FALSE	TRUE	FALSE	FALSE	FALSE	FALSE	FALSE	FALSE	FALSE	FALSE	FALSE	FALSE	FALSE	FALSE	FALSE	FALSE	FALSE	FALSE
Genetta maculata	2.40307	0.716	1.71879	SC15	MAMMALIA	CARNIVORA	VIVERRIDAE	2225	1615.92	m_carnivore	0.9	0.1	0	0	0	0	0.65	0.83	0.83	0.85	0.94	0.32	0.059	0.085	0.085	0.058	0.11	0.107	5346.84	FALSE	FALSE	FALSE	TRUE	FALSE	FALSE	FALSE	FALSE	FALSE	FALSE	FALSE	FALSE	FALSE	FALSE	FALSE	FALSE	FALSE	FALSE	FALSE	FALSE
Genetta pardina	4.33074	1.349	2.74016	SC14	MAMMALIA	CARNIVORA	VIVERRIDAE	1821.97	1384.9	m_carnivore	0.7	0.2	0.1	0	0	0	0.65	0.83	0.83	0.85	0.94	0.32	0.059	0.085	0.085	0.058	0.11	0.107	7890.47	FALSE	FALSE	FALSE	TRUE	FALSE	FALSE	FALSE	FALSE	FALSE	FALSE	FALSE	FALSE	FALSE	FALSE	FALSE	FALSE	FALSE	FALSE	FALSE	FALSE
Genetta piscivora	0.680372	0.212	0.374458	SC14	MAMMALIA	CARNIVORA	VIVERRIDAE	1648.05	1281.69	m_carnivore	1	0	0	0	0	0	0.65	0.83	0.83	0.85	0.94	0.32	0.059	0.085	0.085	0.058	0.11	0.107	1121.29	FALSE	FALSE	FALSE	TRUE	FALSE	FALSE	FALSE	FALSE	FALSE	FALSE	FALSE	FALSE	FALSE	FALSE	FALSE	FALSE	FALSE	FALSE	FALSE	FALSE
Genetta poensis	4.74756	1.439	3.0039	SC14	MAMMALIA	CARNIVORA	VIVERRIDAE	1821.97	1384.9	m_carnivore	0.7	0.2	0.1	0	0	0	0.65	0.83	0.83	0.85	0.94	0.32	0.059	0.085	0.085	0.058	0.11	0.107	8649.92	FALSE	FALSE	FALSE	TRUE	FALSE	FALSE	FALSE	FALSE	FALSE	FALSE	FALSE	FALSE	FALSE	FALSE	FALSE	FALSE	FALSE	FALSE	FALSE	FALSE
Genetta servalina	3.98451	1.179	1.60192	SC14	MAMMALIA	CARNIVORA	VIVERRIDAE	1054.99	908.301	m_carnivore	0.9	0.1	0	0	0	0	0.65	0.83	0.83	0.85	0.94	0.32	0.059	0.085	0.085	0.058	0.11	0.107	4203.62	FALSE	FALSE	FALSE	TRUE	FALSE	FALSE	FALSE	FALSE	FALSE	FALSE	FALSE	FALSE	FALSE	FALSE	FALSE	FALSE	FALSE	FALSE	FALSE	FALSE
Genetta thierryi	3.33457	1.031	1.6679	SC15	MAMMALIA	CARNIVORA	VIVERRIDAE	1400.01	1130.04	m_carnivore	0.9	0.1	0	0	0	0	0.65	0.83	0.83	0.85	0.94	0.32	0.059	0.085	0.085	0.058	0.11	0.107	4668.43	FALSE	FALSE	FALSE	TRUE	FALSE	FALSE	FALSE	FALSE	FALSE	FALSE	FALSE	FALSE	FALSE	FALSE	FALSE	FALSE	FALSE	FALSE	FALSE	FALSE
Genetta tigrina	2.13308	0.637	1.52568	SC15	MAMMALIA	CARNIVORA	VIVERRIDAE	2225	1615.92	m_carnivore	0.9	0.1	0	0	0	0	0.65	0.83	0.83	0.85	0.94	0.32	0.059	0.085	0.085	0.058	0.11	0.107	4746.1	FALSE	FALSE	FALSE	TRUE	FALSE	FALSE	FALSE	FALSE	FALSE	FALSE	FALSE	FALSE	FALSE	FALSE	FALSE	FALSE	FALSE	FALSE	FALSE	FALSE
Genetta victoriae	1.35088	0.407	1.21695	SC14	MAMMALIA	CARNIVORA	VIVERRIDAE	2999.99	2035.25	m_carnivore	0.9	0.1	0	0	0	0	0.65	0.83	0.83	0.85	0.94	0.32	0.059	0.085	0.085	0.058	0.11	0.107	4052.63	FALSE	FALSE	FALSE	TRUE	FALSE	FALSE	FALSE	FALSE	FALSE	FALSE	FALSE	FALSE	FALSE	FALSE	FALSE	FALSE	FALSE	FALSE	FALSE	FALSE
Georychus capensis	9241.57	1465.14	2073.42	SMR12	MAMMALIA	RODENTIA	BATHYERGIDAE	232.67	282.752	m_fossorial	0	0	0	0	0	1	0.88	0.83	0.83	0.85	0.94	0.46	0.059	0.085	0.085	0.058	0.11	0.084	2.15024e+06	FALSE	TRUE	FALSE	FALSE	FALSE	FALSE	FALSE	FALSE	FALSE	FALSE	FALSE	FALSE	FALSE	FALSE	FALSE	FALSE	FALSE	FALSE	FALSE	FALSE
Gerbilliscus afra	1083.74	308.282	96.9669	SMR15	MAMMALIA	RODENTIA	MURIDAE	92.13	138.293	m_terr_frug_gran_herb	0	0.2	0	0	0.2	0.6	0.88	0.83	0.83	0.85	0.94	0.46	0.059	0.085	0.085	0.058	0.11	0.084	99844.7	FALSE	FALSE	FALSE	FALSE	FALSE	FALSE	FALSE	FALSE	FALSE	FALSE	FALSE	FALSE	FALSE	FALSE	FALSE	FALSE	FALSE	FALSE	FALSE	FALSE
Gerbilliscus boehmi	830.858	242.367	45.9192	SMR15	MAMMALIA	RODENTIA	MURIDAE	49.36	85.4216	m_terr_frug_gran_herb	0	0.2	0	0	0.2	0.6	0.88	0.83	0.83	0.85	0.94	0.46	0.059	0.085	0.085	0.058	0.11	0.084	41011.1	FALSE	FALSE	FALSE	FALSE	FALSE	FALSE	FALSE	FALSE	FALSE	FALSE	FALSE	FALSE	FALSE	FALSE	FALSE	FALSE	FALSE	FALSE	FALSE	FALSE
Gerbilliscus brantsii	793.762	239.153	69.3972	SMR15	MAMMALIA	RODENTIA	MURIDAE	89.41	135.13	m_terr_frug_gran_herb	0	0.2	0	0	0.2	0.6	0.88	0.83	0.83	0.85	0.94	0.46	0.059	0.085	0.085	0.058	0.11	0.084	70970.2	FALSE	FALSE	FALSE	FALSE	FALSE	FALSE	FALSE	FALSE	FALSE	FALSE	FALSE	FALSE	FALSE	FALSE	FALSE	FALSE	FALSE	FALSE	FALSE	FALSE
Gerbilliscus gambiana	528.726	153.999	50.7205	SMR15	MAMMALIA	RODENTIA	MURIDAE	100.83	148.27	m_terr_frug_gran_herb	0	0.2	0	0	0.2	0.6	0.88	0.83	0.83	0.85	0.94	0.46	0.059	0.085	0.085	0.058	0.11	0.084	53311.4	FALSE	FALSE	FALSE	FALSE	FALSE	FALSE	FALSE	FALSE	FALSE	FALSE	FALSE	FALSE	FALSE	FALSE	FALSE	FALSE	FALSE	FALSE	FALSE	FALSE
Gerbilliscus guineae	490.352	141.643	47.6396	SMR15	MAMMALIA	RODENTIA	MURIDAE	102.5	150.162	m_terr_frug_gran_herb	0	0.2	0	0	0.2	0.6	0.88	0.83	0.83	0.85	0.94	0.46	0.059	0.085	0.085	0.058	0.11	0.084	50261	FALSE	FALSE	FALSE	FALSE	FALSE	FALSE	FALSE	FALSE	FALSE	FALSE	FALSE	FALSE	FALSE	FALSE	FALSE	FALSE	FALSE	FALSE	FALSE	FALSE
Gerbilliscus inclusus	415.582	123.321	45.1595	SMR15	MAMMALIA	RODENTIA	MURIDAE	118.5	167.955	m_terr_frug_gran_herb	0	0.2	0	0	0.2	0.6	0.88	0.83	0.83	0.85	0.94	0.46	0.059	0.085	0.085	0.058	0.11	0.084	49246.4	FALSE	FALSE	FALSE	FALSE	FALSE	FALSE	FALSE	FALSE	FALSE	FALSE	FALSE	FALSE	FALSE	FALSE	FALSE	FALSE	FALSE	FALSE	FALSE	FALSE
Gerbilliscus kempi	483.386	153.999	46.3711	SMR15	MAMMALIA	RODENTIA	MURIDAE	100.83	148.27	m_terr_frug_gran_herb	0	0.2	0	0	0.2	0.6	0.88	0.83	0.83	0.85	0.94	0.46	0.059	0.085	0.085	0.058	0.11	0.084	48739.8	FALSE	FALSE	FALSE	FALSE	FALSE	FALSE	FALSE	FALSE	FALSE	FALSE	FALSE	FALSE	FALSE	FALSE	FALSE	FALSE	FALSE	FALSE	FALSE	FALSE
Gerbilliscus leucogaster	277.242	169.972	20.8907	SMR15	MAMMALIA	RODENTIA	MURIDAE	73.75	116.465	m_terr_frug_gran_herb	0	0.2	0	0	0.2	0.6	0.88	0.83	0.83	0.85	0.94	0.46	0.059	0.085	0.085	0.058	0.11	0.084	20446.6	FALSE	FALSE	FALSE	FALSE	FALSE	FALSE	FALSE	FALSE	FALSE	FALSE	FALSE	FALSE	FALSE	FALSE	FALSE	FALSE	FALSE	FALSE	FALSE	FALSE
Gerbilliscus nigricaudus	597.352	171.442	66.8066	SMR15	MAMMALIA	RODENTIA	MURIDAE	123	172.858	m_terr_frug_gran_herb	0	0.2	0	0	0.2	0.6	0.88	0.83	0.83	0.85	0.94	0.46	0.059	0.085	0.085	0.058	0.11	0.084	73474.4	FALSE	FALSE	FALSE	FALSE	FALSE	FALSE	FALSE	FALSE	FALSE	FALSE	FALSE	FALSE	FALSE	FALSE	FALSE	FALSE	FALSE	FALSE	FALSE	FALSE
Gerbilliscus phillipsi	657.076	192.93	75.3562	SMR15	MAMMALIA	RODENTIA	MURIDAE	127.07	177.257	m_terr_frug_gran_herb	0	0.2	0	0	0.2	0.6	0.88	0.83	0.83	0.85	0.94	0.46	0.059	0.085	0.085	0.058	0.11	0.084	83494.6	FALSE	FALSE	FALSE	FALSE	FALSE	FALSE	FALSE	FALSE	FALSE	FALSE	FALSE	FALSE	FALSE	FALSE	FALSE	FALSE	FALSE	FALSE	FALSE	FALSE
Gerbilliscus robustus	517.475	317.26	47.7914	SMR15	MAMMALIA	RODENTIA	MURIDAE	95.99	142.745	m_terr_frug_gran_herb	0	0.2	0	0	0.2	0.6	0.88	0.83	0.83	0.85	0.94	0.46	0.059	0.085	0.085	0.058	0.11	0.084	49672.4	FALSE	FALSE	FALSE	FALSE	FALSE	FALSE	FALSE	FALSE	FALSE	FALSE	FALSE	FALSE	FALSE	FALSE	FALSE	FALSE	FALSE	FALSE	FALSE	FALSE
Gerbilliscus validus	468.736	135.328	51.7631	SMR15	MAMMALIA	RODENTIA	MURIDAE	121	170.684	m_terr_frug_gran_herb	0	0.2	0	0	0.2	0.6	0.88	0.83	0.83	0.85	0.94	0.46	0.059	0.085	0.085	0.058	0.11	0.084	56717	FALSE	FALSE	FALSE	FALSE	FALSE	FALSE	FALSE	FALSE	FALSE	FALSE	FALSE	FALSE	FALSE	FALSE	FALSE	FALSE	FALSE	FALSE	FALSE	FALSE
Gerbillurus paeba	10.557	3.153	0.222145	SMR16	MAMMALIA	RODENTIA	MURIDAE	23.3	47.8499	m_terr_frug_gran_herb	0	0	0	0	1	0	0.88	0.83	0.83	0.85	0.94	0.46	0.059	0.085	0.085	0.058	0.11	0.084	245.978	TRUE	FALSE	FALSE	FALSE	FALSE	FALSE	FALSE	FALSE	FALSE	FALSE	FALSE	FALSE	FALSE	FALSE	FALSE	FALSE	FALSE	FALSE	FALSE	FALSE
Gerbillurus setzeri	5.23351	1.527	0.161629	SMR16	MAMMALIA	RODENTIA	MURIDAE	38.3	70.2282	m_terr_frug_gran_herb	0	0	0	0	1	0	0.88	0.83	0.83	0.85	0.94	0.46	0.059	0.085	0.085	0.058	0.11	0.084	200.444	TRUE	FALSE	FALSE	FALSE	FALSE	FALSE	FALSE	FALSE	FALSE	FALSE	FALSE	FALSE	FALSE	FALSE	FALSE	FALSE	FALSE	FALSE	FALSE	FALSE
Gerbillurus tytonis	8.21146	2.336	0.215401	SMR16	MAMMALIA	RODENTIA	MURIDAE	31	59.6504	m_terr_frug_gran_herb	0	0	0	0	1	0	0.88	0.83	0.83	0.85	0.94	0.46	0.059	0.085	0.085	0.058	0.11	0.084	254.555	TRUE	FALSE	FALSE	FALSE	FALSE	FALSE	FALSE	FALSE	FALSE	FALSE	FALSE	FALSE	FALSE	FALSE	FALSE	FALSE	FALSE	FALSE	FALSE	FALSE
Gerbillurus vallinus	7.70322	2.402	0.223139	SMR16	MAMMALIA	RODENTIA	MURIDAE	35.25	65.8702	m_terr_frug_gran_herb	0	0	0	0	1	0	0.88	0.83	0.83	0.85	0.94	0.46	0.059	0.085	0.085	0.058	0.11	0.084	271.539	TRUE	FALSE	FALSE	FALSE	FALSE	FALSE	FALSE	FALSE	FALSE	FALSE	FALSE	FALSE	FALSE	FALSE	FALSE	FALSE	FALSE	FALSE	FALSE	FALSE
Gerbillus acticola	1856.2	553.452	72.561	SMR16	MAMMALIA	RODENTIA	MURIDAE	33.9	63.914	m_terr_frug_gran_herb	0	0.2	0	0	0.3	0.5	0.88	0.83	0.83	0.85	0.94	0.46	0.059	0.085	0.085	0.058	0.11	0.084	62925.1	TRUE	FALSE	FALSE	FALSE	FALSE	FALSE	FALSE	FALSE	FALSE	FALSE	FALSE	FALSE	FALSE	FALSE	FALSE	FALSE	FALSE	FALSE	FALSE	FALSE
Gerbillus amoenus	3812.87	1135.89	71.9615	SMR16	MAMMALIA	RODENTIA	MURIDAE	13.2	30.8578	m_terr_frug_gran_herb	0	0.2	0	0	0.3	0.5	0.88	0.83	0.83	0.85	0.94	0.46	0.059	0.085	0.085	0.058	0.11	0.084	50329.9	TRUE	FALSE	FALSE	FALSE	FALSE	FALSE	FALSE	FALSE	FALSE	FALSE	FALSE	FALSE	FALSE	FALSE	FALSE	FALSE	FALSE	FALSE	FALSE	FALSE
Gerbillus bottai	1187.27	353.701	47.6751	SMR16	MAMMALIA	RODENTIA	MURIDAE	35.1	65.6537	m_terr_frug_gran_herb	0	0.2	0	0	0.3	0.5	0.88	0.83	0.83	0.85	0.94	0.46	0.059	0.085	0.085	0.058	0.11	0.084	41673.2	TRUE	FALSE	FALSE	FALSE	FALSE	FALSE	FALSE	FALSE	FALSE	FALSE	FALSE	FALSE	FALSE	FALSE	FALSE	FALSE	FALSE	FALSE	FALSE	FALSE
Gerbillus brockmani	1282.18	375.715	49.5848	SMR16	MAMMALIA	RODENTIA	MURIDAE	33.43	63.2289	m_terr_frug_gran_herb	0	0.2	0	0	0.3	0.5	0.88	0.83	0.83	0.85	0.94	0.46	0.059	0.085	0.085	0.058	0.11	0.084	42863.4	TRUE	FALSE	FALSE	FALSE	FALSE	FALSE	FALSE	FALSE	FALSE	FALSE	FALSE	FALSE	FALSE	FALSE	FALSE	FALSE	FALSE	FALSE	FALSE	FALSE
Gerbillus campestris	1440.21	430.68	48.0096	SMR16	MAMMALIA	RODENTIA	MURIDAE	27.58	54.5031	m_terr_frug_gran_herb	0	0.2	0	0	0.3	0.5	0.88	0.83	0.83	0.85	0.94	0.46	0.059	0.085	0.085	0.058	0.11	0.084	39720.9	TRUE	FALSE	FALSE	FALSE	FALSE	FALSE	FALSE	FALSE	FALSE	FALSE	FALSE	FALSE	FALSE	FALSE	FALSE	FALSE	FALSE	FALSE	FALSE	FALSE
Gerbillus dunni	1249.05	368.66	49.3042	SMR16	MAMMALIA	RODENTIA	MURIDAE	34.33	64.539	m_terr_frug_gran_herb	0	0.2	0	0	0.3	0.5	0.88	0.83	0.83	0.85	0.94	0.46	0.059	0.085	0.085	0.058	0.11	0.084	42879.8	TRUE	FALSE	FALSE	FALSE	FALSE	FALSE	FALSE	FALSE	FALSE	FALSE	FALSE	FALSE	FALSE	FALSE	FALSE	FALSE	FALSE	FALSE	FALSE	FALSE
Gerbillus gerbillus	1607.15	461.038	49.724	SMR16	MAMMALIA	RODENTIA	MURIDAE	25.04	50.5857	m_terr_frug_gran_herb	0	0.2	0	0	0.3	0.5	0.88	0.83	0.83	0.85	0.94	0.46	0.059	0.085	0.085	0.058	0.11	0.084	40243	TRUE	FALSE	FALSE	FALSE	FALSE	FALSE	FALSE	FALSE	FALSE	FALSE	FALSE	FALSE	FALSE	FALSE	FALSE	FALSE	FALSE	FALSE	FALSE	FALSE
Gerbillus harwoodi	2384.48	704.285	70.546	SMR16	MAMMALIA	RODENTIA	MURIDAE	23.63	48.3722	m_terr_frug_gran_herb	0	0.2	0	0	0.3	0.5	0.88	0.83	0.83	0.85	0.94	0.46	0.059	0.085	0.085	0.058	0.11	0.084	56345.3	TRUE	FALSE	FALSE	FALSE	FALSE	FALSE	FALSE	FALSE	FALSE	FALSE	FALSE	FALSE	FALSE	FALSE	FALSE	FALSE	FALSE	FALSE	FALSE	FALSE
Gerbillus henleyi	4027.48	1189.47	51.6396	SMR16	MAMMALIA	RODENTIA	MURIDAE	8	20.9637	m_terr_frug_gran_herb	0	0.2	0	0	0.3	0.5	0.88	0.83	0.83	0.85	0.94	0.46	0.059	0.085	0.085	0.058	0.11	0.084	32219.8	TRUE	FALSE	FALSE	FALSE	FALSE	FALSE	FALSE	FALSE	FALSE	FALSE	FALSE	FALSE	FALSE	FALSE	FALSE	FALSE	FALSE	FALSE	FALSE	FALSE
Gerbillus juliani	2660.5	813.304	41.7712	SMR16	MAMMALIA	RODENTIA	MURIDAE	10.4	25.6704	m_terr_frug_gran_herb	0	0.2	0	0	0.3	0.5	0.88	0.83	0.83	0.85	0.94	0.46	0.059	0.085	0.085	0.058	0.11	0.084	27669.2	TRUE	FALSE	FALSE	FALSE	FALSE	FALSE	FALSE	FALSE	FALSE	FALSE	FALSE	FALSE	FALSE	FALSE	FALSE	FALSE	FALSE	FALSE	FALSE	FALSE
Gerbillus lowei	1013.87	320.349	40.3626	SMR16	MAMMALIA	RODENTIA	MURIDAE	34.71	65.0898	m_terr_frug_gran_herb	0	0.2	0	0	0.3	0.5	0.88	0.83	0.83	0.85	0.94	0.46	0.059	0.085	0.085	0.058	0.11	0.084	35191.5	TRUE	FALSE	FALSE	FALSE	FALSE	FALSE	FALSE	FALSE	FALSE	FALSE	FALSE	FALSE	FALSE	FALSE	FALSE	FALSE	FALSE	FALSE	FALSE	FALSE
Gerbillus mackilligini	1456.51	415.967	57.545	SMR16	MAMMALIA	RODENTIA	MURIDAE	34.37	64.5971	m_terr_frug_gran_herb	0	0.2	0	0	0.3	0.5	0.88	0.83	0.83	0.85	0.94	0.46	0.059	0.085	0.085	0.058	0.11	0.084	50060.1	TRUE	FALSE	FALSE	FALSE	FALSE	FALSE	FALSE	FALSE	FALSE	FALSE	FALSE	FALSE	FALSE	FALSE	FALSE	FALSE	FALSE	FALSE	FALSE	FALSE
Gerbillus muriculus	973.138	278.682	37.6246	SMR16	MAMMALIA	RODENTIA	MURIDAE	33.42	63.2143	m_terr_frug_gran_herb	0	0.2	0	0	0.3	0.5	0.88	0.83	0.83	0.85	0.94	0.46	0.059	0.085	0.085	0.058	0.11	0.084	32522.3	TRUE	FALSE	FALSE	FALSE	FALSE	FALSE	FALSE	FALSE	FALSE	FALSE	FALSE	FALSE	FALSE	FALSE	FALSE	FALSE	FALSE	FALSE	FALSE	FALSE
Gerbillus nancillus	972.039	282.392	39.7516	SMR16	MAMMALIA	RODENTIA	MURIDAE	35.94	66.8634	m_terr_frug_gran_herb	0	0.2	0	0	0.3	0.5	0.88	0.83	0.83	0.85	0.94	0.46	0.059	0.085	0.085	0.058	0.11	0.084	34935.1	TRUE	FALSE	FALSE	FALSE	FALSE	FALSE	FALSE	FALSE	FALSE	FALSE	FALSE	FALSE	FALSE	FALSE	FALSE	FALSE	FALSE	FALSE	FALSE	FALSE
Gerbillus nanus	2040.98	573.304	64.0402	SMR16	MAMMALIA	RODENTIA	MURIDAE	25.5	51.3016	m_terr_frug_gran_herb	0	0.2	0	0	0.3	0.5	0.88	0.83	0.83	0.85	0.94	0.46	0.059	0.085	0.085	0.058	0.11	0.084	52045	TRUE	FALSE	FALSE	FALSE	FALSE	FALSE	FALSE	FALSE	FALSE	FALSE	FALSE	FALSE	FALSE	FALSE	FALSE	FALSE	FALSE	FALSE	FALSE	FALSE
Gerbillus nigeriae	1102.4	336.146	38.9108	SMR16	MAMMALIA	RODENTIA	MURIDAE	29.7	57.7099	m_terr_frug_gran_herb	0	0.2	0	0	0.3	0.5	0.88	0.83	0.83	0.85	0.94	0.46	0.059	0.085	0.085	0.058	0.11	0.084	32741.2	TRUE	FALSE	FALSE	FALSE	FALSE	FALSE	FALSE	FALSE	FALSE	FALSE	FALSE	FALSE	FALSE	FALSE	FALSE	FALSE	FALSE	FALSE	FALSE	FALSE
Gerbillus percivali	3566.43	1034.3	64.9359	SMR16	MAMMALIA	RODENTIA	MURIDAE	12.6	29.7693	m_terr_frug_gran_herb	0	0.2	0	0	0.3	0.5	0.88	0.83	0.83	0.85	0.94	0.46	0.059	0.085	0.085	0.058	0.11	0.084	44937	TRUE	FALSE	FALSE	FALSE	FALSE	FALSE	FALSE	FALSE	FALSE	FALSE	FALSE	FALSE	FALSE	FALSE	FALSE	FALSE	FALSE	FALSE	FALSE	FALSE
Gerbillus principulus	805.079	252.002	33.0015	SMR16	MAMMALIA	RODENTIA	MURIDAE	36.05	67.0213	m_terr_frug_gran_herb	0	0.2	0	0	0.3	0.5	0.88	0.83	0.83	0.85	0.94	0.46	0.059	0.085	0.085	0.058	0.11	0.084	29023.1	TRUE	FALSE	FALSE	FALSE	FALSE	FALSE	FALSE	FALSE	FALSE	FALSE	FALSE	FALSE	FALSE	FALSE	FALSE	FALSE	FALSE	FALSE	FALSE	FALSE
Gerbillus pulvinatus	2119.09	629.829	86.6232	SMR16	MAMMALIA	RODENTIA	MURIDAE	35.92	66.8347	m_terr_frug_gran_herb	0	0.2	0	0	0.3	0.5	0.88	0.83	0.83	0.85	0.94	0.46	0.059	0.085	0.085	0.058	0.11	0.084	76117.8	TRUE	FALSE	FALSE	FALSE	FALSE	FALSE	FALSE	FALSE	FALSE	FALSE	FALSE	FALSE	FALSE	FALSE	FALSE	FALSE	FALSE	FALSE	FALSE	FALSE
Gerbillus pusillus	3461.4	1034.3	63.0235	SMR16	MAMMALIA	RODENTIA	MURIDAE	12.6	29.7693	m_terr_frug_gran_herb	0	0.2	0	0	0.3	0.5	0.88	0.83	0.83	0.85	0.94	0.46	0.059	0.085	0.085	0.058	0.11	0.084	43613.6	TRUE	FALSE	FALSE	FALSE	FALSE	FALSE	FALSE	FALSE	FALSE	FALSE	FALSE	FALSE	FALSE	FALSE	FALSE	FALSE	FALSE	FALSE	FALSE	FALSE
Gerbillus pyramidum	810.971	234.081	40.3205	SMR16	MAMMALIA	RODENTIA	MURIDAE	46.29	81.2902	m_terr_frug_gran_herb	0	0.2	0	0	0.3	0.5	0.88	0.83	0.83	0.85	0.94	0.46	0.059	0.085	0.085	0.058	0.11	0.084	37539.8	TRUE	FALSE	FALSE	FALSE	FALSE	FALSE	FALSE	FALSE	FALSE	FALSE	FALSE	FALSE	FALSE	FALSE	FALSE	FALSE	FALSE	FALSE	FALSE	FALSE
Gerbillus rosalinda	1231.52	404.287	48.1305	SMR16	MAMMALIA	RODENTIA	MURIDAE	33.89	63.8995	m_terr_frug_gran_herb	0	0.2	0	0	0.3	0.5	0.88	0.83	0.83	0.85	0.94	0.46	0.059	0.085	0.085	0.058	0.11	0.084	41736.1	TRUE	FALSE	FALSE	FALSE	FALSE	FALSE	FALSE	FALSE	FALSE	FALSE	FALSE	FALSE	FALSE	FALSE	FALSE	FALSE	FALSE	FALSE	FALSE	FALSE
Gerbillus rupicola	1633.53	480.2	48.3289	SMR16	MAMMALIA	RODENTIA	MURIDAE	23.63	48.3722	m_terr_frug_gran_herb	0	0.2	0	0	0.3	0.5	0.88	0.83	0.83	0.85	0.94	0.46	0.059	0.085	0.085	0.058	0.11	0.084	38600.4	TRUE	FALSE	FALSE	FALSE	FALSE	FALSE	FALSE	FALSE	FALSE	FALSE	FALSE	FALSE	FALSE	FALSE	FALSE	FALSE	FALSE	FALSE	FALSE	FALSE
Gerbillus somalicus	1978.98	564.705	81.052	SMR16	MAMMALIA	RODENTIA	MURIDAE	36.01	66.9639	m_terr_frug_gran_herb	0	0.2	0	0	0.3	0.5	0.88	0.83	0.83	0.85	0.94	0.46	0.059	0.085	0.085	0.058	0.11	0.084	71262.9	TRUE	FALSE	FALSE	FALSE	FALSE	FALSE	FALSE	FALSE	FALSE	FALSE	FALSE	FALSE	FALSE	FALSE	FALSE	FALSE	FALSE	FALSE	FALSE	FALSE
Gerbillus stigmonyx	1071.91	320.904	43.8075	SMR16	MAMMALIA	RODENTIA	MURIDAE	35.91	66.8203	m_terr_frug_gran_herb	0	0.2	0	0	0.3	0.5	0.88	0.83	0.83	0.85	0.94	0.46	0.059	0.085	0.085	0.058	0.11	0.084	38492.2	TRUE	FALSE	FALSE	FALSE	FALSE	FALSE	FALSE	FALSE	FALSE	FALSE	FALSE	FALSE	FALSE	FALSE	FALSE	FALSE	FALSE	FALSE	FALSE	FALSE
Gerbillus tarabuli	1359.87	418.407	54.2571	SMR16	MAMMALIA	RODENTIA	MURIDAE	34.81	65.2345	m_terr_frug_gran_herb	0	0.2	0	0	0.3	0.5	0.88	0.83	0.83	0.85	0.94	0.46	0.059	0.085	0.085	0.058	0.11	0.084	47336.9	TRUE	FALSE	FALSE	FALSE	FALSE	FALSE	FALSE	FALSE	FALSE	FALSE	FALSE	FALSE	FALSE	FALSE	FALSE	FALSE	FALSE	FALSE	FALSE	FALSE
Gerbillus watersi	2716.68	813.304	42.6534	SMR16	MAMMALIA	RODENTIA	MURIDAE	10.4	25.6704	m_terr_frug_gran_herb	0	0.2	0	0	0.3	0.5	0.88	0.83	0.83	0.85	0.94	0.46	0.059	0.085	0.085	0.058	0.11	0.084	28253.5	TRUE	FALSE	FALSE	FALSE	FALSE	FALSE	FALSE	FALSE	FALSE	FALSE	FALSE	FALSE	FALSE	FALSE	FALSE	FALSE	FALSE	FALSE	FALSE	FALSE
Giraffa camelopardalis	0.540654	0.497	65.6445	LH1	MAMMALIA	CETARTIODACTYLA	GIRAFFIDAE	899995	166324	m_large_herbivore	0	0	0	0	0	1	0.65	0.83	0.83	0.85	0.94	0.5	0.059	0.085	0.085	0.058	0.11	0.107	486586	FALSE	FALSE	FALSE	FALSE	FALSE	FALSE	FALSE	TRUE	TRUE	FALSE	FALSE	FALSE	FALSE	FALSE	FALSE	FALSE	FALSE	FALSE	FALSE	FALSE
Glauconycteris alboguttata	16.6266	5.082	0.150396	SMB9	MAMMALIA	CHIROPTERA	VESPERTILIONIDAE	8.42	21.8084	m_aer_insectivore	0	1	0	0	0	0	0.88	0.83	0.83	0.85	0.94	0.46	0.059	0.085	0.085	0.058	0.11	0.084	139.996	FALSE	FALSE	TRUE	FALSE	FALSE	FALSE	FALSE	FALSE	FALSE	FALSE	FALSE	FALSE	FALSE	FALSE	FALSE	FALSE	FALSE	FALSE	FALSE	FALSE
Glauconycteris argentata	17.3419	5.57	0.169378	SMB9	MAMMALIA	CHIROPTERA	VESPERTILIONIDAE	9.3	23.5478	m_aer_insectivore	0	1	0	0	0	0	0.88	0.83	0.83	0.85	0.94	0.46	0.059	0.085	0.085	0.058	0.11	0.084	161.28	FALSE	FALSE	TRUE	FALSE	FALSE	FALSE	FALSE	FALSE	FALSE	FALSE	FALSE	FALSE	FALSE	FALSE	FALSE	FALSE	FALSE	FALSE	FALSE	FALSE
Glauconycteris beatrix	19.7003	5.934	0.162972	SMB9	MAMMALIA	CHIROPTERA	VESPERTILIONIDAE	7.5	19.9448	m_aer_insectivore	0	1	0	0	0	0	0.88	0.83	0.83	0.85	0.94	0.46	0.059	0.085	0.085	0.058	0.11	0.084	147.752	FALSE	FALSE	TRUE	FALSE	FALSE	FALSE	FALSE	FALSE	FALSE	FALSE	FALSE	FALSE	FALSE	FALSE	FALSE	FALSE	FALSE	FALSE	FALSE	FALSE
Glauconycteris curryae	18.0685	5.347	0.158774	SMB9	MAMMALIA	CHIROPTERA	VESPERTILIONIDAE	8.11	21.1859	m_aer_insectivore	0	1	0	0	0	0	0.88	0.83	0.83	0.85	0.94	0.46	0.059	0.085	0.085	0.058	0.11	0.084	146.535	FALSE	FALSE	TRUE	FALSE	FALSE	FALSE	FALSE	FALSE	FALSE	FALSE	FALSE	FALSE	FALSE	FALSE	FALSE	FALSE	FALSE	FALSE	FALSE	FALSE
Glauconycteris egeria	17.7603	5.014	0.160651	SMB9	MAMMALIA	CHIROPTERA	VESPERTILIONIDAE	8.42	21.8084	m_aer_insectivore	0	1	0	0	0	0	0.88	0.83	0.83	0.85	0.94	0.46	0.059	0.085	0.085	0.058	0.11	0.084	149.542	FALSE	FALSE	TRUE	FALSE	FALSE	FALSE	FALSE	FALSE	FALSE	FALSE	FALSE	FALSE	FALSE	FALSE	FALSE	FALSE	FALSE	FALSE	FALSE	FALSE
Glauconycteris gleni	13.841	4.015	0.151836	SMB9	MAMMALIA	CHIROPTERA	VESPERTILIONIDAE	10.81	26.4482	m_aer_insectivore	0	1	0	0	0	0	0.88	0.83	0.83	0.85	0.94	0.46	0.059	0.085	0.085	0.058	0.11	0.084	149.621	FALSE	FALSE	TRUE	FALSE	FALSE	FALSE	FALSE	FALSE	FALSE	FALSE	FALSE	FALSE	FALSE	FALSE	FALSE	FALSE	FALSE	FALSE	FALSE	FALSE
Glauconycteris humeralis	21.8558	6.659	0.142105	SMB9	MAMMALIA	CHIROPTERA	VESPERTILIONIDAE	5.49	15.6759	m_aer_insectivore	0	1	0	0	0	0	0.88	0.83	0.83	0.85	0.94	0.46	0.059	0.085	0.085	0.058	0.11	0.084	119.988	FALSE	FALSE	TRUE	FALSE	FALSE	FALSE	FALSE	FALSE	FALSE	FALSE	FALSE	FALSE	FALSE	FALSE	FALSE	FALSE	FALSE	FALSE	FALSE	FALSE
Glauconycteris kenyacola	28.4444	8.704	0.227274	SMB9	MAMMALIA	CHIROPTERA	VESPERTILIONIDAE	7.17	19.2638	m_aer_insectivore	0	1	0	0	0	0	0.88	0.83	0.83	0.85	0.94	0.46	0.059	0.085	0.085	0.058	0.11	0.084	203.946	FALSE	FALSE	TRUE	FALSE	FALSE	FALSE	FALSE	FALSE	FALSE	FALSE	FALSE	FALSE	FALSE	FALSE	FALSE	FALSE	FALSE	FALSE	FALSE	FALSE
Glauconycteris machadoi	24.3569	7.111	0.214032	SMB9	MAMMALIA	CHIROPTERA	VESPERTILIONIDAE	8.11	21.1859	m_aer_insectivore	0	1	0	0	0	0	0.88	0.83	0.83	0.85	0.94	0.46	0.059	0.085	0.085	0.058	0.11	0.084	197.535	FALSE	FALSE	TRUE	FALSE	FALSE	FALSE	FALSE	FALSE	FALSE	FALSE	FALSE	FALSE	FALSE	FALSE	FALSE	FALSE	FALSE	FALSE	FALSE	FALSE
Glauconycteris poensis	21.6181	6.584	0.167875	SMB9	MAMMALIA	CHIROPTERA	VESPERTILIONIDAE	6.91	18.7223	m_aer_insectivore	0	1	0	0	0	0	0.88	0.83	0.83	0.85	0.94	0.46	0.059	0.085	0.085	0.058	0.11	0.084	149.381	FALSE	FALSE	TRUE	FALSE	FALSE	FALSE	FALSE	FALSE	FALSE	FALSE	FALSE	FALSE	FALSE	FALSE	FALSE	FALSE	FALSE	FALSE	FALSE	FALSE
Glauconycteris superba	15.3304	4.608	0.138672	SMB9	MAMMALIA	CHIROPTERA	VESPERTILIONIDAE	8.42	21.8084	m_aer_insectivore	0	1	0	0	0	0	0.88	0.83	0.83	0.85	0.94	0.46	0.059	0.085	0.085	0.058	0.11	0.084	129.082	FALSE	FALSE	TRUE	FALSE	FALSE	FALSE	FALSE	FALSE	FALSE	FALSE	FALSE	FALSE	FALSE	FALSE	FALSE	FALSE	FALSE	FALSE	FALSE	FALSE
Glauconycteris variegata	15.6122	4.721	0.176622	SMB9	MAMMALIA	CHIROPTERA	VESPERTILIONIDAE	11.25	27.2754	m_aer_insectivore	0	1	0	0	0	0	0.88	0.83	0.83	0.85	0.94	0.46	0.059	0.085	0.085	0.058	0.11	0.084	175.637	FALSE	FALSE	TRUE	FALSE	FALSE	FALSE	FALSE	FALSE	FALSE	FALSE	FALSE	FALSE	FALSE	FALSE	FALSE	FALSE	FALSE	FALSE	FALSE	FALSE
Gorilla beringei	5.56982	5.229	247.831	PR1	MAMMALIA	PRIMATES	HOMINIDAE	149325	41563.6	m_large_herbivore	0	0	0.1	0	0	0.9	0.65	0.83	0.83	0.85	0.94	0.32	0.059	0.085	0.085	0.058	0.11	0.107	831714	FALSE	FALSE	FALSE	FALSE	FALSE	FALSE	FALSE	FALSE	TRUE	FALSE	FALSE	FALSE	FALSE	FALSE	FALSE	FALSE	FALSE	FALSE	FALSE	FALSE
Gorilla gorilla	1.28982	1.213	52.0648	PR1	MAMMALIA	PRIMATES	HOMINIDAE	131626	37706.2	m_large_herbivore	0	0	0.1	0	0	0.9	0.65	0.83	0.83	0.85	0.94	0.32	0.059	0.085	0.085	0.058	0.11	0.107	169773	FALSE	FALSE	FALSE	FALSE	FALSE	FALSE	FALSE	FALSE	TRUE	FALSE	FALSE	FALSE	FALSE	FALSE	FALSE	FALSE	FALSE	FALSE	FALSE	FALSE
Grammomys aridulus	791.249	239.46	39.8165	SMR4	MAMMALIA	RODENTIA	MURIDAE	46.77	81.9402	m_arb_herbivore	0	0.1	0.2	0	0.2	0.5	0.88	0.83	0.83	0.85	0.94	0.46	0.059	0.085	0.085	0.058	0.11	0.084	37006.7	FALSE	FALSE	FALSE	FALSE	FALSE	FALSE	TRUE	FALSE	FALSE	FALSE	FALSE	FALSE	FALSE	FALSE	FALSE	FALSE	FALSE	FALSE	FALSE	FALSE
Grammomys brevirostris	1308.69	391.36	59.7137	SMR4	MAMMALIA	RODENTIA	MURIDAE	41.2	74.299	m_arb_herbivore	0	0.1	0.2	0	0.2	0.5	0.88	0.83	0.83	0.85	0.94	0.46	0.059	0.085	0.085	0.058	0.11	0.084	53918.2	FALSE	FALSE	FALSE	FALSE	FALSE	FALSE	TRUE	FALSE	FALSE	FALSE	FALSE	FALSE	FALSE	FALSE	FALSE	FALSE	FALSE	FALSE	FALSE	FALSE
Grammomys buntingi	833.094	251.403	41.9153	SMR4	MAMMALIA	RODENTIA	MURIDAE	46.76	81.9267	m_arb_herbivore	0	0.1	0.2	0	0.2	0.5	0.88	0.83	0.83	0.85	0.94	0.46	0.059	0.085	0.085	0.058	0.11	0.084	38955.5	FALSE	FALSE	FALSE	FALSE	FALSE	FALSE	TRUE	FALSE	FALSE	FALSE	FALSE	FALSE	FALSE	FALSE	FALSE	FALSE	FALSE	FALSE	FALSE	FALSE
Grammomys caniceps	1124.85	322.546	56.6036	SMR4	MAMMALIA	RODENTIA	MURIDAE	46.77	81.9402	m_arb_herbivore	0	0.1	0.2	0	0.2	0.5	0.88	0.83	0.83	0.85	0.94	0.46	0.059	0.085	0.085	0.058	0.11	0.084	52609.1	FALSE	FALSE	FALSE	FALSE	FALSE	FALSE	TRUE	FALSE	FALSE	FALSE	FALSE	FALSE	FALSE	FALSE	FALSE	FALSE	FALSE	FALSE	FALSE	FALSE
Grammomys cometes	1259.12	366.939	65.162	SMR4	MAMMALIA	RODENTIA	MURIDAE	48.5	84.2703	m_arb_herbivore	0	0.1	0.2	0	0.2	0.5	0.88	0.83	0.83	0.85	0.94	0.46	0.059	0.085	0.085	0.058	0.11	0.084	61067.3	FALSE	FALSE	FALSE	FALSE	FALSE	FALSE	TRUE	FALSE	FALSE	FALSE	FALSE	FALSE	FALSE	FALSE	FALSE	FALSE	FALSE	FALSE	FALSE	FALSE
Grammomys dolichurus	219.04	132.21	9.99071	SMR4	MAMMALIA	RODENTIA	MURIDAE	41.18	74.2711	m_arb_herbivore	0	0.1	0.2	0	0.2	0.5	0.88	0.83	0.83	0.85	0.94	0.46	0.059	0.085	0.085	0.058	0.11	0.084	9020.06	FALSE	FALSE	FALSE	FALSE	FALSE	FALSE	TRUE	FALSE	FALSE	FALSE	FALSE	FALSE	FALSE	FALSE	FALSE	FALSE	FALSE	FALSE	FALSE	FALSE
Grammomys dryas	838.501	248.628	42.6879	SMR4	MAMMALIA	RODENTIA	MURIDAE	47.48	82.8988	m_arb_herbivore	0	0.1	0.2	0	0.2	0.5	0.88	0.83	0.83	0.85	0.94	0.46	0.059	0.085	0.085	0.058	0.11	0.084	39812	FALSE	FALSE	FALSE	FALSE	FALSE	FALSE	TRUE	FALSE	FALSE	FALSE	FALSE	FALSE	FALSE	FALSE	FALSE	FALSE	FALSE	FALSE	FALSE	FALSE
Grammomys gigas	951.656	289.743	48.1096	SMR4	MAMMALIA	RODENTIA	MURIDAE	47.05	82.3186	m_arb_herbivore	0	0.1	0.2	0	0.2	0.5	0.88	0.83	0.83	0.85	0.94	0.46	0.059	0.085	0.085	0.058	0.11	0.084	44775.4	FALSE	FALSE	FALSE	FALSE	FALSE	FALSE	TRUE	FALSE	FALSE	FALSE	FALSE	FALSE	FALSE	FALSE	FALSE	FALSE	FALSE	FALSE	FALSE	FALSE
Grammomys ibeanus	1362.61	391.36	62.1736	SMR4	MAMMALIA	RODENTIA	MURIDAE	41.2	74.299	m_arb_herbivore	0	0.1	0.2	0	0.2	0.5	0.88	0.83	0.83	0.85	0.94	0.46	0.059	0.085	0.085	0.058	0.11	0.084	56139.4	FALSE	FALSE	FALSE	FALSE	FALSE	FALSE	TRUE	FALSE	FALSE	FALSE	FALSE	FALSE	FALSE	FALSE	FALSE	FALSE	FALSE	FALSE	FALSE	FALSE
Grammomys kuru	797.749	241.79	40.0774	SMR4	MAMMALIA	RODENTIA	MURIDAE	46.67	81.8049	m_arb_herbivore	0	0.1	0.2	0	0.2	0.5	0.88	0.83	0.83	0.85	0.94	0.46	0.059	0.085	0.085	0.058	0.11	0.084	37231	FALSE	FALSE	FALSE	FALSE	FALSE	FALSE	TRUE	FALSE	FALSE	FALSE	FALSE	FALSE	FALSE	FALSE	FALSE	FALSE	FALSE	FALSE	FALSE	FALSE
Grammomys macmillani	1199.67	355.628	49.3245	SMR4	MAMMALIA	RODENTIA	MURIDAE	36	66.9495	m_arb_herbivore	0	0.1	0.2	0	0.2	0.5	0.88	0.83	0.83	0.85	0.94	0.46	0.059	0.085	0.085	0.058	0.11	0.084	43188.1	FALSE	FALSE	FALSE	FALSE	FALSE	FALSE	TRUE	FALSE	FALSE	FALSE	FALSE	FALSE	FALSE	FALSE	FALSE	FALSE	FALSE	FALSE	FALSE	FALSE
Grammomys minnae	1615.25	478.964	66.4112	SMR4	MAMMALIA	RODENTIA	MURIDAE	36	66.9495	m_arb_herbivore	0	0.1	0.2	0	0.2	0.5	0.88	0.83	0.83	0.85	0.94	0.46	0.059	0.085	0.085	0.058	0.11	0.084	58149.1	FALSE	FALSE	FALSE	FALSE	FALSE	FALSE	TRUE	FALSE	FALSE	FALSE	FALSE	FALSE	FALSE	FALSE	FALSE	FALSE	FALSE	FALSE	FALSE	FALSE
Graphiurus angolensis	566.984	175.155	11.9375	SMR4	MAMMALIA	RODENTIA	GLIRIDAE	23.96	48.8929	m_arb_omnivore	0.4	0.2	0.2	0	0.2	0	0.88	0.83	0.83	0.85	0.94	0.46	0.059	0.085	0.085	0.058	0.11	0.084	13584.9	FALSE	FALSE	FALSE	FALSE	FALSE	FALSE	FALSE	FALSE	FALSE	FALSE	FALSE	FALSE	FALSE	FALSE	FALSE	FALSE	FALSE	FALSE	FALSE	FALSE
Graphiurus christyi	443.917	132.104	9.30723	SMR4	MAMMALIA	RODENTIA	GLIRIDAE	23.83	48.688	m_arb_omnivore	0.4	0.2	0.2	0	0.2	0	0.88	0.83	0.83	0.85	0.94	0.46	0.059	0.085	0.085	0.058	0.11	0.084	10578.5	FALSE	FALSE	FALSE	FALSE	FALSE	FALSE	FALSE	FALSE	FALSE	FALSE	FALSE	FALSE	FALSE	FALSE	FALSE	FALSE	FALSE	FALSE	FALSE	FALSE
Graphiurus crassicaudatus	400.146	112.338	12.0816	SMR4	MAMMALIA	RODENTIA	GLIRIDAE	38.22	70.1149	m_arb_omnivore	0.4	0.2	0.2	0	0.2	0	0.88	0.83	0.83	0.85	0.94	0.46	0.059	0.085	0.085	0.058	0.11	0.084	15293.6	FALSE	FALSE	FALSE	FALSE	FALSE	FALSE	FALSE	FALSE	FALSE	FALSE	FALSE	FALSE	FALSE	FALSE	FALSE	FALSE	FALSE	FALSE	FALSE	FALSE
Graphiurus johnstoni	655.913	199.522	13.8099	SMR4	MAMMALIA	RODENTIA	GLIRIDAE	23.96	48.8929	m_arb_omnivore	0.4	0.2	0.2	0	0.2	0	0.88	0.83	0.83	0.85	0.94	0.46	0.059	0.085	0.085	0.058	0.11	0.084	15715.7	FALSE	FALSE	FALSE	FALSE	FALSE	FALSE	FALSE	FALSE	FALSE	FALSE	FALSE	FALSE	FALSE	FALSE	FALSE	FALSE	FALSE	FALSE	FALSE	FALSE
Graphiurus kelleni	1105.48	310.093	12.3108	SMR4	MAMMALIA	RODENTIA	GLIRIDAE	10.5	25.8607	m_arb_omnivore	0.4	0.2	0.2	0	0.2	0	0.88	0.83	0.83	0.85	0.94	0.46	0.059	0.085	0.085	0.058	0.11	0.084	11607.5	FALSE	FALSE	FALSE	FALSE	FALSE	FALSE	FALSE	FALSE	FALSE	FALSE	FALSE	FALSE	FALSE	FALSE	FALSE	FALSE	FALSE	FALSE	FALSE	FALSE
Graphiurus lorraineus	436.681	136.269	10.0822	SMR4	MAMMALIA	RODENTIA	GLIRIDAE	27	53.6161	m_arb_omnivore	0.4	0.2	0.2	0	0.2	0	0.88	0.83	0.83	0.85	0.94	0.46	0.059	0.085	0.085	0.058	0.11	0.084	11790.4	FALSE	FALSE	FALSE	FALSE	FALSE	FALSE	FALSE	FALSE	FALSE	FALSE	FALSE	FALSE	FALSE	FALSE	FALSE	FALSE	FALSE	FALSE	FALSE	FALSE
Graphiurus microtis	694.923	201.541	15.2031	SMR4	MAMMALIA	RODENTIA	GLIRIDAE	25.18	50.8039	m_arb_omnivore	0.4	0.2	0.2	0	0.2	0	0.88	0.83	0.83	0.85	0.94	0.46	0.059	0.085	0.085	0.058	0.11	0.084	17498.2	FALSE	FALSE	FALSE	FALSE	FALSE	FALSE	FALSE	FALSE	FALSE	FALSE	FALSE	FALSE	FALSE	FALSE	FALSE	FALSE	FALSE	FALSE	FALSE	FALSE
Graphiurus monardi	418.002	129.958	9.10829	SMR4	MAMMALIA	RODENTIA	GLIRIDAE	25.05	50.6013	m_arb_omnivore	0.4	0.2	0.2	0	0.2	0	0.88	0.83	0.83	0.85	0.94	0.46	0.059	0.085	0.085	0.058	0.11	0.084	10470.9	FALSE	FALSE	FALSE	FALSE	FALSE	FALSE	FALSE	FALSE	FALSE	FALSE	FALSE	FALSE	FALSE	FALSE	FALSE	FALSE	FALSE	FALSE	FALSE	FALSE
Graphiurus murinus	146.55	102.885	2.58804	SMR4	MAMMALIA	RODENTIA	GLIRIDAE	19.08	41.0099	m_arb_omnivore	0.4	0.2	0.2	0	0.2	0	0.88	0.83	0.83	0.85	0.94	0.46	0.059	0.085	0.085	0.058	0.11	0.084	2796.17	FALSE	FALSE	FALSE	FALSE	FALSE	FALSE	FALSE	FALSE	FALSE	FALSE	FALSE	FALSE	FALSE	FALSE	FALSE	FALSE	FALSE	FALSE	FALSE	FALSE
Graphiurus nagtglasii	460.865	133.443	11.5423	SMR4	MAMMALIA	RODENTIA	GLIRIDAE	30	58.1594	m_arb_omnivore	0.4	0.2	0.2	0	0.2	0	0.88	0.83	0.83	0.85	0.94	0.46	0.059	0.085	0.085	0.058	0.11	0.084	13826	FALSE	FALSE	FALSE	FALSE	FALSE	FALSE	FALSE	FALSE	FALSE	FALSE	FALSE	FALSE	FALSE	FALSE	FALSE	FALSE	FALSE	FALSE	FALSE	FALSE
Graphiurus ocularis	914.675	279.911	23.0845	SMR4	MAMMALIA	RODENTIA	GLIRIDAE	30.3	58.6079	m_arb_omnivore	0.4	0.2	0.2	0	0.2	0	0.88	0.83	0.83	0.85	0.94	0.46	0.059	0.085	0.085	0.058	0.11	0.084	27714.7	FALSE	FALSE	FALSE	FALSE	FALSE	FALSE	FALSE	FALSE	FALSE	FALSE	FALSE	FALSE	FALSE	FALSE	FALSE	FALSE	FALSE	FALSE	FALSE	FALSE
Graphiurus platyops	497.915	146.583	17.3745	SMR4	MAMMALIA	RODENTIA	GLIRIDAE	46.1	81.0325	m_arb_omnivore	0.4	0.2	0.2	0	0.2	0	0.88	0.83	0.83	0.85	0.94	0.46	0.059	0.085	0.085	0.058	0.11	0.084	22953.9	FALSE	FALSE	FALSE	FALSE	FALSE	FALSE	FALSE	FALSE	FALSE	FALSE	FALSE	FALSE	FALSE	FALSE	FALSE	FALSE	FALSE	FALSE	FALSE	FALSE
Graphiurus rupicola	719.16	222.906	15.4188	SMR4	MAMMALIA	RODENTIA	GLIRIDAE	24.53	49.7884	m_arb_omnivore	0.4	0.2	0.2	0	0.2	0	0.88	0.83	0.83	0.85	0.94	0.46	0.059	0.085	0.085	0.058	0.11	0.084	17641	FALSE	FALSE	FALSE	FALSE	FALSE	FALSE	FALSE	FALSE	FALSE	FALSE	FALSE	FALSE	FALSE	FALSE	FALSE	FALSE	FALSE	FALSE	FALSE	FALSE
Graphiurus surdus	599.91	180.541	10.9908	SMR4	MAMMALIA	RODENTIA	GLIRIDAE	20.01	42.5446	m_arb_omnivore	0.4	0.2	0.2	0	0.2	0	0.88	0.83	0.83	0.85	0.94	0.46	0.059	0.085	0.085	0.058	0.11	0.084	12004.2	FALSE	FALSE	FALSE	FALSE	FALSE	FALSE	FALSE	FALSE	FALSE	FALSE	FALSE	FALSE	FALSE	FALSE	FALSE	FALSE	FALSE	FALSE	FALSE	FALSE
Heimyscus fumosus	2346.37	674.306	49.8883	SMR14	MAMMALIA	RODENTIA	MURIDAE	14.25	32.7361	m_arb_herbivore	0	0.1	0.1	0	0.2	0.6	0.88	0.83	0.83	0.85	0.94	0.46	0.059	0.085	0.085	0.058	0.11	0.084	33435.8	FALSE	FALSE	FALSE	FALSE	FALSE	FALSE	FALSE	FALSE	FALSE	FALSE	FALSE	FALSE	FALSE	FALSE	FALSE	FALSE	FALSE	FALSE	FALSE	FALSE
Heliophobius argenteocinereus	6626.48	1012.04	1224.69	SMR12	MAMMALIA	RODENTIA	BATHYERGIDAE	181	232.922	m_fossorial	0	0	0	0	0	1	0.88	0.83	0.83	0.85	0.94	0.46	0.059	0.085	0.085	0.058	0.11	0.084	1.19939e+06	FALSE	TRUE	FALSE	FALSE	FALSE	FALSE	FALSE	FALSE	FALSE	FALSE	FALSE	FALSE	FALSE	FALSE	FALSE	FALSE	FALSE	FALSE	FALSE	FALSE
Heliosciurus gambianus	96.7797	28.19	14.2216	SMR6	MAMMALIA	RODENTIA	SCIURIDAE	295	339.613	m_arb_frugivore	0.2	0.2	0.3	0	0.3	0	0.88	0.83	0.83	0.85	0.94	0.46	0.059	0.085	0.085	0.058	0.11	0.084	28550	TRUE	FALSE	FALSE	FALSE	FALSE	TRUE	FALSE	FALSE	FALSE	FALSE	FALSE	FALSE	FALSE	FALSE	FALSE	FALSE	FALSE	FALSE	FALSE	FALSE
Heliosciurus mutabilis	72.7878	21.892	13.2685	SMR6	MAMMALIA	RODENTIA	SCIURIDAE	390	421.293	m_arb_frugivore	0.2	0.2	0.3	0	0.3	0	0.88	0.83	0.83	0.85	0.94	0.46	0.059	0.085	0.085	0.058	0.11	0.084	28387.2	TRUE	FALSE	FALSE	FALSE	FALSE	TRUE	FALSE	FALSE	FALSE	FALSE	FALSE	FALSE	FALSE	FALSE	FALSE	FALSE	FALSE	FALSE	FALSE	FALSE
Heliosciurus punctatus	129.781	38.557	12.6875	SMR6	MAMMALIA	RODENTIA	SCIURIDAE	174	225.936	m_arb_frugivore	0.2	0.2	0.3	0	0.3	0	0.88	0.83	0.83	0.85	0.94	0.46	0.059	0.085	0.085	0.058	0.11	0.084	22581.9	TRUE	FALSE	FALSE	FALSE	FALSE	TRUE	FALSE	FALSE	FALSE	FALSE	FALSE	FALSE	FALSE	FALSE	FALSE	FALSE	FALSE	FALSE	FALSE	FALSE
Heliosciurus rufobrachium	72.9675	21.31	12.8115	SMR6	MAMMALIA	RODENTIA	SCIURIDAE	371.5	405.78	m_arb_frugivore	0.2	0.2	0.3	0	0.3	0	0.88	0.83	0.83	0.85	0.94	0.46	0.059	0.085	0.085	0.058	0.11	0.084	27107.4	TRUE	FALSE	FALSE	FALSE	FALSE	TRUE	FALSE	FALSE	FALSE	FALSE	FALSE	FALSE	FALSE	FALSE	FALSE	FALSE	FALSE	FALSE	FALSE	FALSE
Heliosciurus ruwenzorii	91.9153	29.026	13.3652	SMR6	MAMMALIA	RODENTIA	SCIURIDAE	291	336.053	m_arb_frugivore	0.2	0.2	0.3	0	0.3	0	0.88	0.83	0.83	0.85	0.94	0.46	0.059	0.085	0.085	0.058	0.11	0.084	26747.4	TRUE	FALSE	FALSE	FALSE	FALSE	TRUE	FALSE	FALSE	FALSE	FALSE	FALSE	FALSE	FALSE	FALSE	FALSE	FALSE	FALSE	FALSE	FALSE	FALSE
Heliosciurus undulatus	119.431	35.108	19.9082	SMR6	MAMMALIA	RODENTIA	SCIURIDAE	347.33	385.243	m_arb_frugivore	0.2	0.2	0.3	0	0.3	0	0.88	0.83	0.83	0.85	0.94	0.46	0.059	0.085	0.085	0.058	0.11	0.084	41482	TRUE	FALSE	FALSE	FALSE	FALSE	TRUE	FALSE	FALSE	FALSE	FALSE	FALSE	FALSE	FALSE	FALSE	FALSE	FALSE	FALSE	FALSE	FALSE	FALSE
Helogale hirtula	56.1832	17.115	7.89145	SC10	MAMMALIA	CARNIVORA	HERPESTIDAE	289	334.268	m_terr_insectivore	0.2	0.7	0.1	0	0	0	0.88	0.83	0.83	0.85	0.94	0.46	0.059	0.085	0.085	0.058	0.11	0.084	16236.9	FALSE	FALSE	TRUE	FALSE	FALSE	FALSE	FALSE	FALSE	FALSE	FALSE	FALSE	FALSE	FALSE	FALSE	FALSE	FALSE	FALSE	FALSE	FALSE	FALSE
Helogale parvula	54.4179	16.22	7.86714	SC10	MAMMALIA	CARNIVORA	HERPESTIDAE	300	344.049	m_terr_insectivore	0.2	0.7	0.1	0	0	0	0.88	0.83	0.83	0.85	0.94	0.46	0.059	0.085	0.085	0.058	0.11	0.084	16325.4	FALSE	FALSE	TRUE	FALSE	FALSE	FALSE	FALSE	FALSE	FALSE	FALSE	FALSE	FALSE	FALSE	FALSE	FALSE	FALSE	FALSE	FALSE	FALSE	FALSE
Herpestes flavescens	19.3261	5.924	7.99916	SC6	MAMMALIA	CARNIVORA	HERPESTIDAE	750	697.958	m_terr_insectivore	0.2	0.7	0	0	0	0.1	0.65	0.83	0.83	0.85	0.94	0.32	0.059	0.085	0.085	0.058	0.11	0.107	14494.6	FALSE	FALSE	TRUE	FALSE	FALSE	FALSE	FALSE	FALSE	FALSE	FALSE	FALSE	FALSE	FALSE	FALSE	FALSE	FALSE	FALSE	FALSE	FALSE	FALSE
Herpestes ichneumon	2.86263	0.813	4.17215	SC8	MAMMALIA	CARNIVORA	HERPESTIDAE	5174.98	3100.41	m_carnivore	0.6	0.3	0.1	0	0	0	0.65	0.83	0.83	0.85	0.94	0.32	0.059	0.085	0.085	0.058	0.11	0.107	14814	FALSE	FALSE	TRUE	TRUE	FALSE	FALSE	FALSE	FALSE	FALSE	FALSE	FALSE	FALSE	FALSE	FALSE	FALSE	FALSE	FALSE	FALSE	FALSE	FALSE
Herpestes naso	5.41792	3.804	5.18355	SC7	MAMMALIA	CARNIVORA	HERPESTIDAE	2999.99	2035.25	m_carnivore	0.6	0.3	0.1	0	0	0	0.65	0.83	0.83	0.85	0.94	0.32	0.059	0.085	0.085	0.058	0.11	0.107	16253.7	FALSE	FALSE	TRUE	TRUE	FALSE	FALSE	FALSE	FALSE	FALSE	FALSE	FALSE	FALSE	FALSE	FALSE	FALSE	FALSE	FALSE	FALSE	FALSE	FALSE
Herpestes ochraceus	25.732	7.736	9.98863	SC6	MAMMALIA	CARNIVORA	HERPESTIDAE	690.18	654.577	m_terr_insectivore	0.2	0.7	0	0	0	0.1	0.65	0.83	0.83	0.85	0.94	0.32	0.059	0.085	0.085	0.058	0.11	0.107	17759.7	FALSE	FALSE	TRUE	FALSE	FALSE	FALSE	FALSE	FALSE	FALSE	FALSE	FALSE	FALSE	FALSE	FALSE	FALSE	FALSE	FALSE	FALSE	FALSE	FALSE
Herpestes pulverulentus	35.5179	10.649	15.4073	SC8	MAMMALIA	CARNIVORA	HERPESTIDAE	797	731.489	m_terr_insectivore	0.2	0.7	0	0	0	0.1	0.65	0.83	0.83	0.85	0.94	0.32	0.059	0.085	0.085	0.058	0.11	0.107	28307.8	FALSE	FALSE	TRUE	FALSE	FALSE	FALSE	FALSE	FALSE	FALSE	FALSE	FALSE	FALSE	FALSE	FALSE	FALSE	FALSE	FALSE	FALSE	FALSE	FALSE
Herpestes sanguineus	26.9382	7.833	8.7757	SC8	MAMMALIA	CARNIVORA	HERPESTIDAE	550	549.341	m_terr_insectivore	0.2	0.7	0	0	0	0.1	0.65	0.83	0.83	0.85	0.94	0.32	0.059	0.085	0.085	0.058	0.11	0.107	14816	FALSE	FALSE	TRUE	FALSE	FALSE	FALSE	FALSE	FALSE	FALSE	FALSE	FALSE	FALSE	FALSE	FALSE	FALSE	FALSE	FALSE	FALSE	FALSE	FALSE
Heterocephalus glaber	18752.7	3004.32	1381.79	SMR12	MAMMALIA	RODENTIA	BATHYERGIDAE	55	92.8629	m_fossorial	0	0	0	0	0	1	0.88	0.83	0.83	0.85	0.94	0.46	0.059	0.085	0.085	0.058	0.11	0.084	1.0314e+06	FALSE	TRUE	FALSE	FALSE	FALSE	FALSE	FALSE	FALSE	FALSE	FALSE	FALSE	FALSE	FALSE	FALSE	FALSE	FALSE	FALSE	FALSE	FALSE	FALSE
Heterohyrax brucei	80.8472	59.209	169.3	SMR7	MAMMALIA	HYRACOIDEA	PROCAVIIDAE	2625	1835.9	m_arb_herbivore	0	0	0	0	0	1	0.65	0.83	0.83	0.85	0.94	0.32	0.059	0.085	0.085	0.058	0.11	0.107	212224	FALSE	FALSE	FALSE	FALSE	FALSE	FALSE	FALSE	FALSE	FALSE	FALSE	FALSE	FALSE	FALSE	FALSE	FALSE	FALSE	FALSE	FALSE	FALSE	FALSE
Hippopotamus amphibius	0.422335	0.379	67.4235	LH1	MAMMALIA	CETARTIODACTYLA	HIPPOPOTAMIDAE	1.41749e+06	236187	m_large_herbivore	0	0	0	0	0	1	0.65	0.83	0.83	0.85	0.94	0.54	0.059	0.085	0.085	0.058	0.11	0.107	598655	FALSE	FALSE	FALSE	FALSE	FALSE	FALSE	FALSE	TRUE	FALSE	TRUE	TRUE	FALSE	FALSE	FALSE	FALSE	FALSE	FALSE	FALSE	FALSE	FALSE
Hipposideros abae	52.0624	8.508	0.508915	SMB4	MAMMALIA	CHIROPTERA	HIPPOSIDERIDAE	9.31	23.5674	m_aer_insectivore	0	1	0	0	0	0	0.88	0.83	0.83	0.85	0.94	0.46	0.059	0.085	0.085	0.058	0.11	0.084	484.701	FALSE	FALSE	TRUE	FALSE	FALSE	FALSE	FALSE	FALSE	FALSE	FALSE	FALSE	FALSE	FALSE	FALSE	FALSE	FALSE	FALSE	FALSE	FALSE	FALSE
Hipposideros beatus	59.4017	8.79	0.447826	SMB4	MAMMALIA	CHIROPTERA	HIPPOSIDERIDAE	6.65	18.1761	m_aer_insectivore	0	1	0	0	0	0	0.88	0.83	0.83	0.85	0.94	0.46	0.059	0.085	0.085	0.058	0.11	0.084	395.021	FALSE	FALSE	TRUE	FALSE	FALSE	FALSE	FALSE	FALSE	FALSE	FALSE	FALSE	FALSE	FALSE	FALSE	FALSE	FALSE	FALSE	FALSE	FALSE	FALSE
Hipposideros caffer	39.6722	6.464	0.392294	SMB4	MAMMALIA	CHIROPTERA	HIPPOSIDERIDAE	9.45	23.8405	m_aer_insectivore	0	1	0	0	0	0	0.88	0.83	0.83	0.85	0.94	0.46	0.059	0.085	0.085	0.058	0.11	0.084	374.902	FALSE	FALSE	TRUE	FALSE	FALSE	FALSE	FALSE	FALSE	FALSE	FALSE	FALSE	FALSE	FALSE	FALSE	FALSE	FALSE	FALSE	FALSE	FALSE	FALSE
Hipposideros camerunensis	41.3858	6.952	0.820833	SMB1	MAMMALIA	CHIROPTERA	HIPPOSIDERIDAE	23.28	47.8182	m_aer_insectivore	0	1	0	0	0	0	0.88	0.83	0.83	0.85	0.94	0.46	0.059	0.085	0.085	0.058	0.11	0.084	963.462	FALSE	FALSE	TRUE	FALSE	FALSE	FALSE	FALSE	FALSE	FALSE	FALSE	FALSE	FALSE	FALSE	FALSE	FALSE	FALSE	FALSE	FALSE	FALSE	FALSE
Hipposideros curtus	38.0685	5.35	0.372124	SMB1	MAMMALIA	CHIROPTERA	HIPPOSIDERIDAE	9.31	23.5674	m_aer_insectivore	0	1	0	0	0	0	0.88	0.83	0.83	0.85	0.94	0.46	0.059	0.085	0.085	0.058	0.11	0.084	354.418	FALSE	FALSE	TRUE	FALSE	FALSE	FALSE	FALSE	FALSE	FALSE	FALSE	FALSE	FALSE	FALSE	FALSE	FALSE	FALSE	FALSE	FALSE	FALSE	FALSE
Hipposideros cyclops	22.4016	3.219	0.588446	SMB1	MAMMALIA	CHIROPTERA	HIPPOSIDERIDAE	33.5	63.331	m_aer_insectivore	0	1	0	0	0	0	0.88	0.83	0.83	0.85	0.94	0.46	0.059	0.085	0.085	0.058	0.11	0.084	750.455	FALSE	FALSE	TRUE	FALSE	FALSE	FALSE	FALSE	FALSE	FALSE	FALSE	FALSE	FALSE	FALSE	FALSE	FALSE	FALSE	FALSE	FALSE	FALSE	FALSE
Hipposideros fuliginosus	32.5513	4.694	0.318192	SMB4	MAMMALIA	CHIROPTERA	HIPPOSIDERIDAE	9.31	23.5674	m_aer_insectivore	0	1	0	0	0	0	0.88	0.83	0.83	0.85	0.94	0.46	0.059	0.085	0.085	0.058	0.11	0.084	303.052	FALSE	FALSE	TRUE	FALSE	FALSE	FALSE	FALSE	FALSE	FALSE	FALSE	FALSE	FALSE	FALSE	FALSE	FALSE	FALSE	FALSE	FALSE	FALSE	FALSE
Hipposideros jonesi	81.4229	12.053	0.53015	SMB4	MAMMALIA	CHIROPTERA	HIPPOSIDERIDAE	5.5	15.6979	m_aer_insectivore	0	1	0	0	0	0	0.88	0.83	0.83	0.85	0.94	0.46	0.059	0.085	0.085	0.058	0.11	0.084	447.826	FALSE	FALSE	TRUE	FALSE	FALSE	FALSE	FALSE	FALSE	FALSE	FALSE	FALSE	FALSE	FALSE	FALSE	FALSE	FALSE	FALSE	FALSE	FALSE	FALSE
Hipposideros lamottei	27.5216	4.428	0.279453	SMB1	MAMMALIA	CHIROPTERA	HIPPOSIDERIDAE	9.78	24.4807	m_aer_insectivore	0	1	0	0	0	0	0.88	0.83	0.83	0.85	0.94	0.46	0.059	0.085	0.085	0.058	0.11	0.084	269.162	FALSE	FALSE	TRUE	FALSE	FALSE	FALSE	FALSE	FALSE	FALSE	FALSE	FALSE	FALSE	FALSE	FALSE	FALSE	FALSE	FALSE	FALSE	FALSE	FALSE
Hipposideros marisae	53.5741	7.841	0.523692	SMB1	MAMMALIA	CHIROPTERA	HIPPOSIDERIDAE	9.31	23.5674	m_aer_insectivore	0	1	0	0	0	0	0.88	0.83	0.83	0.85	0.94	0.46	0.059	0.085	0.085	0.058	0.11	0.084	498.775	FALSE	FALSE	TRUE	FALSE	FALSE	FALSE	FALSE	FALSE	FALSE	FALSE	FALSE	FALSE	FALSE	FALSE	FALSE	FALSE	FALSE	FALSE	FALSE	FALSE
Hipposideros megalotis	67.4175	10.94	0.659014	SMB4	MAMMALIA	CHIROPTERA	HIPPOSIDERIDAE	9.31	23.5674	m_aer_insectivore	0	1	0	0	0	0	0.88	0.83	0.83	0.85	0.94	0.46	0.059	0.085	0.085	0.058	0.11	0.084	627.657	FALSE	FALSE	TRUE	FALSE	FALSE	FALSE	FALSE	FALSE	FALSE	FALSE	FALSE	FALSE	FALSE	FALSE	FALSE	FALSE	FALSE	FALSE	FALSE	FALSE
Hipposideros ruber	34.5291	5.237	0.359705	SMB1	MAMMALIA	CHIROPTERA	HIPPOSIDERIDAE	10.11	25.116	m_aer_insectivore	0	1	0	0	0	0	0.88	0.83	0.83	0.85	0.94	0.46	0.059	0.085	0.085	0.058	0.11	0.084	349.09	FALSE	FALSE	TRUE	FALSE	FALSE	FALSE	FALSE	FALSE	FALSE	FALSE	FALSE	FALSE	FALSE	FALSE	FALSE	FALSE	FALSE	FALSE	FALSE	FALSE
Hipposideros tephrus	42.0075	6.464	0.415387	SMB1	MAMMALIA	CHIROPTERA	HIPPOSIDERIDAE	9.45	23.8405	m_aer_insectivore	0	1	0	0	0	0	0.88	0.83	0.83	0.85	0.94	0.46	0.059	0.085	0.085	0.058	0.11	0.084	396.971	FALSE	FALSE	TRUE	FALSE	FALSE	FALSE	FALSE	FALSE	FALSE	FALSE	FALSE	FALSE	FALSE	FALSE	FALSE	FALSE	FALSE	FALSE	FALSE	FALSE
Hippotragus equinus	0.183492	0.175	8.79493	LH3	MAMMALIA	CETARTIODACTYLA	BOVIDAE	269998	65658.7	m_large_herbivore	0	0	0	0	0	1	0.65	0.83	0.83	0.85	0.94	0.5	0.059	0.085	0.085	0.058	0.11	0.107	49542.5	FALSE	FALSE	FALSE	FALSE	FALSE	FALSE	FALSE	FALSE	FALSE	TRUE	FALSE	FALSE	FALSE	FALSE	FALSE	FALSE	FALSE	FALSE	FALSE	FALSE
Hippotragus niger	0.200207	0.19	8.40762	LH3	MAMMALIA	CETARTIODACTYLA	BOVIDAE	227499	57526.9	m_large_herbivore	0	0	0	0	0	1	0.65	0.83	0.83	0.85	0.94	0.5	0.059	0.085	0.085	0.058	0.11	0.107	45547	FALSE	FALSE	FALSE	FALSE	FALSE	FALSE	FALSE	FALSE	FALSE	TRUE	FALSE	FALSE	FALSE	FALSE	FALSE	FALSE	FALSE	FALSE	FALSE	FALSE
Hyaena hyaena	0.722181	0.211	4.97467	LC4	MAMMALIA	CARNIVORA	HYAENIDAE	41705.1	15526.3	m_carnivore	0.8	0.1	0.1	0	0	0	0.65	0.83	0.83	0.85	0.94	0.32	0.059	0.085	0.085	0.058	0.11	0.107	30118.7	FALSE	FALSE	FALSE	FALSE	FALSE	FALSE	FALSE	FALSE	FALSE	FALSE	FALSE	TRUE	FALSE	FALSE	FALSE	FALSE	FALSE	FALSE	FALSE	FALSE
Hybomys badius	564.044	158.189	24.8138	SMR14	MAMMALIA	RODENTIA	MURIDAE	51.22	87.8961	m_terr_frug_gran_herb	0	0.4	0.4	0	0	0.2	0.88	0.83	0.83	0.85	0.94	0.46	0.059	0.085	0.085	0.058	0.11	0.084	28890.3	FALSE	FALSE	TRUE	FALSE	FALSE	TRUE	FALSE	FALSE	FALSE	FALSE	FALSE	FALSE	FALSE	FALSE	FALSE	FALSE	FALSE	FALSE	FALSE	FALSE
Hybomys basilii	616.333	193.818	28.316	SMR14	MAMMALIA	RODENTIA	MURIDAE	54.18	91.7922	m_terr_frug_gran_herb	0	0.4	0.4	0	0	0.2	0.88	0.83	0.83	0.85	0.94	0.46	0.059	0.085	0.085	0.058	0.11	0.084	33392.9	FALSE	FALSE	TRUE	FALSE	FALSE	TRUE	FALSE	FALSE	FALSE	FALSE	FALSE	FALSE	FALSE	FALSE	FALSE	FALSE	FALSE	FALSE	FALSE	FALSE
Hybomys eisentrauti	545.656	158.189	24.0049	SMR14	MAMMALIA	RODENTIA	MURIDAE	51.22	87.8961	m_terr_frug_gran_herb	0	0.4	0.4	0	0	0.2	0.88	0.83	0.83	0.85	0.94	0.46	0.059	0.085	0.085	0.058	0.11	0.084	27948.5	FALSE	FALSE	TRUE	FALSE	FALSE	TRUE	FALSE	FALSE	FALSE	FALSE	FALSE	FALSE	FALSE	FALSE	FALSE	FALSE	FALSE	FALSE	FALSE	FALSE
Hybomys lunaris	434.031	130.201	19.9178	SMR14	MAMMALIA	RODENTIA	MURIDAE	54.1	91.6876	m_terr_frug_gran_herb	0	0.4	0.4	0	0	0.2	0.88	0.83	0.83	0.85	0.94	0.46	0.059	0.085	0.085	0.058	0.11	0.084	23481.1	FALSE	FALSE	TRUE	FALSE	FALSE	TRUE	FALSE	FALSE	FALSE	FALSE	FALSE	FALSE	FALSE	FALSE	FALSE	FALSE	FALSE	FALSE	FALSE	FALSE
Hybomys planifrons	391.393	116.018	16.7965	SMR14	MAMMALIA	RODENTIA	MURIDAE	49.6	85.7421	m_terr_frug_gran_herb	0	0.4	0.4	0	0	0.2	0.88	0.83	0.83	0.85	0.94	0.46	0.059	0.085	0.085	0.058	0.11	0.084	19413.1	FALSE	FALSE	TRUE	FALSE	FALSE	TRUE	FALSE	FALSE	FALSE	FALSE	FALSE	FALSE	FALSE	FALSE	FALSE	FALSE	FALSE	FALSE	FALSE	FALSE
Hybomys trivirgatus	397.851	121.198	18.9828	SMR14	MAMMALIA	RODENTIA	MURIDAE	56.9	95.3298	m_terr_frug_gran_herb	0	0.4	0.4	0	0	0.2	0.88	0.83	0.83	0.85	0.94	0.46	0.059	0.085	0.085	0.058	0.11	0.084	22637.7	FALSE	FALSE	TRUE	FALSE	FALSE	TRUE	FALSE	FALSE	FALSE	FALSE	FALSE	FALSE	FALSE	FALSE	FALSE	FALSE	FALSE	FALSE	FALSE	FALSE
Hybomys univittatus	413.14	127.37	17.1753	SMR14	MAMMALIA	RODENTIA	MURIDAE	47.6	83.0605	m_terr_frug_gran_herb	0	0.4	0.4	0	0	0.2	0.88	0.83	0.83	0.85	0.94	0.46	0.059	0.085	0.085	0.058	0.11	0.084	19665.5	FALSE	FALSE	TRUE	FALSE	FALSE	TRUE	FALSE	FALSE	FALSE	FALSE	FALSE	FALSE	FALSE	FALSE	FALSE	FALSE	FALSE	FALSE	FALSE	FALSE
Hydrictis maculicollis	1.48181	0.456	1.72465	SC16	MAMMALIA	CARNIVORA	MUSTELIDAE	4180.53	2629.5	m_carnivore	0.9	0.1	0	0	0	0	0.65	0.83	0.83	0.85	0.94	0.32	0.059	0.085	0.085	0.058	0.11	0.107	6194.77	FALSE	FALSE	FALSE	TRUE	FALSE	FALSE	FALSE	FALSE	FALSE	FALSE	FALSE	FALSE	FALSE	FALSE	FALSE	FALSE	FALSE	FALSE	FALSE	FALSE
Hyemoschus aquaticus	10.2284	3.048	24.6977	LH10	MAMMALIA	CETARTIODACTYLA	TRAGULIDAE	10850	5490.78	m_large_herbivore	0	0	1	0	0	0	0.65	0.83	0.83	0.85	0.94	0.5	0.059	0.085	0.085	0.058	0.11	0.107	110978	FALSE	FALSE	FALSE	FALSE	FALSE	TRUE	FALSE	FALSE	TRUE	TRUE	FALSE	FALSE	FALSE	FALSE	FALSE	FALSE	FALSE	FALSE	FALSE	FALSE
Hylochoerus meinertzhageni	2.22587	0.671	63.1588	LH8	MAMMALIA	CETARTIODACTYLA	SUIDAE	188500	49753.4	m_large_herbivore	0	0	0	0	0	1	0.65	0.83	0.83	0.85	0.94	0.64	0.059	0.085	0.085	0.058	0.11	0.107	419576	FALSE	FALSE	FALSE	FALSE	FALSE	FALSE	FALSE	FALSE	TRUE	TRUE	FALSE	FALSE	FALSE	FALSE	FALSE	FALSE	FALSE	FALSE	FALSE	FALSE
Hylomyscus aeta	945.246	287.016	21.8435	SMR4	MAMMALIA	RODENTIA	MURIDAE	20	42.5282	m_arb_frugivore	0	0.1	0.6	0	0	0.3	0.88	0.83	0.83	0.85	0.94	0.46	0.059	0.085	0.085	0.058	0.11	0.084	18904.9	FALSE	FALSE	FALSE	FALSE	FALSE	TRUE	TRUE	FALSE	FALSE	FALSE	FALSE	FALSE	FALSE	FALSE	FALSE	FALSE	FALSE	FALSE	FALSE	FALSE
Hylomyscus alleni	1030.41	314.693	23.7657	SMR4	MAMMALIA	RODENTIA	MURIDAE	19.95	42.4461	m_arb_frugivore	0	0.1	0.6	0	0	0.3	0.88	0.83	0.83	0.85	0.94	0.46	0.059	0.085	0.085	0.058	0.11	0.084	20556.7	FALSE	FALSE	FALSE	FALSE	FALSE	TRUE	TRUE	FALSE	FALSE	FALSE	FALSE	FALSE	FALSE	FALSE	FALSE	FALSE	FALSE	FALSE	FALSE	FALSE
Hylomyscus anselli	785.653	226.028	28.5811	SMR4	MAMMALIA	RODENTIA	MURIDAE	36	66.9495	m_arb_frugivore	0	0.1	0.6	0	0	0.3	0.88	0.83	0.83	0.85	0.94	0.46	0.059	0.085	0.085	0.058	0.11	0.084	28283.5	FALSE	FALSE	FALSE	FALSE	FALSE	TRUE	TRUE	FALSE	FALSE	FALSE	FALSE	FALSE	FALSE	FALSE	FALSE	FALSE	FALSE	FALSE	FALSE	FALSE
Hylomyscus arcimontensis	769.736	226.028	28.0021	SMR4	MAMMALIA	RODENTIA	MURIDAE	36	66.9495	m_arb_frugivore	0	0.1	0.6	0	0	0.3	0.88	0.83	0.83	0.85	0.94	0.46	0.059	0.085	0.085	0.058	0.11	0.084	27710.5	FALSE	FALSE	FALSE	FALSE	FALSE	TRUE	TRUE	FALSE	FALSE	FALSE	FALSE	FALSE	FALSE	FALSE	FALSE	FALSE	FALSE	FALSE	FALSE	FALSE
Hylomyscus baeri	1107.2	302.92	26.6561	SMR4	MAMMALIA	RODENTIA	MURIDAE	21.09	44.3067	m_arb_frugivore	0	0.1	0.6	0	0	0.3	0.88	0.83	0.83	0.85	0.94	0.46	0.059	0.085	0.085	0.058	0.11	0.084	23350.9	FALSE	FALSE	FALSE	FALSE	FALSE	TRUE	TRUE	FALSE	FALSE	FALSE	FALSE	FALSE	FALSE	FALSE	FALSE	FALSE	FALSE	FALSE	FALSE	FALSE
Hylomyscus carillus	1031.91	312.107	25.2697	SMR4	MAMMALIA	RODENTIA	MURIDAE	21.56	45.067	m_arb_frugivore	0	0.1	0.6	0	0	0.3	0.88	0.83	0.83	0.85	0.94	0.46	0.059	0.085	0.085	0.058	0.11	0.084	22247.9	FALSE	FALSE	FALSE	FALSE	FALSE	TRUE	TRUE	FALSE	FALSE	FALSE	FALSE	FALSE	FALSE	FALSE	FALSE	FALSE	FALSE	FALSE	FALSE	FALSE
Hylomyscus denniae	775.392	226.028	28.2078	SMR4	MAMMALIA	RODENTIA	MURIDAE	36	66.9495	m_arb_frugivore	0	0.1	0.6	0	0	0.3	0.88	0.83	0.83	0.85	0.94	0.46	0.059	0.085	0.085	0.058	0.11	0.084	27914.1	FALSE	FALSE	FALSE	FALSE	FALSE	TRUE	TRUE	FALSE	FALSE	FALSE	FALSE	FALSE	FALSE	FALSE	FALSE	FALSE	FALSE	FALSE	FALSE	FALSE
Hylomyscus endorobae	784.997	226.028	28.5572	SMR4	MAMMALIA	RODENTIA	MURIDAE	36	66.9495	m_arb_frugivore	0	0.1	0.6	0	0	0.3	0.88	0.83	0.83	0.85	0.94	0.46	0.059	0.085	0.085	0.058	0.11	0.084	28259.9	FALSE	FALSE	FALSE	FALSE	FALSE	TRUE	TRUE	FALSE	FALSE	FALSE	FALSE	FALSE	FALSE	FALSE	FALSE	FALSE	FALSE	FALSE	FALSE	FALSE
Hylomyscus grandis	942.304	284.594	22.6862	SMR4	MAMMALIA	RODENTIA	MURIDAE	21.09	44.3067	m_arb_frugivore	0	0.1	0.6	0	0	0.3	0.88	0.83	0.83	0.85	0.94	0.46	0.059	0.085	0.085	0.058	0.11	0.084	19873.2	FALSE	FALSE	FALSE	FALSE	FALSE	TRUE	TRUE	FALSE	FALSE	FALSE	FALSE	FALSE	FALSE	FALSE	FALSE	FALSE	FALSE	FALSE	FALSE	FALSE
Hylomyscus heinrichorum	775.837	226.028	28.224	SMR4	MAMMALIA	RODENTIA	MURIDAE	36	66.9495	m_arb_frugivore	0	0.1	0.6	0	0	0.3	0.88	0.83	0.83	0.85	0.94	0.46	0.059	0.085	0.085	0.058	0.11	0.084	27930.1	FALSE	FALSE	FALSE	FALSE	FALSE	TRUE	TRUE	FALSE	FALSE	FALSE	FALSE	FALSE	FALSE	FALSE	FALSE	FALSE	FALSE	FALSE	FALSE	FALSE
Hylomyscus kerbispeterhansi	736.93	226.028	26.8086	SMR4	MAMMALIA	RODENTIA	MURIDAE	36	66.9495	m_arb_frugivore	0	0.1	0.6	0	0	0.3	0.88	0.83	0.83	0.85	0.94	0.46	0.059	0.085	0.085	0.058	0.11	0.084	26529.5	FALSE	FALSE	FALSE	FALSE	FALSE	TRUE	TRUE	FALSE	FALSE	FALSE	FALSE	FALSE	FALSE	FALSE	FALSE	FALSE	FALSE	FALSE	FALSE	FALSE
Hylomyscus pamfi	1006.81	314.693	23.2212	SMR4	MAMMALIA	RODENTIA	MURIDAE	19.95	42.4461	m_arb_frugivore	0	0.1	0.6	0	0	0.3	0.88	0.83	0.83	0.85	0.94	0.46	0.059	0.085	0.085	0.058	0.11	0.084	20085.8	FALSE	FALSE	FALSE	FALSE	FALSE	TRUE	TRUE	FALSE	FALSE	FALSE	FALSE	FALSE	FALSE	FALSE	FALSE	FALSE	FALSE	FALSE	FALSE	FALSE
Hylomyscus parvus	1138.23	343.797	20.5205	SMR4	MAMMALIA	RODENTIA	MURIDAE	14.5	33.1786	m_arb_frugivore	0	0.1	0.6	0	0	0.3	0.88	0.83	0.83	0.85	0.94	0.46	0.059	0.085	0.085	0.058	0.11	0.084	16504.3	FALSE	FALSE	FALSE	FALSE	FALSE	TRUE	TRUE	FALSE	FALSE	FALSE	FALSE	FALSE	FALSE	FALSE	FALSE	FALSE	FALSE	FALSE	FALSE	FALSE
Hylomyscus stella	1019.85	300.278	23.6131	SMR4	MAMMALIA	RODENTIA	MURIDAE	20.05	42.6103	m_arb_frugivore	0	0.1	0.6	0	0	0.3	0.88	0.83	0.83	0.85	0.94	0.46	0.059	0.085	0.085	0.058	0.11	0.084	20448.1	FALSE	FALSE	FALSE	FALSE	FALSE	TRUE	TRUE	FALSE	FALSE	FALSE	FALSE	FALSE	FALSE	FALSE	FALSE	FALSE	FALSE	FALSE	FALSE	FALSE
Hylomyscus vulcanorum	797.574	226.028	29.0148	SMR4	MAMMALIA	RODENTIA	MURIDAE	36	66.9495	m_arb_frugivore	0	0.1	0.6	0	0	0.3	0.88	0.83	0.83	0.85	0.94	0.46	0.059	0.085	0.085	0.058	0.11	0.084	28712.6	FALSE	FALSE	FALSE	FALSE	FALSE	TRUE	TRUE	FALSE	FALSE	FALSE	FALSE	FALSE	FALSE	FALSE	FALSE	FALSE	FALSE	FALSE	FALSE	FALSE
Hylomyscus walterverheyeni	1018.95	300.278	23.5922	SMR4	MAMMALIA	RODENTIA	MURIDAE	20.05	42.6103	m_arb_frugivore	0	0.1	0.6	0	0	0.3	0.88	0.83	0.83	0.85	0.94	0.46	0.059	0.085	0.085	0.058	0.11	0.084	20429.9	FALSE	FALSE	FALSE	FALSE	FALSE	TRUE	TRUE	FALSE	FALSE	FALSE	FALSE	FALSE	FALSE	FALSE	FALSE	FALSE	FALSE	FALSE	FALSE	FALSE
Hypsignathus monstrosus	4.67795	1.381	0.769031	SMB10	MAMMALIA	CHIROPTERA	PTEROPODIDAE	335.08	374.711	m_arb_frugivore	0.1	0	0.9	0	0	0	0.88	0.83	0.83	0.85	0.94	0.46	0.059	0.085	0.085	0.058	0.11	0.084	1567.49	FALSE	FALSE	FALSE	FALSE	FALSE	TRUE	FALSE	FALSE	FALSE	FALSE	FALSE	FALSE	FALSE	FALSE	FALSE	FALSE	FALSE	FALSE	FALSE	FALSE
Hypsugo eisentrauti	28.4401	8.486	0.200839	SMB9	MAMMALIA	CHIROPTERA	VESPERTILIONIDAE	6.11	17.0257	m_aer_insectivore	0	1	0	0	0	0	0.88	0.83	0.83	0.85	0.94	0.46	0.059	0.085	0.085	0.058	0.11	0.084	173.769	FALSE	FALSE	TRUE	FALSE	FALSE	FALSE	FALSE	FALSE	FALSE	FALSE	FALSE	FALSE	FALSE	FALSE	FALSE	FALSE	FALSE	FALSE	FALSE	FALSE
Hypsugo musciculus	25.2726	7.927	0.155704	SMB9	MAMMALIA	CHIROPTERA	VESPERTILIONIDAE	5.12	14.8538	m_aer_insectivore	0	1	0	0	0	0	0.88	0.83	0.83	0.85	0.94	0.46	0.059	0.085	0.085	0.058	0.11	0.084	129.396	FALSE	FALSE	TRUE	FALSE	FALSE	FALSE	FALSE	FALSE	FALSE	FALSE	FALSE	FALSE	FALSE	FALSE	FALSE	FALSE	FALSE	FALSE	FALSE	FALSE
Hystrix africaeaustralis	11.2359	3.47	78.9945	SMR1	MAMMALIA	RODENTIA	HYSTRICIDAE	14936	7027.35	m_terr_frug_gran_herb	0	0	0.2	0	0	0.8	0.65	0.83	0.83	0.85	0.94	0.32	0.059	0.085	0.085	0.058	0.11	0.107	167820	FALSE	FALSE	FALSE	FALSE	FALSE	FALSE	FALSE	FALSE	FALSE	FALSE	FALSE	FALSE	FALSE	FALSE	FALSE	FALSE	FALSE	FALSE	FALSE	FALSE
Hystrix cristata	10.1485	2.991	76.1483	SMR1	MAMMALIA	RODENTIA	HYSTRICIDAE	16250	7499.99	m_terr_frug_gran_herb	0	0	0.2	0	0	0.8	0.65	0.83	0.83	0.85	0.94	0.32	0.059	0.085	0.085	0.058	0.11	0.107	164914	FALSE	FALSE	FALSE	FALSE	FALSE	FALSE	FALSE	FALSE	FALSE	FALSE	FALSE	FALSE	FALSE	FALSE	FALSE	FALSE	FALSE	FALSE	FALSE	FALSE
Ichneumia albicauda	3.57627	2.176	4.28729	SC8	MAMMALIA	CARNIVORA	HERPESTIDAE	3500.02	2292.47	m_terr_insectivore	0.2	0.7	0.1	0	0	0	0.65	0.83	0.83	0.85	0.94	0.32	0.059	0.085	0.085	0.058	0.11	0.107	12517	FALSE	FALSE	TRUE	FALSE	FALSE	FALSE	FALSE	FALSE	FALSE	FALSE	FALSE	FALSE	FALSE	FALSE	FALSE	FALSE	FALSE	FALSE	FALSE	FALSE
Ictonyx libycus	8.95023	2.702	4.6064	SC8	MAMMALIA	CARNIVORA	MUSTELIDAE	1299.99	1067.2	m_carnivore	0.6	0.4	0	0	0	0	0.65	0.83	0.83	0.85	0.94	0.32	0.059	0.085	0.085	0.058	0.11	0.107	11635.2	FALSE	FALSE	TRUE	TRUE	FALSE	FALSE	FALSE	FALSE	FALSE	FALSE	FALSE	FALSE	FALSE	FALSE	FALSE	FALSE	FALSE	FALSE	FALSE	FALSE
Ictonyx striatus	9.18883	2.702	4.7292	SC8	MAMMALIA	CARNIVORA	MUSTELIDAE	1299.99	1067.2	m_carnivore	0.6	0.4	0	0	0	0	0.65	0.83	0.83	0.85	0.94	0.32	0.059	0.085	0.085	0.058	0.11	0.107	11945.4	FALSE	FALSE	TRUE	TRUE	FALSE	FALSE	FALSE	FALSE	FALSE	FALSE	FALSE	FALSE	FALSE	FALSE	FALSE	FALSE	FALSE	FALSE	FALSE	FALSE
Idiurus macrotis	659.006	399.198	16.8548	SMR4	MAMMALIA	RODENTIA	ANOMALURIDAE	30	58.1594	m_arb_frugivore	0	0	1	0	0	0	0.88	0.83	0.83	0.85	0.94	0.46	0.059	0.085	0.085	0.058	0.11	0.084	19770.2	FALSE	FALSE	FALSE	FALSE	FALSE	TRUE	FALSE	FALSE	FALSE	FALSE	FALSE	FALSE	FALSE	FALSE	FALSE	FALSE	FALSE	FALSE	FALSE	FALSE
Idiurus zenkeri	464.411	147.662	30.0884	SMR4	MAMMALIA	RODENTIA	ANOMALURIDAE	100	147.327	m_arb_frugivore	0	0	1	0	0	0	0.88	0.83	0.83	0.85	0.94	0.46	0.059	0.085	0.085	0.058	0.11	0.084	46441.1	FALSE	FALSE	FALSE	FALSE	FALSE	TRUE	FALSE	FALSE	FALSE	FALSE	FALSE	FALSE	FALSE	FALSE	FALSE	FALSE	FALSE	FALSE	FALSE	FALSE
Kerivoula africana	33.8633	10.452	0.201675	SMB5	MAMMALIA	CHIROPTERA	VESPERTILIONIDAE	4.9	14.3586	m_aer_insectivore	0	1	0	0	0	0	0.88	0.83	0.83	0.85	0.94	0.46	0.059	0.085	0.085	0.058	0.11	0.084	165.93	FALSE	FALSE	TRUE	FALSE	FALSE	FALSE	FALSE	FALSE	FALSE	FALSE	FALSE	FALSE	FALSE	FALSE	FALSE	FALSE	FALSE	FALSE	FALSE	FALSE
Kerivoula argentata	17.2058	5.118	0.177732	SMB5	MAMMALIA	CHIROPTERA	VESPERTILIONIDAE	10	24.9047	m_aer_insectivore	0	1	0	0	0	0	0.88	0.83	0.83	0.85	0.94	0.46	0.059	0.085	0.085	0.058	0.11	0.084	172.058	FALSE	FALSE	TRUE	FALSE	FALSE	FALSE	FALSE	FALSE	FALSE	FALSE	FALSE	FALSE	FALSE	FALSE	FALSE	FALSE	FALSE	FALSE	FALSE	FALSE
Kerivoula cuprosa	24.7096	7.312	0.150165	SMB5	MAMMALIA	CHIROPTERA	VESPERTILIONIDAE	5.03	14.6519	m_aer_insectivore	0	1	0	0	0	0	0.88	0.83	0.83	0.85	0.94	0.46	0.059	0.085	0.085	0.058	0.11	0.084	124.289	FALSE	FALSE	TRUE	FALSE	FALSE	FALSE	FALSE	FALSE	FALSE	FALSE	FALSE	FALSE	FALSE	FALSE	FALSE	FALSE	FALSE	FALSE	FALSE	FALSE
Kerivoula eriophora	33.7686	10.056	0.205218	SMB5	MAMMALIA	CHIROPTERA	VESPERTILIONIDAE	5.03	14.6519	m_aer_insectivore	0	1	0	0	0	0	0.88	0.83	0.83	0.85	0.94	0.46	0.059	0.085	0.085	0.058	0.11	0.084	169.856	FALSE	FALSE	TRUE	FALSE	FALSE	FALSE	FALSE	FALSE	FALSE	FALSE	FALSE	FALSE	FALSE	FALSE	FALSE	FALSE	FALSE	FALSE	FALSE	FALSE
Kerivoula lanosa	24.8032	7.453	0.183725	SMB5	MAMMALIA	CHIROPTERA	VESPERTILIONIDAE	6.5	17.8588	m_aer_insectivore	0	1	0	0	0	0	0.88	0.83	0.83	0.85	0.94	0.46	0.059	0.085	0.085	0.058	0.11	0.084	161.221	FALSE	FALSE	TRUE	FALSE	FALSE	FALSE	FALSE	FALSE	FALSE	FALSE	FALSE	FALSE	FALSE	FALSE	FALSE	FALSE	FALSE	FALSE	FALSE	FALSE
Kerivoula phalaena	34.4374	10.519	0.14043	SMB5	MAMMALIA	CHIROPTERA	VESPERTILIONIDAE	3	9.8315	m_aer_insectivore	0	1	0	0	0	0	0.88	0.83	0.83	0.85	0.94	0.46	0.059	0.085	0.085	0.058	0.11	0.084	103.312	FALSE	FALSE	TRUE	FALSE	FALSE	FALSE	FALSE	FALSE	FALSE	FALSE	FALSE	FALSE	FALSE	FALSE	FALSE	FALSE	FALSE	FALSE	FALSE	FALSE
Kerivoula smithii	24.2098	7.164	0.147128	SMB5	MAMMALIA	CHIROPTERA	VESPERTILIONIDAE	5.03	14.6519	m_aer_insectivore	0	1	0	0	0	0	0.88	0.83	0.83	0.85	0.94	0.46	0.059	0.085	0.085	0.058	0.11	0.084	121.775	FALSE	FALSE	TRUE	FALSE	FALSE	FALSE	FALSE	FALSE	FALSE	FALSE	FALSE	FALSE	FALSE	FALSE	FALSE	FALSE	FALSE	FALSE	FALSE	FALSE
Kobus ellipsiprymnus	0.347841	0.327	13.7322	LH3	MAMMALIA	CETARTIODACTYLA	BOVIDAE	210000	54079.9	m_large_herbivore	0	0	0	0	0	1	0.65	0.83	0.83	0.85	0.94	0.5	0.059	0.085	0.085	0.058	0.11	0.107	73046.8	FALSE	FALSE	FALSE	FALSE	FALSE	FALSE	FALSE	FALSE	FALSE	TRUE	FALSE	FALSE	FALSE	FALSE	FALSE	FALSE	FALSE	FALSE	FALSE	FALSE
Kobus kob	0.914843	0.854	16.8963	LH2	MAMMALIA	CETARTIODACTYLA	BOVIDAE	78500.1	25300.1	m_large_herbivore	0	0	0	0	0	1	0.65	0.83	0.83	0.85	0.94	0.5	0.059	0.085	0.085	0.058	0.11	0.107	71815.2	FALSE	FALSE	FALSE	FALSE	FALSE	FALSE	FALSE	TRUE	FALSE	TRUE	FALSE	FALSE	FALSE	FALSE	FALSE	FALSE	FALSE	FALSE	FALSE	FALSE
Kobus leche	1.3463	1.077	32.4321	LH2	MAMMALIA	CETARTIODACTYLA	BOVIDAE	110749	32999.9	m_large_herbivore	0	0	0	0	0	1	0.65	0.83	0.83	0.85	0.94	0.5	0.059	0.085	0.085	0.058	0.11	0.107	149101	FALSE	FALSE	FALSE	FALSE	FALSE	FALSE	FALSE	TRUE	FALSE	TRUE	FALSE	FALSE	FALSE	FALSE	FALSE	FALSE	FALSE	FALSE	FALSE	FALSE
Kobus megaceros	0.632824	0.394	12.7092	LH2	MAMMALIA	CETARTIODACTYLA	BOVIDAE	87500.4	27511.5	m_large_herbivore	0	0	0	0	0	1	0.65	0.83	0.83	0.85	0.94	0.5	0.059	0.085	0.085	0.058	0.11	0.107	55372.4	FALSE	FALSE	FALSE	FALSE	FALSE	FALSE	FALSE	TRUE	FALSE	TRUE	FALSE	FALSE	FALSE	FALSE	FALSE	FALSE	FALSE	FALSE	FALSE	FALSE
Kobus vardonii	0.877263	0.788	15.0752	LH3	MAMMALIA	CETARTIODACTYLA	BOVIDAE	71500.6	23540.2	m_large_herbivore	0	0	0	0	0	1	0.65	0.83	0.83	0.85	0.94	0.5	0.059	0.085	0.085	0.058	0.11	0.107	62724.8	FALSE	FALSE	FALSE	FALSE	FALSE	FALSE	FALSE	FALSE	FALSE	TRUE	FALSE	FALSE	FALSE	FALSE	FALSE	FALSE	FALSE	FALSE	FALSE	FALSE
Laephotis angolensis	22.2329	6.475	0.183545	SMB9	MAMMALIA	CHIROPTERA	VESPERTILIONIDAE	7.48	19.9037	m_aer_insectivore	0	1	0	0	0	0	0.88	0.83	0.83	0.85	0.94	0.46	0.059	0.085	0.085	0.058	0.11	0.084	166.302	FALSE	FALSE	TRUE	FALSE	FALSE	FALSE	FALSE	FALSE	FALSE	FALSE	FALSE	FALSE	FALSE	FALSE	FALSE	FALSE	FALSE	FALSE	FALSE	FALSE
Laephotis botswanae	29.4466	8.54	0.236042	SMB9	MAMMALIA	CHIROPTERA	VESPERTILIONIDAE	7.2	19.326	m_aer_insectivore	0	1	0	0	0	0	0.88	0.83	0.83	0.85	0.94	0.46	0.059	0.085	0.085	0.058	0.11	0.084	212.016	FALSE	FALSE	TRUE	FALSE	FALSE	FALSE	FALSE	FALSE	FALSE	FALSE	FALSE	FALSE	FALSE	FALSE	FALSE	FALSE	FALSE	FALSE	FALSE	FALSE
Laephotis namibensis	25.3058	7.718	0.208912	SMB9	MAMMALIA	CHIROPTERA	VESPERTILIONIDAE	7.48	19.9037	m_aer_insectivore	0	1	0	0	0	0	0.88	0.83	0.83	0.85	0.94	0.46	0.059	0.085	0.085	0.058	0.11	0.084	189.287	FALSE	FALSE	TRUE	FALSE	FALSE	FALSE	FALSE	FALSE	FALSE	FALSE	FALSE	FALSE	FALSE	FALSE	FALSE	FALSE	FALSE	FALSE	FALSE	FALSE
Laephotis wintoni	30.6918	9.139	0.213721	SMB9	MAMMALIA	CHIROPTERA	VESPERTILIONIDAE	6	16.7886	m_aer_insectivore	0	1	0	0	0	0	0.88	0.83	0.83	0.85	0.94	0.46	0.059	0.085	0.085	0.058	0.11	0.084	184.151	FALSE	FALSE	TRUE	FALSE	FALSE	FALSE	FALSE	FALSE	FALSE	FALSE	FALSE	FALSE	FALSE	FALSE	FALSE	FALSE	FALSE	FALSE	FALSE	FALSE
Lamottemys okuensis	635.906	193.048	49.1757	SMR3	MAMMALIA	RODENTIA	MURIDAE	75.89	119.065	m_terr_frug_gran_herb	0	0.1	0.1	0	0.2	0.6	0.88	0.83	0.83	0.85	0.94	0.46	0.059	0.085	0.085	0.058	0.11	0.084	48258.9	FALSE	FALSE	FALSE	FALSE	FALSE	FALSE	FALSE	FALSE	FALSE	FALSE	FALSE	FALSE	FALSE	FALSE	FALSE	FALSE	FALSE	FALSE	FALSE	FALSE
Lavia frons	18.9932	2.799	0.384798	SMB9	MAMMALIA	CHIROPTERA	MEGADERMATIDAE	23.93	48.8456	m_aer_insectivore	0	1	0	0	0	0	0.88	0.83	0.83	0.85	0.94	0.46	0.059	0.085	0.085	0.058	0.11	0.084	454.506	FALSE	FALSE	TRUE	FALSE	FALSE	FALSE	FALSE	FALSE	FALSE	FALSE	FALSE	FALSE	FALSE	FALSE	FALSE	FALSE	FALSE	FALSE	FALSE	FALSE
Lemniscomys bellieri	924.343	269.735	48.9493	SMR15	MAMMALIA	RODENTIA	MURIDAE	46.47	81.5341	m_terr_frug_gran_herb	0	0.1	0	0	0.3	0.6	0.88	0.83	0.83	0.85	0.94	0.46	0.059	0.085	0.085	0.058	0.11	0.084	42954.2	TRUE	FALSE	FALSE	FALSE	FALSE	FALSE	FALSE	FALSE	FALSE	FALSE	FALSE	FALSE	FALSE	FALSE	FALSE	FALSE	FALSE	FALSE	FALSE	FALSE
Lemniscomys griselda	703.405	204.012	44.2006	SMR15	MAMMALIA	RODENTIA	MURIDAE	58	96.7495	m_terr_frug_gran_herb	0	0.1	0	0	0.3	0.6	0.88	0.83	0.83	0.85	0.94	0.46	0.059	0.085	0.085	0.058	0.11	0.084	40797.5	TRUE	FALSE	FALSE	FALSE	FALSE	FALSE	FALSE	FALSE	FALSE	FALSE	FALSE	FALSE	FALSE	FALSE	FALSE	FALSE	FALSE	FALSE	FALSE	FALSE
Lemniscomys hoogstraali	797.9	245.858	41.1612	SMR15	MAMMALIA	RODENTIA	MURIDAE	44.92	79.4265	m_terr_frug_gran_herb	0	0.1	0	0	0.3	0.6	0.88	0.83	0.83	0.85	0.94	0.46	0.059	0.085	0.085	0.058	0.11	0.084	35841.7	TRUE	FALSE	FALSE	FALSE	FALSE	FALSE	FALSE	FALSE	FALSE	FALSE	FALSE	FALSE	FALSE	FALSE	FALSE	FALSE	FALSE	FALSE	FALSE	FALSE
Lemniscomys linulus	832.454	248.929	42.5964	SMR15	MAMMALIA	RODENTIA	MURIDAE	44.45	78.7842	m_terr_frug_gran_herb	0	0.1	0	0	0.3	0.6	0.88	0.83	0.83	0.85	0.94	0.46	0.059	0.085	0.085	0.058	0.11	0.084	37002.6	TRUE	FALSE	FALSE	FALSE	FALSE	FALSE	FALSE	FALSE	FALSE	FALSE	FALSE	FALSE	FALSE	FALSE	FALSE	FALSE	FALSE	FALSE	FALSE	FALSE
Lemniscomys macculus	1639.59	487.063	56.2778	SMR15	MAMMALIA	RODENTIA	MURIDAE	26.5	52.8479	m_terr_frug_gran_herb	0	0.1	0	0	0.3	0.6	0.88	0.83	0.83	0.85	0.94	0.46	0.059	0.085	0.085	0.058	0.11	0.084	43449.2	TRUE	FALSE	FALSE	FALSE	FALSE	FALSE	FALSE	FALSE	FALSE	FALSE	FALSE	FALSE	FALSE	FALSE	FALSE	FALSE	FALSE	FALSE	FALSE	FALSE
Lemniscomys mittendorfi	807.505	243.114	39.4412	SMR15	MAMMALIA	RODENTIA	MURIDAE	41.85	75.2023	m_terr_frug_gran_herb	0	0.1	0	0	0.3	0.6	0.88	0.83	0.83	0.85	0.94	0.46	0.059	0.085	0.085	0.058	0.11	0.084	33794.1	TRUE	FALSE	FALSE	FALSE	FALSE	FALSE	FALSE	FALSE	FALSE	FALSE	FALSE	FALSE	FALSE	FALSE	FALSE	FALSE	FALSE	FALSE	FALSE	FALSE
Lemniscomys rosalia	931.673	265.531	59.5549	SMR15	MAMMALIA	RODENTIA	MURIDAE	59.3	98.4193	m_terr_frug_gran_herb	0	0.1	0	0	0.3	0.6	0.88	0.83	0.83	0.85	0.94	0.46	0.059	0.085	0.085	0.058	0.11	0.084	55248.2	TRUE	FALSE	FALSE	FALSE	FALSE	FALSE	FALSE	FALSE	FALSE	FALSE	FALSE	FALSE	FALSE	FALSE	FALSE	FALSE	FALSE	FALSE	FALSE	FALSE
Lemniscomys roseveari	686.407	203.277	35.2939	SMR15	MAMMALIA	RODENTIA	MURIDAE	44.73	79.167	m_terr_frug_gran_herb	0	0.1	0	0	0.3	0.6	0.88	0.83	0.83	0.85	0.94	0.46	0.059	0.085	0.085	0.058	0.11	0.084	30703	TRUE	FALSE	FALSE	FALSE	FALSE	FALSE	FALSE	FALSE	FALSE	FALSE	FALSE	FALSE	FALSE	FALSE	FALSE	FALSE	FALSE	FALSE	FALSE	FALSE
Lemniscomys striatus	1002.39	294.756	45.5648	SMR15	MAMMALIA	RODENTIA	MURIDAE	38.13	69.9874	m_terr_frug_gran_herb	0	0.1	0	0	0.3	0.6	0.88	0.83	0.83	0.85	0.94	0.46	0.059	0.085	0.085	0.058	0.11	0.084	38221	TRUE	FALSE	FALSE	FALSE	FALSE	FALSE	FALSE	FALSE	FALSE	FALSE	FALSE	FALSE	FALSE	FALSE	FALSE	FALSE	FALSE	FALSE	FALSE	FALSE
Lemniscomys zebra	932.414	290.836	44.9614	SMR15	MAMMALIA	RODENTIA	MURIDAE	41.16	74.2433	m_terr_frug_gran_herb	0	0.1	0	0	0.3	0.6	0.88	0.83	0.83	0.85	0.94	0.46	0.059	0.085	0.085	0.058	0.11	0.084	38378.1	TRUE	FALSE	FALSE	FALSE	FALSE	FALSE	FALSE	FALSE	FALSE	FALSE	FALSE	FALSE	FALSE	FALSE	FALSE	FALSE	FALSE	FALSE	FALSE	FALSE
Leptailurus serval	0.0604235	0.051	0.153989	SC11	MAMMALIA	CARNIVORA	FELIDAE	12000	5934.84	m_carnivore	1	0	0	0	0	0	0.65	0.83	0.83	0.85	0.94	0.32	0.059	0.085	0.085	0.058	0.11	0.107	725.08	FALSE	FALSE	FALSE	TRUE	FALSE	FALSE	FALSE	FALSE	FALSE	FALSE	FALSE	FALSE	FALSE	FALSE	FALSE	FALSE	FALSE	FALSE	FALSE	FALSE
Lepus capensis	29.581	18.043	73.251	SMR8	MAMMALIA	LAGOMORPHA	LEPORIDAE	3261.67	2170.99	m_terr_frug_gran_herb	0	0	0	0	0	1	0.65	0.83	0.83	0.85	0.94	0.32	0.059	0.085	0.085	0.058	0.11	0.107	96483.5	FALSE	FALSE	FALSE	FALSE	FALSE	FALSE	FALSE	FALSE	FALSE	FALSE	FALSE	FALSE	FALSE	FALSE	FALSE	FALSE	FALSE	FALSE	FALSE	FALSE
Lepus fagani	83.6014	24.856	144.567	SMR8	MAMMALIA	LAGOMORPHA	LEPORIDAE	2048.51	1516.05	m_terr_frug_gran_herb	0	0	0	0	0	1	0.65	0.83	0.83	0.85	0.94	0.32	0.059	0.085	0.085	0.058	0.11	0.107	171258	FALSE	FALSE	FALSE	FALSE	FALSE	FALSE	FALSE	FALSE	FALSE	FALSE	FALSE	FALSE	FALSE	FALSE	FALSE	FALSE	FALSE	FALSE	FALSE	FALSE
Lepus habessinicus	89.1689	26.866	152.276	SMR8	MAMMALIA	LAGOMORPHA	LEPORIDAE	2015.56	1497.19	m_terr_frug_gran_herb	0	0	0	0	0	1	0.65	0.83	0.83	0.85	0.94	0.32	0.059	0.085	0.085	0.058	0.11	0.107	179725	FALSE	FALSE	FALSE	FALSE	FALSE	FALSE	FALSE	FALSE	FALSE	FALSE	FALSE	FALSE	FALSE	FALSE	FALSE	FALSE	FALSE	FALSE	FALSE	FALSE
Lepus saxatilis	16.2364	9.757	31.3527	SMR8	MAMMALIA	LAGOMORPHA	LEPORIDAE	2363.33	1692.95	m_terr_frug_gran_herb	0	0	0	0	0	1	0.65	0.83	0.83	0.85	0.94	0.32	0.059	0.085	0.085	0.058	0.11	0.107	38371.9	FALSE	FALSE	FALSE	FALSE	FALSE	FALSE	FALSE	FALSE	FALSE	FALSE	FALSE	FALSE	FALSE	FALSE	FALSE	FALSE	FALSE	FALSE	FALSE	FALSE
Lepus starcki	69.8391	20.944	151.596	SMR8	MAMMALIA	LAGOMORPHA	LEPORIDAE	2750	1903.04	m_terr_frug_gran_herb	0	0	0	0	0	1	0.65	0.83	0.83	0.85	0.94	0.32	0.059	0.085	0.085	0.058	0.11	0.107	192058	FALSE	FALSE	FALSE	FALSE	FALSE	FALSE	FALSE	FALSE	FALSE	FALSE	FALSE	FALSE	FALSE	FALSE	FALSE	FALSE	FALSE	FALSE	FALSE	FALSE
Lepus victoriae	81.1531	24.793	125.012	SMR8	MAMMALIA	LAGOMORPHA	LEPORIDAE	1763.61	1350.53	m_terr_frug_gran_herb	0	0	0	0	0	1	0.65	0.83	0.83	0.85	0.94	0.32	0.059	0.085	0.085	0.058	0.11	0.107	143122	FALSE	FALSE	FALSE	FALSE	FALSE	FALSE	FALSE	FALSE	FALSE	FALSE	FALSE	FALSE	FALSE	FALSE	FALSE	FALSE	FALSE	FALSE	FALSE	FALSE
Liberiictis kuhni	6.09656	1.776	5.13401	SC7	MAMMALIA	CARNIVORA	HERPESTIDAE	2150.01	1573.72	m_terr_insectivore	0.2	0.8	0	0	0	0	0.65	0.83	0.83	0.85	0.94	0.32	0.059	0.085	0.085	0.058	0.11	0.107	13107.7	FALSE	FALSE	TRUE	FALSE	FALSE	FALSE	FALSE	FALSE	FALSE	FALSE	FALSE	FALSE	FALSE	FALSE	FALSE	FALSE	FALSE	FALSE	FALSE	FALSE
Lissonycteris angolensis	28.9225	8.588	1.33087	SMB3	MAMMALIA	CHIROPTERA	PTEROPODIDAE	68.31	109.775	m_arb_frugivore	0	0	0.6	0.4	0	0	0.88	0.83	0.83	0.85	0.94	0.46	0.059	0.085	0.085	0.058	0.11	0.084	1975.69	FALSE	FALSE	FALSE	FALSE	FALSE	TRUE	FALSE	FALSE	FALSE	FALSE	FALSE	FALSE	FALSE	FALSE	FALSE	FALSE	FALSE	FALSE	FALSE	FALSE
Litocranius walleri	0.13044	0.116	1.37596	LH7	MAMMALIA	CETARTIODACTYLA	BOVIDAE	37999.7	14450.1	m_large_herbivore	0	0	0	0	0	1	0.65	0.83	0.83	0.85	0.94	0.5	0.059	0.085	0.085	0.058	0.11	0.107	4956.67	FALSE	FALSE	FALSE	FALSE	FALSE	FALSE	FALSE	FALSE	TRUE	FALSE	FALSE	FALSE	FALSE	FALSE	FALSE	FALSE	FALSE	FALSE	FALSE	FALSE
Lophiomys imhausi	174.403	53.342	139.559	SMR1	MAMMALIA	RODENTIA	CRICETIDAE	755.01	701.555	m_arb_herbivore	0	0	0	0	0	1	0.65	0.83	0.83	0.85	0.94	0.32	0.059	0.085	0.085	0.058	0.11	0.107	131676	FALSE	FALSE	FALSE	FALSE	FALSE	FALSE	FALSE	FALSE	FALSE	FALSE	FALSE	FALSE	FALSE	FALSE	FALSE	FALSE	FALSE	FALSE	FALSE	FALSE
Lophocebus albigena	10.0937	8.934	33.5738	PR2	MAMMALIA	PRIMATES	CERCOPITHECIDAE	7690.06	4209.4	m_arb_frugivore	0	0	0.5	0	0	0.5	0.65	0.83	0.83	0.85	0.94	0.32	0.059	0.085	0.085	0.058	0.11	0.107	77620.8	FALSE	FALSE	FALSE	FALSE	FALSE	TRUE	TRUE	FALSE	FALSE	FALSE	FALSE	FALSE	FALSE	FALSE	FALSE	FALSE	FALSE	FALSE	FALSE	FALSE
Lophocebus aterrimus	59.0489	44.478	93.8701	PR2	MAMMALIA	PRIMATES	CERCOPITHECIDAE	6510.37	3701.57	m_arb_frugivore	0	0	0.4	0.2	0.4	0	0.65	0.83	0.83	0.85	0.94	0.32	0.059	0.085	0.085	0.058	0.11	0.107	384430	FALSE	FALSE	FALSE	FALSE	FALSE	TRUE	FALSE	FALSE	FALSE	FALSE	FALSE	FALSE	FALSE	FALSE	FALSE	FALSE	FALSE	FALSE	FALSE	FALSE
Lophuromys brevicaudus	426.561	127.425	13.1073	SMR3	MAMMALIA	RODENTIA	MURIDAE	36.5	67.6663	m_terr_insectivore	0.1	0.8	0	0	0	0.1	0.88	0.83	0.83	0.85	0.94	0.46	0.059	0.085	0.085	0.058	0.11	0.084	15569.5	FALSE	FALSE	TRUE	FALSE	FALSE	FALSE	FALSE	FALSE	FALSE	FALSE	FALSE	FALSE	FALSE	FALSE	FALSE	FALSE	FALSE	FALSE	FALSE	FALSE
Lophuromys chercherensis	319.138	251.452	14.393	SMR3	MAMMALIA	RODENTIA	MURIDAE	60	99.315	m_terr_insectivore	0.1	0.8	0	0	0	0.1	0.88	0.83	0.83	0.85	0.94	0.46	0.059	0.085	0.085	0.058	0.11	0.084	19148.3	FALSE	FALSE	TRUE	FALSE	FALSE	FALSE	FALSE	FALSE	FALSE	FALSE	FALSE	FALSE	FALSE	FALSE	FALSE	FALSE	FALSE	FALSE	FALSE	FALSE
Lophuromys chrysopus	470.937	138.742	14.4708	SMR3	MAMMALIA	RODENTIA	MURIDAE	36.5	67.6663	m_terr_insectivore	0.1	0.8	0	0	0	0.1	0.88	0.83	0.83	0.85	0.94	0.46	0.059	0.085	0.085	0.058	0.11	0.084	17189.2	FALSE	FALSE	TRUE	FALSE	FALSE	FALSE	FALSE	FALSE	FALSE	FALSE	FALSE	FALSE	FALSE	FALSE	FALSE	FALSE	FALSE	FALSE	FALSE	FALSE
Lophuromys cinereus	326.623	251.452	14.7306	SMR3	MAMMALIA	RODENTIA	MURIDAE	60	99.315	m_terr_insectivore	0.1	0.8	0	0	0	0.1	0.88	0.83	0.83	0.85	0.94	0.46	0.059	0.085	0.085	0.058	0.11	0.084	19597.4	FALSE	FALSE	TRUE	FALSE	FALSE	FALSE	FALSE	FALSE	FALSE	FALSE	FALSE	FALSE	FALSE	FALSE	FALSE	FALSE	FALSE	FALSE	FALSE	FALSE
Lophuromys dieterleni	392.241	101.953	12.0527	SMR3	MAMMALIA	RODENTIA	MURIDAE	36.5	67.6663	m_terr_insectivore	0.1	0.8	0	0	0	0.1	0.88	0.83	0.83	0.85	0.94	0.46	0.059	0.085	0.085	0.058	0.11	0.084	14316.8	FALSE	FALSE	TRUE	FALSE	FALSE	FALSE	FALSE	FALSE	FALSE	FALSE	FALSE	FALSE	FALSE	FALSE	FALSE	FALSE	FALSE	FALSE	FALSE	FALSE
Lophuromys eisentrauti	196.635	54.248	8.19994	SMR3	MAMMALIA	RODENTIA	MURIDAE	54.21	91.8314	m_terr_insectivore	0.1	0.8	0	0	0	0.1	0.88	0.83	0.83	0.85	0.94	0.46	0.059	0.085	0.085	0.058	0.11	0.084	10659.6	FALSE	FALSE	TRUE	FALSE	FALSE	FALSE	FALSE	FALSE	FALSE	FALSE	FALSE	FALSE	FALSE	FALSE	FALSE	FALSE	FALSE	FALSE	FALSE	FALSE
Lophuromys flavopunctatus	318.525	251.452	14.3654	SMR3	MAMMALIA	RODENTIA	MURIDAE	60	99.315	m_terr_insectivore	0.1	0.8	0	0	0	0.1	0.88	0.83	0.83	0.85	0.94	0.46	0.059	0.085	0.085	0.058	0.11	0.084	19111.5	FALSE	FALSE	TRUE	FALSE	FALSE	FALSE	FALSE	FALSE	FALSE	FALSE	FALSE	FALSE	FALSE	FALSE	FALSE	FALSE	FALSE	FALSE	FALSE	FALSE
Lophuromys huttereri	214.077	63.358	6.5781	SMR14	MAMMALIA	RODENTIA	MURIDAE	36.5	67.6663	m_terr_insectivore	0.1	0.8	0	0	0	0.1	0.88	0.83	0.83	0.85	0.94	0.46	0.059	0.085	0.085	0.058	0.11	0.084	7813.81	FALSE	FALSE	TRUE	FALSE	FALSE	FALSE	FALSE	FALSE	FALSE	FALSE	FALSE	FALSE	FALSE	FALSE	FALSE	FALSE	FALSE	FALSE	FALSE	FALSE
Lophuromys kilonzoi	318.816	251.452	14.3785	SMR3	MAMMALIA	RODENTIA	MURIDAE	60	99.315	m_terr_insectivore	0.1	0.8	0	0	0	0.1	0.88	0.83	0.83	0.85	0.94	0.46	0.059	0.085	0.085	0.058	0.11	0.084	19128.9	FALSE	FALSE	TRUE	FALSE	FALSE	FALSE	FALSE	FALSE	FALSE	FALSE	FALSE	FALSE	FALSE	FALSE	FALSE	FALSE	FALSE	FALSE	FALSE	FALSE
Lophuromys luteogaster	211.423	67.854	6.4993	SMR14	MAMMALIA	RODENTIA	MURIDAE	36.52	67.6949	m_terr_insectivore	0.1	0.8	0	0	0	0.1	0.88	0.83	0.83	0.85	0.94	0.46	0.059	0.085	0.085	0.058	0.11	0.084	7721.17	FALSE	FALSE	TRUE	FALSE	FALSE	FALSE	FALSE	FALSE	FALSE	FALSE	FALSE	FALSE	FALSE	FALSE	FALSE	FALSE	FALSE	FALSE	FALSE	FALSE
Lophuromys machangui	323.96	251.452	14.6105	SMR3	MAMMALIA	RODENTIA	MURIDAE	60	99.315	m_terr_insectivore	0.1	0.8	0	0	0	0.1	0.88	0.83	0.83	0.85	0.94	0.46	0.059	0.085	0.085	0.058	0.11	0.084	19437.6	FALSE	FALSE	TRUE	FALSE	FALSE	FALSE	FALSE	FALSE	FALSE	FALSE	FALSE	FALSE	FALSE	FALSE	FALSE	FALSE	FALSE	FALSE	FALSE	FALSE
Lophuromys makundii	324.328	251.452	14.6271	SMR3	MAMMALIA	RODENTIA	MURIDAE	60	99.315	m_terr_insectivore	0.1	0.8	0	0	0	0.1	0.88	0.83	0.83	0.85	0.94	0.46	0.059	0.085	0.085	0.058	0.11	0.084	19459.7	FALSE	FALSE	TRUE	FALSE	FALSE	FALSE	FALSE	FALSE	FALSE	FALSE	FALSE	FALSE	FALSE	FALSE	FALSE	FALSE	FALSE	FALSE	FALSE	FALSE
Lophuromys medicaudatus	327.859	96.572	10.0488	SMR3	MAMMALIA	RODENTIA	MURIDAE	36.38	67.4945	m_terr_insectivore	0.1	0.8	0	0	0	0.1	0.88	0.83	0.83	0.85	0.94	0.46	0.059	0.085	0.085	0.058	0.11	0.084	11927.5	FALSE	FALSE	TRUE	FALSE	FALSE	FALSE	FALSE	FALSE	FALSE	FALSE	FALSE	FALSE	FALSE	FALSE	FALSE	FALSE	FALSE	FALSE	FALSE	FALSE
Lophuromys melanonyx	771.067	230.134	8.85466	SMR3	MAMMALIA	RODENTIA	MURIDAE	10.2	25.2884	m_terr_insectivore	0.1	0.8	0	0	0	0.1	0.88	0.83	0.83	0.85	0.94	0.46	0.059	0.085	0.085	0.058	0.11	0.084	7864.89	FALSE	FALSE	TRUE	FALSE	FALSE	FALSE	FALSE	FALSE	FALSE	FALSE	FALSE	FALSE	FALSE	FALSE	FALSE	FALSE	FALSE	FALSE	FALSE	FALSE
Lophuromys menageshae	322.876	251.452	14.5616	SMR3	MAMMALIA	RODENTIA	MURIDAE	60	99.315	m_terr_insectivore	0.1	0.8	0	0	0	0.1	0.88	0.83	0.83	0.85	0.94	0.46	0.059	0.085	0.085	0.058	0.11	0.084	19372.6	FALSE	FALSE	TRUE	FALSE	FALSE	FALSE	FALSE	FALSE	FALSE	FALSE	FALSE	FALSE	FALSE	FALSE	FALSE	FALSE	FALSE	FALSE	FALSE	FALSE
Lophuromys nudicaudus	276.877	80.338	7.79522	SMR14	MAMMALIA	RODENTIA	MURIDAE	32.59	61.9988	m_terr_insectivore	0.1	0.8	0	0	0	0.1	0.88	0.83	0.83	0.85	0.94	0.46	0.059	0.085	0.085	0.058	0.11	0.084	9023.42	FALSE	FALSE	TRUE	FALSE	FALSE	FALSE	FALSE	FALSE	FALSE	FALSE	FALSE	FALSE	FALSE	FALSE	FALSE	FALSE	FALSE	FALSE	FALSE	FALSE
Lophuromys pseudosikapusi	323.704	251.452	14.599	SMR3	MAMMALIA	RODENTIA	MURIDAE	60	99.315	m_terr_insectivore	0.1	0.8	0	0	0	0.1	0.88	0.83	0.83	0.85	0.94	0.46	0.059	0.085	0.085	0.058	0.11	0.084	19422.3	FALSE	FALSE	TRUE	FALSE	FALSE	FALSE	FALSE	FALSE	FALSE	FALSE	FALSE	FALSE	FALSE	FALSE	FALSE	FALSE	FALSE	FALSE	FALSE	FALSE
Lophuromys rahmi	298.907	93.583	9.47478	SMR3	MAMMALIA	RODENTIA	MURIDAE	38	69.8032	m_terr_insectivore	0.1	0.8	0	0	0	0.1	0.88	0.83	0.83	0.85	0.94	0.46	0.059	0.085	0.085	0.058	0.11	0.084	11358.5	FALSE	FALSE	TRUE	FALSE	FALSE	FALSE	FALSE	FALSE	FALSE	FALSE	FALSE	FALSE	FALSE	FALSE	FALSE	FALSE	FALSE	FALSE	FALSE	FALSE
Lophuromys roseveari	293.856	88.099	9.02954	SMR3	MAMMALIA	RODENTIA	MURIDAE	36.5	67.6663	m_terr_insectivore	0.1	0.8	0	0	0	0.1	0.88	0.83	0.83	0.85	0.94	0.46	0.059	0.085	0.085	0.058	0.11	0.084	10725.8	FALSE	FALSE	TRUE	FALSE	FALSE	FALSE	FALSE	FALSE	FALSE	FALSE	FALSE	FALSE	FALSE	FALSE	FALSE	FALSE	FALSE	FALSE	FALSE	FALSE
Lophuromys sabunii	323.168	251.452	14.5747	SMR3	MAMMALIA	RODENTIA	MURIDAE	60	99.315	m_terr_insectivore	0.1	0.8	0	0	0	0.1	0.88	0.83	0.83	0.85	0.94	0.46	0.059	0.085	0.085	0.058	0.11	0.084	19390.1	FALSE	FALSE	TRUE	FALSE	FALSE	FALSE	FALSE	FALSE	FALSE	FALSE	FALSE	FALSE	FALSE	FALSE	FALSE	FALSE	FALSE	FALSE	FALSE	FALSE
Lophuromys sikapusi	145.363	44.393	7.71361	SMR14	MAMMALIA	RODENTIA	MURIDAE	74.07	116.855	m_terr_insectivore	0.1	0.8	0	0	0	0.1	0.88	0.83	0.83	0.85	0.94	0.46	0.059	0.085	0.085	0.058	0.11	0.084	10767	FALSE	FALSE	TRUE	FALSE	FALSE	FALSE	FALSE	FALSE	FALSE	FALSE	FALSE	FALSE	FALSE	FALSE	FALSE	FALSE	FALSE	FALSE	FALSE	FALSE
Lophuromys simensis	324.295	251.452	14.6256	SMR3	MAMMALIA	RODENTIA	MURIDAE	60	99.315	m_terr_insectivore	0.1	0.8	0	0	0	0.1	0.88	0.83	0.83	0.85	0.94	0.46	0.059	0.085	0.085	0.058	0.11	0.084	19457.7	FALSE	FALSE	TRUE	FALSE	FALSE	FALSE	FALSE	FALSE	FALSE	FALSE	FALSE	FALSE	FALSE	FALSE	FALSE	FALSE	FALSE	FALSE	FALSE	FALSE
Lophuromys stanleyi	324.926	251.452	14.654	SMR3	MAMMALIA	RODENTIA	MURIDAE	60	99.315	m_terr_insectivore	0.1	0.8	0	0	0	0.1	0.88	0.83	0.83	0.85	0.94	0.46	0.059	0.085	0.085	0.058	0.11	0.084	19495.5	FALSE	FALSE	TRUE	FALSE	FALSE	FALSE	FALSE	FALSE	FALSE	FALSE	FALSE	FALSE	FALSE	FALSE	FALSE	FALSE	FALSE	FALSE	FALSE	FALSE
Lophuromys woosnami	318.312	92.295	10.9304	SMR3	MAMMALIA	RODENTIA	MURIDAE	42.15	75.6181	m_terr_insectivore	0.1	0.8	0	0	0	0.1	0.88	0.83	0.83	0.85	0.94	0.46	0.059	0.085	0.085	0.058	0.11	0.084	13416.8	FALSE	FALSE	TRUE	FALSE	FALSE	FALSE	FALSE	FALSE	FALSE	FALSE	FALSE	FALSE	FALSE	FALSE	FALSE	FALSE	FALSE	FALSE	FALSE	FALSE
Loxodonta africana	0.388951	0.375	388.546	LH1	MAMMALIA	PROBOSCIDEA	ELEPHANTIDAE	3.94003e+06	520006	m_large_herbivore	0	0	0	0	0	1	0.65	0.83	0.83	0.85	0.94	0.19	0.059	0.085	0.085	0.058	0.11	0.107	1.53248e+06	FALSE	FALSE	FALSE	FALSE	FALSE	FALSE	FALSE	TRUE	TRUE	TRUE	TRUE	FALSE	FALSE	FALSE	FALSE	FALSE	FALSE	FALSE	FALSE	FALSE
Loxodonta cyclotis	0.233281	0.225	233.038	LH1	MAMMALIA	PROBOSCIDEA	ELEPHANTIDAE	3.94003e+06	520006	m_large_herbivore	0	0	0	0	0	1	0.65	0.83	0.83	0.85	0.94	0.19	0.059	0.085	0.085	0.058	0.11	0.107	919136	FALSE	FALSE	FALSE	FALSE	FALSE	FALSE	FALSE	TRUE	TRUE	FALSE	TRUE	FALSE	FALSE	FALSE	FALSE	FALSE	FALSE	FALSE	FALSE	FALSE
Lycaon pictus	0.0466032	0.038	0.18997	LC5	MAMMALIA	CARNIVORA	CANIDAE	22050.1	9492.81	m_carnivore	1	0	0	0	0	0	0.65	0.83	0.83	0.85	0.94	0.32	0.059	0.085	0.085	0.058	0.11	0.107	1027.6	FALSE	FALSE	FALSE	FALSE	TRUE	FALSE	FALSE	FALSE	FALSE	FALSE	FALSE	FALSE	FALSE	FALSE	FALSE	FALSE	FALSE	FALSE	FALSE	FALSE
Macronycteris gigas	5.07896	0.812	0.346695	SMB1	MAMMALIA	CHIROPTERA	HIPPOSIDERIDAE	115.42	164.575	m_aer_insectivore	0	1	0	0	0	0	0.88	0.83	0.83	0.85	0.94	0.46	0.059	0.085	0.085	0.058	0.11	0.084	586.213	FALSE	FALSE	TRUE	FALSE	FALSE	FALSE	FALSE	FALSE	FALSE	FALSE	FALSE	FALSE	FALSE	FALSE	FALSE	FALSE	FALSE	FALSE	FALSE	FALSE
Macronycteris vittatus	46.7488	7.052	0.624071	SMB1	MAMMALIA	CHIROPTERA	HIPPOSIDERIDAE	13.94	32.185	m_aer_insectivore	0	1	0	0	0	0	0.88	0.83	0.83	0.85	0.94	0.46	0.059	0.085	0.085	0.058	0.11	0.084	651.679	FALSE	FALSE	TRUE	FALSE	FALSE	FALSE	FALSE	FALSE	FALSE	FALSE	FALSE	FALSE	FALSE	FALSE	FALSE	FALSE	FALSE	FALSE	FALSE	FALSE
Macroscelides flavicaudatus	722.635	209.536	23.0516	SMI2	MAMMALIA	MACROSCELIDEA	MACROSCELIDIDAE	38.2	70.0866	m_terr_insectivore	0	0.8	0.1	0	0	0.1	0.88	0.83	0.83	0.85	0.94	0.46	0.059	0.085	0.085	0.058	0.11	0.084	27604.7	FALSE	FALSE	TRUE	FALSE	FALSE	FALSE	FALSE	FALSE	FALSE	FALSE	FALSE	FALSE	FALSE	FALSE	FALSE	FALSE	FALSE	FALSE	FALSE	FALSE
Macroscelides micus	695.136	209.536	22.1744	SMI2	MAMMALIA	MACROSCELIDEA	MACROSCELIDIDAE	38.2	70.0866	m_terr_insectivore	0	0.8	0.1	0	0	0.1	0.88	0.83	0.83	0.85	0.94	0.46	0.059	0.085	0.085	0.058	0.11	0.084	26554.2	FALSE	FALSE	TRUE	FALSE	FALSE	FALSE	FALSE	FALSE	FALSE	FALSE	FALSE	FALSE	FALSE	FALSE	FALSE	FALSE	FALSE	FALSE	FALSE	FALSE
Macroscelides proboscideus	734.771	209.536	23.4387	SMI2	MAMMALIA	MACROSCELIDEA	MACROSCELIDIDAE	38.2	70.0866	m_terr_insectivore	0	0.8	0.1	0	0	0.1	0.88	0.83	0.83	0.85	0.94	0.46	0.059	0.085	0.085	0.058	0.11	0.084	28068.3	FALSE	FALSE	TRUE	FALSE	FALSE	FALSE	FALSE	FALSE	FALSE	FALSE	FALSE	FALSE	FALSE	FALSE	FALSE	FALSE	FALSE	FALSE	FALSE	FALSE
Madoqua guentheri	6.1276	4.217	18.4689	LH9	MAMMALIA	CETARTIODACTYLA	BOVIDAE	7499.98	4128.84	m_large_herbivore	0	0	0	0	0	1	0.65	0.83	0.83	0.85	0.94	0.5	0.059	0.085	0.085	0.058	0.11	0.107	45956.9	FALSE	FALSE	FALSE	FALSE	FALSE	FALSE	FALSE	FALSE	TRUE	FALSE	FALSE	FALSE	FALSE	FALSE	FALSE	FALSE	FALSE	FALSE	FALSE	FALSE
Madoqua kirkii	3.03941	2.294	7.00709	LH9	MAMMALIA	CETARTIODACTYLA	BOVIDAE	5300.05	3158.1	m_large_herbivore	0	0	0	0	0	1	0.65	0.83	0.83	0.85	0.94	0.5	0.059	0.085	0.085	0.058	0.11	0.107	16109	FALSE	FALSE	FALSE	FALSE	FALSE	FALSE	FALSE	FALSE	TRUE	FALSE	FALSE	FALSE	FALSE	FALSE	FALSE	FALSE	FALSE	FALSE	FALSE	FALSE
Madoqua piacentinii	47.7618	13.879	61.6446	LH9	MAMMALIA	CETARTIODACTYLA	BOVIDAE	2500	1768.04	m_large_herbivore	0	0	0	0	0	1	0.65	0.83	0.83	0.85	0.94	0.5	0.059	0.085	0.085	0.058	0.11	0.107	119404	FALSE	FALSE	FALSE	FALSE	FALSE	FALSE	FALSE	FALSE	TRUE	FALSE	FALSE	FALSE	FALSE	FALSE	FALSE	FALSE	FALSE	FALSE	FALSE	FALSE
Madoqua saltiana	39.326	11.87	62.1521	LH9	MAMMALIA	CETARTIODACTYLA	BOVIDAE	3249.97	2164.98	m_large_herbivore	0	0	0	0	0	1	0.65	0.83	0.83	0.85	0.94	0.5	0.059	0.085	0.085	0.058	0.11	0.107	127808	FALSE	FALSE	FALSE	FALSE	FALSE	FALSE	FALSE	FALSE	TRUE	FALSE	FALSE	FALSE	FALSE	FALSE	FALSE	FALSE	FALSE	FALSE	FALSE	FALSE
Malacomys cansdalei	485.382	143.252	24.673	SMR11	MAMMALIA	RODENTIA	MURIDAE	68.39	109.874	m_terr_insectivore	0	0.5	0.2	0	0.2	0.1	0.88	0.83	0.83	0.85	0.94	0.46	0.059	0.085	0.085	0.058	0.11	0.084	33195.3	FALSE	FALSE	TRUE	FALSE	FALSE	FALSE	FALSE	FALSE	FALSE	FALSE	FALSE	FALSE	FALSE	FALSE	FALSE	FALSE	FALSE	FALSE	FALSE	FALSE
Malacomys edwardsi	502.463	146.763	24.5436	SMR11	MAMMALIA	RODENTIA	MURIDAE	64.95	105.583	m_terr_insectivore	0	0.5	0.2	0	0.2	0.1	0.88	0.83	0.83	0.85	0.94	0.46	0.059	0.085	0.085	0.058	0.11	0.084	32635	FALSE	FALSE	TRUE	FALSE	FALSE	FALSE	FALSE	FALSE	FALSE	FALSE	FALSE	FALSE	FALSE	FALSE	FALSE	FALSE	FALSE	FALSE	FALSE	FALSE
Malacomys longipes	358.945	104.681	23.6301	SMR11	MAMMALIA	RODENTIA	MURIDAE	95.6	142.297	m_terr_insectivore	0	0.5	0.2	0	0.2	0.1	0.88	0.83	0.83	0.85	0.94	0.46	0.059	0.085	0.085	0.058	0.11	0.084	34315.1	FALSE	FALSE	TRUE	FALSE	FALSE	FALSE	FALSE	FALSE	FALSE	FALSE	FALSE	FALSE	FALSE	FALSE	FALSE	FALSE	FALSE	FALSE	FALSE	FALSE
Malacothrix typica	4341.06	1286.85	107.532	SMR16	MAMMALIA	RODENTIA	NESOMYIDAE	13.4	31.2181	m_terr_frug_gran_herb	0	0	0	0	0	1	0.88	0.83	0.83	0.85	0.94	0.46	0.059	0.085	0.085	0.058	0.11	0.084	58170.3	FALSE	FALSE	FALSE	FALSE	FALSE	FALSE	FALSE	FALSE	FALSE	FALSE	FALSE	FALSE	FALSE	FALSE	FALSE	FALSE	FALSE	FALSE	FALSE	FALSE
Mandrillus leucophaeus	13.7567	4.024	50.5321	PR2	MAMMALIA	PRIMATES	CERCOPITHECIDAE	15000	7050.56	m_arb_frugivore	0.1	0.1	0.4	0	0.3	0.1	0.65	0.83	0.83	0.85	0.94	0.32	0.059	0.085	0.085	0.058	0.11	0.107	206350	FALSE	FALSE	FALSE	FALSE	FALSE	TRUE	FALSE	FALSE	FALSE	FALSE	FALSE	FALSE	FALSE	FALSE	FALSE	FALSE	FALSE	FALSE	FALSE	FALSE
Mandrillus sphinx	7.6736	5.358	32.7946	PR2	MAMMALIA	PRIMATES	CERCOPITHECIDAE	18249.9	8203.04	m_arb_frugivore	0.1	0.1	0.4	0	0.3	0.1	0.65	0.83	0.83	0.85	0.94	0.32	0.059	0.085	0.085	0.058	0.11	0.107	140042	FALSE	FALSE	FALSE	FALSE	FALSE	TRUE	FALSE	FALSE	FALSE	FALSE	FALSE	FALSE	FALSE	FALSE	FALSE	FALSE	FALSE	FALSE	FALSE	FALSE
Massoutiera mzabi	987.386	166.513	192.525	SMR7	MAMMALIA	RODENTIA	CTENODACTYLIDAE	194	245.734	m_terr_frug_gran_herb	0	0	0	0	0	1	0.88	0.83	0.83	0.85	0.94	0.46	0.059	0.085	0.085	0.058	0.11	0.084	191553	FALSE	FALSE	FALSE	FALSE	FALSE	FALSE	FALSE	FALSE	FALSE	FALSE	FALSE	FALSE	FALSE	FALSE	FALSE	FALSE	FALSE	FALSE	FALSE	FALSE
Mastomys awashensis	867.392	260.26	40.0342	SMR15	MAMMALIA	RODENTIA	MURIDAE	49.89	86.1288	m_terr_omnivore	0	0.4	0	0	0.3	0.3	0.88	0.83	0.83	0.85	0.94	0.46	0.059	0.085	0.085	0.058	0.11	0.084	43274.2	TRUE	FALSE	TRUE	FALSE	FALSE	FALSE	FALSE	FALSE	FALSE	FALSE	FALSE	FALSE	FALSE	FALSE	FALSE	FALSE	FALSE	FALSE	FALSE	FALSE
Mastomys coucha	1047.87	288.445	43.508	SMR15	MAMMALIA	RODENTIA	MURIDAE	43.5	77.4811	m_terr_omnivore	0	0.4	0	0	0.3	0.3	0.88	0.83	0.83	0.85	0.94	0.46	0.059	0.085	0.085	0.058	0.11	0.084	45582.2	TRUE	FALSE	TRUE	FALSE	FALSE	FALSE	FALSE	FALSE	FALSE	FALSE	FALSE	FALSE	FALSE	FALSE	FALSE	FALSE	FALSE	FALSE	FALSE	FALSE
Mastomys erythroleucus	500.237	149.026	25.2944	SMR15	MAMMALIA	RODENTIA	MURIDAE	56.15	94.3583	m_terr_omnivore	0	0.4	0	0	0.3	0.3	0.88	0.83	0.83	0.85	0.94	0.46	0.059	0.085	0.085	0.058	0.11	0.084	28088.3	TRUE	FALSE	TRUE	FALSE	FALSE	FALSE	FALSE	FALSE	FALSE	FALSE	FALSE	FALSE	FALSE	FALSE	FALSE	FALSE	FALSE	FALSE	FALSE	FALSE
Mastomys huberti	498.531	148.386	23.0096	SMR15	MAMMALIA	RODENTIA	MURIDAE	49.89	86.1288	m_terr_omnivore	0	0.4	0	0	0.3	0.3	0.88	0.83	0.83	0.85	0.94	0.46	0.059	0.085	0.085	0.058	0.11	0.084	24871.7	TRUE	FALSE	TRUE	FALSE	FALSE	FALSE	FALSE	FALSE	FALSE	FALSE	FALSE	FALSE	FALSE	FALSE	FALSE	FALSE	FALSE	FALSE	FALSE	FALSE
Mastomys kollmannspergeri	435.729	131.785	21.8019	SMR15	MAMMALIA	RODENTIA	MURIDAE	55.39	93.3708	m_terr_omnivore	0	0.4	0	0	0.3	0.3	0.88	0.83	0.83	0.85	0.94	0.46	0.059	0.085	0.085	0.058	0.11	0.084	24135	TRUE	FALSE	TRUE	FALSE	FALSE	FALSE	FALSE	FALSE	FALSE	FALSE	FALSE	FALSE	FALSE	FALSE	FALSE	FALSE	FALSE	FALSE	FALSE	FALSE
Mastomys natalensis	1814.39	1436.68	82.1121	SMR15	MAMMALIA	RODENTIA	MURIDAE	54.54	92.2627	m_terr_insectivore	0	0.8	0	0	0	0.2	0.88	0.83	0.83	0.85	0.94	0.46	0.059	0.085	0.085	0.058	0.11	0.084	98956.6	FALSE	FALSE	TRUE	FALSE	FALSE	FALSE	FALSE	FALSE	FALSE	FALSE	FALSE	FALSE	FALSE	FALSE	FALSE	FALSE	FALSE	FALSE	FALSE	FALSE
Mastomys pernanus	854.315	266.842	40.9113	SMR15	MAMMALIA	RODENTIA	MURIDAE	52.33	89.363	m_terr_omnivore	0	0.4	0	0	0.3	0.3	0.88	0.83	0.83	0.85	0.94	0.46	0.059	0.085	0.085	0.058	0.11	0.084	44706.3	TRUE	FALSE	TRUE	FALSE	FALSE	FALSE	FALSE	FALSE	FALSE	FALSE	FALSE	FALSE	FALSE	FALSE	FALSE	FALSE	FALSE	FALSE	FALSE	FALSE
Mastomys shortridgei	791.304	226.035	34.5913	SMR15	MAMMALIA	RODENTIA	MURIDAE	46.5	81.5748	m_terr_omnivore	0	0.4	0	0	0.3	0.3	0.88	0.83	0.83	0.85	0.94	0.46	0.059	0.085	0.085	0.058	0.11	0.084	36795.6	TRUE	FALSE	TRUE	FALSE	FALSE	FALSE	FALSE	FALSE	FALSE	FALSE	FALSE	FALSE	FALSE	FALSE	FALSE	FALSE	FALSE	FALSE	FALSE	FALSE
Megadendromus nikolausi	816.986	251.187	34.1564	SMR13	MAMMALIA	RODENTIA	NESOMYIDAE	52	88.9276	m_terr_frug_gran_herb	0	0.2	0.3	0	0.4	0.1	0.88	0.83	0.83	0.85	0.94	0.46	0.059	0.085	0.085	0.058	0.11	0.084	42483.2	TRUE	FALSE	FALSE	FALSE	FALSE	TRUE	FALSE	FALSE	FALSE	FALSE	FALSE	FALSE	FALSE	FALSE	FALSE	FALSE	FALSE	FALSE	FALSE	FALSE
Megaloglossus azagnyi	77.805	23.009	1.06374	SMB10	MAMMALIA	CHIROPTERA	PTEROPODIDAE	15.66	35.2096	m_nectarivore	0	0	0	1	0	0	0.88	0.83	0.83	0.85	0.94	0.46	0.059	0.085	0.085	0.058	0.11	0.084	1218.43	FALSE	FALSE	FALSE	FALSE	FALSE	FALSE	FALSE	FALSE	FALSE	FALSE	FALSE	FALSE	FALSE	FALSE	FALSE	FALSE	FALSE	FALSE	FALSE	FALSE
Megaloglossus woermanni	75.3272	23.009	1.02986	SMB10	MAMMALIA	CHIROPTERA	PTEROPODIDAE	15.66	35.2096	m_nectarivore	0	0	0	1	0	0	0.88	0.83	0.83	0.85	0.94	0.46	0.059	0.085	0.085	0.058	0.11	0.084	1179.62	FALSE	FALSE	FALSE	FALSE	FALSE	FALSE	FALSE	FALSE	FALSE	FALSE	FALSE	FALSE	FALSE	FALSE	FALSE	FALSE	FALSE	FALSE	FALSE	FALSE
Mellivora capensis	1.38157	0.411	3.31087	SC13	MAMMALIA	CARNIVORA	MUSTELIDAE	8500	4547.72	m_carnivore	0.7	0.2	0	0	0	0.1	0.65	0.83	0.83	0.85	0.94	0.32	0.059	0.085	0.085	0.058	0.11	0.107	11743.3	FALSE	FALSE	FALSE	TRUE	FALSE	FALSE	FALSE	FALSE	FALSE	FALSE	FALSE	FALSE	FALSE	FALSE	FALSE	FALSE	FALSE	FALSE	FALSE	FALSE
Micaelamys granti	1112.57	328.743	52.4777	SMR15	MAMMALIA	RODENTIA	MURIDAE	40	72.6227	m_terr_frug_gran_herb	0	0.1	0.1	0	0.2	0.6	0.88	0.83	0.83	0.85	0.94	0.46	0.059	0.085	0.085	0.058	0.11	0.084	44502.9	FALSE	FALSE	FALSE	FALSE	FALSE	FALSE	FALSE	FALSE	FALSE	FALSE	FALSE	FALSE	FALSE	FALSE	FALSE	FALSE	FALSE	FALSE	FALSE	FALSE
Micaelamys namaquensis	651.463	494.202	40.4454	SMR15	MAMMALIA	RODENTIA	MURIDAE	57.1	95.5884	m_terr_frug_gran_herb	0	0.1	0.1	0	0.2	0.6	0.88	0.83	0.83	0.85	0.94	0.46	0.059	0.085	0.085	0.058	0.11	0.084	37198.6	FALSE	FALSE	FALSE	FALSE	FALSE	FALSE	FALSE	FALSE	FALSE	FALSE	FALSE	FALSE	FALSE	FALSE	FALSE	FALSE	FALSE	FALSE	FALSE	FALSE
Microdillus peeli	1664.55	490.912	71.2286	SMR16	MAMMALIA	RODENTIA	MURIDAE	35.26	65.8846	m_terr_frug_gran_herb	0	0.1	0.1	0	0.2	0.6	0.88	0.83	0.83	0.85	0.94	0.46	0.059	0.085	0.085	0.058	0.11	0.084	58692	FALSE	FALSE	FALSE	FALSE	FALSE	FALSE	FALSE	FALSE	FALSE	FALSE	FALSE	FALSE	FALSE	FALSE	FALSE	FALSE	FALSE	FALSE	FALSE	FALSE
Micropotamogale lamottei	275.164	27.867	12.8904	SMI4	MAMMALIA	AFROSORICIDA	TENRECIDAE	69.6	111.372	m_terr_insectivore	0.4	0.6	0	0	0	0	0.88	0.83	0.83	0.85	0.94	0.46	0.059	0.085	0.085	0.058	0.11	0.084	19151.4	FALSE	FALSE	TRUE	FALSE	FALSE	FALSE	FALSE	FALSE	FALSE	FALSE	FALSE	FALSE	FALSE	FALSE	FALSE	FALSE	FALSE	FALSE	FALSE	FALSE
Micropotamogale ruwenzorii	215.647	24.348	13.2086	SMI4	MAMMALIA	AFROSORICIDA	TENRECIDAE	98.5	145.618	m_terr_insectivore	0.4	0.6	0	0	0	0	0.88	0.83	0.83	0.85	0.94	0.46	0.059	0.085	0.085	0.058	0.11	0.084	21241.2	FALSE	FALSE	TRUE	FALSE	FALSE	FALSE	FALSE	FALSE	FALSE	FALSE	FALSE	FALSE	FALSE	FALSE	FALSE	FALSE	FALSE	FALSE	FALSE	FALSE
Micropteropus intermedius	32.1715	9.581	1.39005	SMB10	MAMMALIA	CHIROPTERA	PTEROPODIDAE	59.17	98.2527	m_arb_frugivore	0	0	1	0	0	0	0.88	0.83	0.83	0.85	0.94	0.46	0.059	0.085	0.085	0.058	0.11	0.084	1903.59	FALSE	FALSE	FALSE	FALSE	FALSE	TRUE	FALSE	FALSE	FALSE	FALSE	FALSE	FALSE	FALSE	FALSE	FALSE	FALSE	FALSE	FALSE	FALSE	FALSE
Micropteropus pusillus	58.9554	17.192	1.35687	SMB10	MAMMALIA	CHIROPTERA	PTEROPODIDAE	26.57	52.9557	m_arb_frugivore	0	0	0.9	0.1	0	0	0.88	0.83	0.83	0.85	0.94	0.46	0.059	0.085	0.085	0.058	0.11	0.084	1566.44	FALSE	FALSE	FALSE	FALSE	FALSE	TRUE	FALSE	FALSE	FALSE	FALSE	FALSE	FALSE	FALSE	FALSE	FALSE	FALSE	FALSE	FALSE	FALSE	FALSE
Mimetillus moloneyi	18.5584	5.897	0.17369	SMB9	MAMMALIA	CHIROPTERA	VESPERTILIONIDAE	8.8	22.5643	m_aer_insectivore	0	1	0	0	0	0	0.88	0.83	0.83	0.85	0.94	0.46	0.059	0.085	0.085	0.058	0.11	0.084	163.314	FALSE	FALSE	TRUE	FALSE	FALSE	FALSE	FALSE	FALSE	FALSE	FALSE	FALSE	FALSE	FALSE	FALSE	FALSE	FALSE	FALSE	FALSE	FALSE	FALSE
Miniopterus africanus	13.516	3.831	0.183024	SMB2	MAMMALIA	CHIROPTERA	MINIOPTERIDAE	14.2	32.6474	m_aer_insectivore	0	1	0	0	0	0	0.88	0.83	0.83	0.85	0.94	0.46	0.059	0.085	0.085	0.058	0.11	0.084	191.928	FALSE	FALSE	TRUE	FALSE	FALSE	FALSE	FALSE	FALSE	FALSE	FALSE	FALSE	FALSE	FALSE	FALSE	FALSE	FALSE	FALSE	FALSE	FALSE	FALSE
Miniopterus fraterculus	22.3397	7.004	0.18099	SMB2	MAMMALIA	CHIROPTERA	MINIOPTERIDAE	7.3	19.5329	m_aer_insectivore	0	1	0	0	0	0	0.88	0.83	0.83	0.85	0.94	0.46	0.059	0.085	0.085	0.058	0.11	0.084	163.08	FALSE	FALSE	TRUE	FALSE	FALSE	FALSE	FALSE	FALSE	FALSE	FALSE	FALSE	FALSE	FALSE	FALSE	FALSE	FALSE	FALSE	FALSE	FALSE	FALSE
Miniopterus inflatus	12.8431	3.831	0.173912	SMB2	MAMMALIA	CHIROPTERA	MINIOPTERIDAE	14.2	32.6474	m_aer_insectivore	0	1	0	0	0	0	0.88	0.83	0.83	0.85	0.94	0.46	0.059	0.085	0.085	0.058	0.11	0.084	182.372	FALSE	FALSE	TRUE	FALSE	FALSE	FALSE	FALSE	FALSE	FALSE	FALSE	FALSE	FALSE	FALSE	FALSE	FALSE	FALSE	FALSE	FALSE	FALSE	FALSE
Miniopterus minor	24.1916	7.304	0.189955	SMB2	MAMMALIA	CHIROPTERA	MINIOPTERIDAE	7.01	18.9311	m_aer_insectivore	0	1	0	0	0	0	0.88	0.83	0.83	0.85	0.94	0.46	0.059	0.085	0.085	0.058	0.11	0.084	169.583	FALSE	FALSE	TRUE	FALSE	FALSE	FALSE	FALSE	FALSE	FALSE	FALSE	FALSE	FALSE	FALSE	FALSE	FALSE	FALSE	FALSE	FALSE	FALSE	FALSE
Miniopterus natalensis	21.3116	6.51	0.227417	SMB2	MAMMALIA	CHIROPTERA	MINIOPTERIDAE	10.43	25.7275	m_aer_insectivore	0	1	0	0	0	0	0.88	0.83	0.83	0.85	0.94	0.46	0.059	0.085	0.085	0.058	0.11	0.084	222.279	FALSE	FALSE	TRUE	FALSE	FALSE	FALSE	FALSE	FALSE	FALSE	FALSE	FALSE	FALSE	FALSE	FALSE	FALSE	FALSE	FALSE	FALSE	FALSE	FALSE
Miopithecus ogouensis	105.178	30.18	50.5412	PR2	MAMMALIA	PRIMATES	CERCOPITHECIDAE	1250	1035.37	m_arb_frugivore	0	0.2	0.8	0	0	0	0.65	0.83	0.83	0.85	0.94	0.32	0.059	0.085	0.085	0.058	0.11	0.107	131472	FALSE	FALSE	FALSE	FALSE	FALSE	TRUE	FALSE	FALSE	FALSE	FALSE	FALSE	FALSE	FALSE	FALSE	FALSE	FALSE	FALSE	FALSE	FALSE	FALSE
Miopithecus talapoin	13.3139	8.209	6.90136	PR2	MAMMALIA	PRIMATES	CERCOPITHECIDAE	1250	1035.37	m_arb_frugivore	0	0.5	0.5	0	0	0	0.65	0.83	0.83	0.85	0.94	0.32	0.059	0.085	0.085	0.058	0.11	0.107	16642.4	FALSE	FALSE	TRUE	FALSE	FALSE	TRUE	FALSE	FALSE	FALSE	FALSE	FALSE	FALSE	FALSE	FALSE	FALSE	FALSE	FALSE	FALSE	FALSE	FALSE
Mops brachypterus	21.0973	3.357	0.313256	SMB7	MAMMALIA	CHIROPTERA	MOLOSSIDAE	16	35.7983	m_aer_insectivore	0	1	0	0	0	0	0.88	0.83	0.83	0.85	0.94	0.46	0.059	0.085	0.085	0.058	0.11	0.084	337.557	FALSE	FALSE	TRUE	FALSE	FALSE	FALSE	FALSE	FALSE	FALSE	FALSE	FALSE	FALSE	FALSE	FALSE	FALSE	FALSE	FALSE	FALSE	FALSE	FALSE
Mops condylurus	16.9982	2.728	0.392739	SMB7	MAMMALIA	CHIROPTERA	MOLOSSIDAE	28.37	55.7044	m_aer_insectivore	0	1	0	0	0	0	0.88	0.83	0.83	0.85	0.94	0.46	0.059	0.085	0.085	0.058	0.11	0.084	482.24	FALSE	FALSE	TRUE	FALSE	FALSE	FALSE	FALSE	FALSE	FALSE	FALSE	FALSE	FALSE	FALSE	FALSE	FALSE	FALSE	FALSE	FALSE	FALSE	FALSE
Mops congicus	9.23787	1.558	0.293976	SMB7	MAMMALIA	CHIROPTERA	MOLOSSIDAE	42.95	76.7237	m_aer_insectivore	0	1	0	0	0	0	0.88	0.83	0.83	0.85	0.94	0.46	0.059	0.085	0.085	0.058	0.11	0.084	396.767	FALSE	FALSE	TRUE	FALSE	FALSE	FALSE	FALSE	FALSE	FALSE	FALSE	FALSE	FALSE	FALSE	FALSE	FALSE	FALSE	FALSE	FALSE	FALSE	FALSE
Mops demonstrator	24.8058	3.77	0.414582	SMB7	MAMMALIA	CHIROPTERA	MOLOSSIDAE	18.65	40.2945	m_aer_insectivore	0	1	0	0	0	0	0.88	0.83	0.83	0.85	0.94	0.46	0.059	0.085	0.085	0.058	0.11	0.084	462.629	FALSE	FALSE	TRUE	FALSE	FALSE	FALSE	FALSE	FALSE	FALSE	FALSE	FALSE	FALSE	FALSE	FALSE	FALSE	FALSE	FALSE	FALSE	FALSE	FALSE
Mops leucogaster	16.0138	2.708	0.353981	SMB7	MAMMALIA	CHIROPTERA	MOLOSSIDAE	26.79	53.2938	m_aer_insectivore	0	1	0	0	0	0	0.88	0.83	0.83	0.85	0.94	0.46	0.059	0.085	0.085	0.058	0.11	0.084	429.009	FALSE	FALSE	TRUE	FALSE	FALSE	FALSE	FALSE	FALSE	FALSE	FALSE	FALSE	FALSE	FALSE	FALSE	FALSE	FALSE	FALSE	FALSE	FALSE	FALSE
Mops midas	15.345	2.291	0.50813	SMB7	MAMMALIA	CHIROPTERA	MOLOSSIDAE	45.22	79.8357	m_aer_insectivore	0	1	0	0	0	0	0.88	0.83	0.83	0.85	0.94	0.46	0.059	0.085	0.085	0.058	0.11	0.084	693.902	FALSE	FALSE	TRUE	FALSE	FALSE	FALSE	FALSE	FALSE	FALSE	FALSE	FALSE	FALSE	FALSE	FALSE	FALSE	FALSE	FALSE	FALSE	FALSE	FALSE
Mops nanulus	20.5695	3.164	0.343779	SMB7	MAMMALIA	CHIROPTERA	MOLOSSIDAE	18.65	40.2945	m_aer_insectivore	0	1	0	0	0	0	0.88	0.83	0.83	0.85	0.94	0.46	0.059	0.085	0.085	0.058	0.11	0.084	383.62	FALSE	FALSE	TRUE	FALSE	FALSE	FALSE	FALSE	FALSE	FALSE	FALSE	FALSE	FALSE	FALSE	FALSE	FALSE	FALSE	FALSE	FALSE	FALSE	FALSE
Mops niangarae	21.3122	3.149	0.356192	SMB7	MAMMALIA	CHIROPTERA	MOLOSSIDAE	18.65	40.2945	m_aer_insectivore	0	1	0	0	0	0	0.88	0.83	0.83	0.85	0.94	0.46	0.059	0.085	0.085	0.058	0.11	0.084	397.472	FALSE	FALSE	TRUE	FALSE	FALSE	FALSE	FALSE	FALSE	FALSE	FALSE	FALSE	FALSE	FALSE	FALSE	FALSE	FALSE	FALSE	FALSE	FALSE	FALSE
Mops niveiventer	18.4981	2.98	0.34751	SMB7	MAMMALIA	CHIROPTERA	MOLOSSIDAE	21.7	45.2928	m_aer_insectivore	0	1	0	0	0	0	0.88	0.83	0.83	0.85	0.94	0.46	0.059	0.085	0.085	0.058	0.11	0.084	401.409	FALSE	FALSE	TRUE	FALSE	FALSE	FALSE	FALSE	FALSE	FALSE	FALSE	FALSE	FALSE	FALSE	FALSE	FALSE	FALSE	FALSE	FALSE	FALSE	FALSE
Mops petersoni	24.6264	3.266	0.411582	SMB7	MAMMALIA	CHIROPTERA	MOLOSSIDAE	18.65	40.2945	m_aer_insectivore	0	1	0	0	0	0	0.88	0.83	0.83	0.85	0.94	0.46	0.059	0.085	0.085	0.058	0.11	0.084	459.282	FALSE	FALSE	TRUE	FALSE	FALSE	FALSE	FALSE	FALSE	FALSE	FALSE	FALSE	FALSE	FALSE	FALSE	FALSE	FALSE	FALSE	FALSE	FALSE	FALSE
Mops spurrelli	33.197	5.23	0.29088	SMB7	MAMMALIA	CHIROPTERA	MOLOSSIDAE	8.08	21.1253	m_aer_insectivore	0	1	0	0	0	0	0.88	0.83	0.83	0.85	0.94	0.46	0.059	0.085	0.085	0.058	0.11	0.084	268.232	FALSE	FALSE	TRUE	FALSE	FALSE	FALSE	FALSE	FALSE	FALSE	FALSE	FALSE	FALSE	FALSE	FALSE	FALSE	FALSE	FALSE	FALSE	FALSE	FALSE
Mops thersites	17.5814	2.71	0.333807	SMB7	MAMMALIA	CHIROPTERA	MOLOSSIDAE	22	45.7754	m_aer_insectivore	0	1	0	0	0	0	0.88	0.83	0.83	0.85	0.94	0.46	0.059	0.085	0.085	0.058	0.11	0.084	386.79	FALSE	FALSE	TRUE	FALSE	FALSE	FALSE	FALSE	FALSE	FALSE	FALSE	FALSE	FALSE	FALSE	FALSE	FALSE	FALSE	FALSE	FALSE	FALSE	FALSE
Mops trevori	20.6763	3.441	0.345564	SMB7	MAMMALIA	CHIROPTERA	MOLOSSIDAE	18.65	40.2945	m_aer_insectivore	0	1	0	0	0	0	0.88	0.83	0.83	0.85	0.94	0.46	0.059	0.085	0.085	0.058	0.11	0.084	385.612	FALSE	FALSE	TRUE	FALSE	FALSE	FALSE	FALSE	FALSE	FALSE	FALSE	FALSE	FALSE	FALSE	FALSE	FALSE	FALSE	FALSE	FALSE	FALSE	FALSE
Mungos gambianus	9.16256	2.969	5.84369	SC10	MAMMALIA	CARNIVORA	HERPESTIDAE	1500	1191.86	m_terr_insectivore	0.2	0.8	0	0	0	0	0.65	0.83	0.83	0.85	0.94	0.32	0.059	0.085	0.085	0.058	0.11	0.107	13743.8	FALSE	FALSE	TRUE	FALSE	FALSE	FALSE	FALSE	FALSE	FALSE	FALSE	FALSE	FALSE	FALSE	FALSE	FALSE	FALSE	FALSE	FALSE	FALSE	FALSE
Mungos mungo	3.12258	1.906	2.41447	SC10	MAMMALIA	CARNIVORA	HERPESTIDAE	1925	1444.98	m_terr_insectivore	0.2	0.8	0	0	0	0	0.65	0.83	0.83	0.85	0.94	0.32	0.059	0.085	0.085	0.058	0.11	0.107	6010.96	FALSE	FALSE	TRUE	FALSE	FALSE	FALSE	FALSE	FALSE	FALSE	FALSE	FALSE	FALSE	FALSE	FALSE	FALSE	FALSE	FALSE	FALSE	FALSE	FALSE
Muriculus imberbis	2549.52	750.631	66.3086	SMR15	MAMMALIA	RODENTIA	MURIDAE	18.5	40.0441	m_terr_frug_gran_herb	0	0.1	0.1	0	0.2	0.6	0.88	0.83	0.83	0.85	0.94	0.46	0.059	0.085	0.085	0.058	0.11	0.084	47166	FALSE	FALSE	FALSE	FALSE	FALSE	FALSE	FALSE	FALSE	FALSE	FALSE	FALSE	FALSE	FALSE	FALSE	FALSE	FALSE	FALSE	FALSE	FALSE	FALSE
Mus baoulei	3037.64	857.362	45.5863	SMR15	MAMMALIA	RODENTIA	MURIDAE	9.12	23.1952	m_terr_frug_gran_herb	0	0.2	0	0	0.2	0.6	0.88	0.83	0.83	0.85	0.94	0.46	0.059	0.085	0.085	0.058	0.11	0.084	27703.3	FALSE	FALSE	FALSE	FALSE	FALSE	FALSE	FALSE	FALSE	FALSE	FALSE	FALSE	FALSE	FALSE	FALSE	FALSE	FALSE	FALSE	FALSE	FALSE	FALSE
Mus bufo	3352.03	1041.03	50.6447	SMR15	MAMMALIA	RODENTIA	MURIDAE	9.2	23.3521	m_terr_frug_gran_herb	0	0.2	0	0	0.2	0.6	0.88	0.83	0.83	0.85	0.94	0.46	0.059	0.085	0.085	0.058	0.11	0.084	30838.7	FALSE	FALSE	FALSE	FALSE	FALSE	FALSE	FALSE	FALSE	FALSE	FALSE	FALSE	FALSE	FALSE	FALSE	FALSE	FALSE	FALSE	FALSE	FALSE	FALSE
Mus callewaerti	2684.36	826.551	40.2846	SMR15	MAMMALIA	RODENTIA	MURIDAE	9.12	23.1952	m_terr_frug_gran_herb	0	0.2	0	0	0.2	0.6	0.88	0.83	0.83	0.85	0.94	0.46	0.059	0.085	0.085	0.058	0.11	0.084	24481.4	FALSE	FALSE	FALSE	FALSE	FALSE	FALSE	FALSE	FALSE	FALSE	FALSE	FALSE	FALSE	FALSE	FALSE	FALSE	FALSE	FALSE	FALSE	FALSE	FALSE
Mus goundae	2703.89	805.542	40.027	SMR15	MAMMALIA	RODENTIA	MURIDAE	8.96	22.8804	m_terr_frug_gran_herb	0	0.2	0	0	0.2	0.6	0.88	0.83	0.83	0.85	0.94	0.46	0.059	0.085	0.085	0.058	0.11	0.084	24226.8	FALSE	FALSE	FALSE	FALSE	FALSE	FALSE	FALSE	FALSE	FALSE	FALSE	FALSE	FALSE	FALSE	FALSE	FALSE	FALSE	FALSE	FALSE	FALSE	FALSE
Mus haussa	2367.15	713.56	35.7045	SMR15	MAMMALIA	RODENTIA	MURIDAE	9.18	23.3129	m_terr_frug_gran_herb	0	0.2	0	0	0.2	0.6	0.88	0.83	0.83	0.85	0.94	0.46	0.059	0.085	0.085	0.058	0.11	0.084	21730.5	FALSE	FALSE	FALSE	FALSE	FALSE	FALSE	FALSE	FALSE	FALSE	FALSE	FALSE	FALSE	FALSE	FALSE	FALSE	FALSE	FALSE	FALSE	FALSE	FALSE
Mus indutus	4774.24	1465.02	52.8564	SMR15	MAMMALIA	RODENTIA	MURIDAE	6.15	17.1117	m_terr_frug_gran_herb	0	0.2	0	0	0.2	0.6	0.88	0.83	0.83	0.85	0.94	0.46	0.059	0.085	0.085	0.058	0.11	0.084	29361.5	FALSE	FALSE	FALSE	FALSE	FALSE	FALSE	FALSE	FALSE	FALSE	FALSE	FALSE	FALSE	FALSE	FALSE	FALSE	FALSE	FALSE	FALSE	FALSE	FALSE
Mus mahomet	2306.57	1396.73	37.1662	SMR15	MAMMALIA	RODENTIA	MURIDAE	10	24.9047	m_terr_frug_gran_herb	0	0.2	0	0	0.2	0.6	0.88	0.83	0.83	0.85	0.94	0.46	0.059	0.085	0.085	0.058	0.11	0.084	23065.7	FALSE	FALSE	FALSE	FALSE	FALSE	FALSE	FALSE	FALSE	FALSE	FALSE	FALSE	FALSE	FALSE	FALSE	FALSE	FALSE	FALSE	FALSE	FALSE	FALSE
Mus mattheyi	2712.31	813.865	42.0755	SMR15	MAMMALIA	RODENTIA	MURIDAE	9.52	23.9767	m_terr_frug_gran_herb	0	0.2	0	0	0.2	0.6	0.88	0.83	0.83	0.85	0.94	0.46	0.059	0.085	0.085	0.058	0.11	0.084	25821.2	FALSE	FALSE	FALSE	FALSE	FALSE	FALSE	FALSE	FALSE	FALSE	FALSE	FALSE	FALSE	FALSE	FALSE	FALSE	FALSE	FALSE	FALSE	FALSE	FALSE
Mus minutoides	294.8	177.952	3.6108	SMR15	MAMMALIA	RODENTIA	MURIDAE	7.01	18.9311	m_terr_frug_gran_herb	0	0.2	0	0	0.2	0.6	0.88	0.83	0.83	0.85	0.94	0.46	0.059	0.085	0.085	0.058	0.11	0.084	2066.55	FALSE	FALSE	FALSE	FALSE	FALSE	FALSE	FALSE	FALSE	FALSE	FALSE	FALSE	FALSE	FALSE	FALSE	FALSE	FALSE	FALSE	FALSE	FALSE	FALSE
Mus musculoides	3886.37	1147.23	42.2143	SMR15	MAMMALIA	RODENTIA	MURIDAE	6	16.7886	m_terr_frug_gran_herb	0	0.2	0	0	0.2	0.6	0.88	0.83	0.83	0.85	0.94	0.46	0.059	0.085	0.085	0.058	0.11	0.084	23318.2	FALSE	FALSE	FALSE	FALSE	FALSE	FALSE	FALSE	FALSE	FALSE	FALSE	FALSE	FALSE	FALSE	FALSE	FALSE	FALSE	FALSE	FALSE	FALSE	FALSE
Mus musculus	2514.8	757.495	58.9473	SMR15	MAMMALIA	RODENTIA	MURIDAE	16.25	36.2294	m_terr_frug_gran_herb	0	0.2	0	0	0.2	0.6	0.88	0.83	0.83	0.85	0.94	0.46	0.059	0.085	0.085	0.058	0.11	0.084	40865.4	FALSE	FALSE	FALSE	FALSE	FALSE	FALSE	FALSE	FALSE	FALSE	FALSE	FALSE	FALSE	FALSE	FALSE	FALSE	FALSE	FALSE	FALSE	FALSE	FALSE
Mus neavei	4014.37	1205.92	62.3245	SMR15	MAMMALIA	RODENTIA	MURIDAE	9.53	23.9962	m_terr_frug_gran_herb	0	0.2	0	0	0.2	0.6	0.88	0.83	0.83	0.85	0.94	0.46	0.059	0.085	0.085	0.058	0.11	0.084	38256.9	FALSE	FALSE	FALSE	FALSE	FALSE	FALSE	FALSE	FALSE	FALSE	FALSE	FALSE	FALSE	FALSE	FALSE	FALSE	FALSE	FALSE	FALSE	FALSE	FALSE
Mus oubanguii	2479.81	714.198	37.3408	SMR15	MAMMALIA	RODENTIA	MURIDAE	9.16	23.2737	m_terr_frug_gran_herb	0	0.2	0	0	0.2	0.6	0.88	0.83	0.83	0.85	0.94	0.46	0.059	0.085	0.085	0.058	0.11	0.084	22715.1	FALSE	FALSE	FALSE	FALSE	FALSE	FALSE	FALSE	FALSE	FALSE	FALSE	FALSE	FALSE	FALSE	FALSE	FALSE	FALSE	FALSE	FALSE	FALSE	FALSE
Mus setulosus	2753.31	772.339	42.2952	SMR15	MAMMALIA	RODENTIA	MURIDAE	9.4	23.7431	m_terr_frug_gran_herb	0	0.2	0	0	0.2	0.6	0.88	0.83	0.83	0.85	0.94	0.46	0.059	0.085	0.085	0.058	0.11	0.084	25881.1	FALSE	FALSE	FALSE	FALSE	FALSE	FALSE	FALSE	FALSE	FALSE	FALSE	FALSE	FALSE	FALSE	FALSE	FALSE	FALSE	FALSE	FALSE	FALSE	FALSE
Mus setzeri	4502.12	1341.3	52.9441	SMR15	MAMMALIA	RODENTIA	MURIDAE	6.65	18.1761	m_terr_frug_gran_herb	0	0.2	0	0	0.2	0.6	0.88	0.83	0.83	0.85	0.94	0.46	0.059	0.085	0.085	0.058	0.11	0.084	29939.1	FALSE	FALSE	FALSE	FALSE	FALSE	FALSE	FALSE	FALSE	FALSE	FALSE	FALSE	FALSE	FALSE	FALSE	FALSE	FALSE	FALSE	FALSE	FALSE	FALSE
Mus sorella	2584.72	755.079	40.0311	SMR15	MAMMALIA	RODENTIA	MURIDAE	9.5	23.9378	m_terr_frug_gran_herb	0	0.2	0	0	0.2	0.6	0.88	0.83	0.83	0.85	0.94	0.46	0.059	0.085	0.085	0.058	0.11	0.084	24554.8	FALSE	FALSE	FALSE	FALSE	FALSE	FALSE	FALSE	FALSE	FALSE	FALSE	FALSE	FALSE	FALSE	FALSE	FALSE	FALSE	FALSE	FALSE	FALSE	FALSE
Mus tenellus	3350.19	990.17	51.8021	SMR15	MAMMALIA	RODENTIA	MURIDAE	9.48	23.8989	m_terr_frug_gran_herb	0	0.2	0	0	0.2	0.6	0.88	0.83	0.83	0.85	0.94	0.46	0.059	0.085	0.085	0.058	0.11	0.084	31759.8	FALSE	FALSE	FALSE	FALSE	FALSE	FALSE	FALSE	FALSE	FALSE	FALSE	FALSE	FALSE	FALSE	FALSE	FALSE	FALSE	FALSE	FALSE	FALSE	FALSE
Mus triton	206.72	155.685	3.43931	SMR15	MAMMALIA	RODENTIA	MURIDAE	13.55	31.4876	m_terr_insectivore	0	0.7	0	0	0	0.3	0.88	0.83	0.83	0.85	0.94	0.46	0.059	0.085	0.085	0.058	0.11	0.084	2801.05	FALSE	FALSE	TRUE	FALSE	FALSE	FALSE	FALSE	FALSE	FALSE	FALSE	FALSE	FALSE	FALSE	FALSE	FALSE	FALSE	FALSE	FALSE	FALSE	FALSE
Mylomys dybowskii	570.394	169.507	73.977	SMR15	MAMMALIA	RODENTIA	MURIDAE	114.4	163.451	m_terr_frug_gran_herb	0	0	0	0	0	1	0.88	0.83	0.83	0.85	0.94	0.46	0.059	0.085	0.085	0.058	0.11	0.084	65253	FALSE	FALSE	FALSE	FALSE	FALSE	FALSE	FALSE	FALSE	FALSE	FALSE	FALSE	FALSE	FALSE	FALSE	FALSE	FALSE	FALSE	FALSE	FALSE	FALSE
Mylomys rex	953.008	266.339	123.6	SMR15	MAMMALIA	RODENTIA	MURIDAE	114.4	163.451	m_terr_frug_gran_herb	0	0	0	0	0	1	0.88	0.83	0.83	0.85	0.94	0.46	0.059	0.085	0.085	0.058	0.11	0.084	109024	FALSE	FALSE	FALSE	FALSE	FALSE	FALSE	FALSE	FALSE	FALSE	FALSE	FALSE	FALSE	FALSE	FALSE	FALSE	FALSE	FALSE	FALSE	FALSE	FALSE
Myomyscus angolensis	619.942	177.694	29.9327	SMR15	MAMMALIA	RODENTIA	MURIDAE	52.89	90.1004	m_terr_omnivore	0	0.4	0	0	0.3	0.3	0.88	0.83	0.83	0.85	0.94	0.46	0.059	0.085	0.085	0.058	0.11	0.084	32788.8	TRUE	FALSE	TRUE	FALSE	FALSE	FALSE	FALSE	FALSE	FALSE	FALSE	FALSE	FALSE	FALSE	FALSE	FALSE	FALSE	FALSE	FALSE	FALSE	FALSE
Myomyscus brockmani	778.72	242.263	28.5618	SMR15	MAMMALIA	RODENTIA	MURIDAE	41	74.0204	m_terr_insectivore	0	0.6	0	0	0.2	0.2	0.88	0.83	0.83	0.85	0.94	0.46	0.059	0.085	0.085	0.058	0.11	0.084	31927.5	FALSE	FALSE	TRUE	FALSE	FALSE	FALSE	FALSE	FALSE	FALSE	FALSE	FALSE	FALSE	FALSE	FALSE	FALSE	FALSE	FALSE	FALSE	FALSE	FALSE
Myomyscus verreauxii	861.49	527.909	31.279	SMR15	MAMMALIA	RODENTIA	MURIDAE	41	74.0204	m_terr_insectivore	0	0.8	0	0	0	0.2	0.88	0.83	0.83	0.85	0.94	0.46	0.059	0.085	0.085	0.058	0.11	0.084	35321.1	FALSE	FALSE	TRUE	FALSE	FALSE	FALSE	FALSE	FALSE	FALSE	FALSE	FALSE	FALSE	FALSE	FALSE	FALSE	FALSE	FALSE	FALSE	FALSE	FALSE
Myonycteris leptodon	34.5838	10.934	1.12477	SMB10	MAMMALIA	CHIROPTERA	PTEROPODIDAE	42.23	75.7289	m_arb_frugivore	0	0	0.8	0.2	0	0	0.88	0.83	0.83	0.85	0.94	0.46	0.059	0.085	0.085	0.058	0.11	0.084	1460.47	FALSE	FALSE	FALSE	FALSE	FALSE	TRUE	FALSE	FALSE	FALSE	FALSE	FALSE	FALSE	FALSE	FALSE	FALSE	FALSE	FALSE	FALSE	FALSE	FALSE
Myonycteris relicta	37.7066	11.619	1.44007	SMB10	MAMMALIA	CHIROPTERA	PTEROPODIDAE	52	88.9276	m_arb_frugivore	0	0	0.8	0.2	0	0	0.88	0.83	0.83	0.85	0.94	0.46	0.059	0.085	0.085	0.058	0.11	0.084	1960.74	FALSE	FALSE	FALSE	FALSE	FALSE	TRUE	FALSE	FALSE	FALSE	FALSE	FALSE	FALSE	FALSE	FALSE	FALSE	FALSE	FALSE	FALSE	FALSE	FALSE
Myonycteris torquata	36.5541	10.934	1.18885	SMB10	MAMMALIA	CHIROPTERA	PTEROPODIDAE	42.23	75.7289	m_arb_frugivore	0	0	0.8	0.2	0	0	0.88	0.83	0.83	0.85	0.94	0.46	0.059	0.085	0.085	0.058	0.11	0.084	1543.68	FALSE	FALSE	FALSE	FALSE	FALSE	TRUE	FALSE	FALSE	FALSE	FALSE	FALSE	FALSE	FALSE	FALSE	FALSE	FALSE	FALSE	FALSE	FALSE	FALSE
Myopterus daubentonii	16.8586	2.871	0.338132	SMB7	MAMMALIA	CHIROPTERA	MOLOSSIDAE	23.62	48.3564	m_aer_insectivore	0	1	0	0	0	0	0.88	0.83	0.83	0.85	0.94	0.46	0.059	0.085	0.085	0.058	0.11	0.084	398.2	FALSE	FALSE	TRUE	FALSE	FALSE	FALSE	FALSE	FALSE	FALSE	FALSE	FALSE	FALSE	FALSE	FALSE	FALSE	FALSE	FALSE	FALSE	FALSE	FALSE
Myopterus whitleyi	25.9593	4.217	0.298706	SMB7	MAMMALIA	CHIROPTERA	MOLOSSIDAE	11.5	27.7422	m_aer_insectivore	0	1	0	0	0	0	0.88	0.83	0.83	0.85	0.94	0.46	0.059	0.085	0.085	0.058	0.11	0.084	298.532	FALSE	FALSE	TRUE	FALSE	FALSE	FALSE	FALSE	FALSE	FALSE	FALSE	FALSE	FALSE	FALSE	FALSE	FALSE	FALSE	FALSE	FALSE	FALSE	FALSE
Myosciurus pumilio	367.66	109.407	63.2647	SMR4	MAMMALIA	RODENTIA	SCIURIDAE	165	216.86	m_arb_herbivore	0	0	0	0	0	1	0.88	0.83	0.83	0.85	0.94	0.46	0.059	0.085	0.085	0.058	0.11	0.084	60664	FALSE	FALSE	FALSE	FALSE	FALSE	FALSE	TRUE	FALSE	FALSE	FALSE	FALSE	FALSE	FALSE	FALSE	FALSE	FALSE	FALSE	FALSE	FALSE	FALSE
Myosorex babaulti	691.489	203.169	7.36108	SMI7	MAMMALIA	EULIPOTYPHLA	SORICIDAE	10.35	25.575	m_terr_insectivore	0.1	0.9	0	0	0	0	0.88	0.83	0.83	0.85	0.94	0.46	0.059	0.085	0.085	0.058	0.11	0.084	7156.91	FALSE	FALSE	TRUE	FALSE	FALSE	FALSE	FALSE	FALSE	FALSE	FALSE	FALSE	FALSE	FALSE	FALSE	FALSE	FALSE	FALSE	FALSE	FALSE	FALSE
Myosorex blarina	512.577	156.102	5.45651	SMI7	MAMMALIA	EULIPOTYPHLA	SORICIDAE	10.35	25.575	m_terr_insectivore	0.1	0.9	0	0	0	0	0.88	0.83	0.83	0.85	0.94	0.46	0.059	0.085	0.085	0.058	0.11	0.084	5305.17	FALSE	FALSE	TRUE	FALSE	FALSE	FALSE	FALSE	FALSE	FALSE	FALSE	FALSE	FALSE	FALSE	FALSE	FALSE	FALSE	FALSE	FALSE	FALSE	FALSE
Myosorex cafer	768.491	223.448	9.98587	SMI7	MAMMALIA	EULIPOTYPHLA	SORICIDAE	13.4	31.2181	m_terr_insectivore	0.1	0.9	0	0	0	0	0.88	0.83	0.83	0.85	0.94	0.46	0.059	0.085	0.085	0.058	0.11	0.084	10297.8	FALSE	FALSE	TRUE	FALSE	FALSE	FALSE	FALSE	FALSE	FALSE	FALSE	FALSE	FALSE	FALSE	FALSE	FALSE	FALSE	FALSE	FALSE	FALSE	FALSE
Myosorex eisentrauti	516.663	153.587	5.50001	SMI7	MAMMALIA	EULIPOTYPHLA	SORICIDAE	10.35	25.575	m_terr_insectivore	0.1	0.9	0	0	0	0	0.88	0.83	0.83	0.85	0.94	0.46	0.059	0.085	0.085	0.058	0.11	0.084	5347.46	FALSE	FALSE	TRUE	FALSE	FALSE	FALSE	FALSE	FALSE	FALSE	FALSE	FALSE	FALSE	FALSE	FALSE	FALSE	FALSE	FALSE	FALSE	FALSE	FALSE
Myosorex geata	600.994	180.053	5.91506	SMI7	MAMMALIA	EULIPOTYPHLA	SORICIDAE	9.35	23.6455	m_terr_insectivore	0.1	0.9	0	0	0	0	0.88	0.83	0.83	0.85	0.94	0.46	0.059	0.085	0.085	0.058	0.11	0.084	5619.3	FALSE	FALSE	TRUE	FALSE	FALSE	FALSE	FALSE	FALSE	FALSE	FALSE	FALSE	FALSE	FALSE	FALSE	FALSE	FALSE	FALSE	FALSE	FALSE	FALSE
Myosorex kihaulei	433.199	128.176	5.2209	SMI7	MAMMALIA	EULIPOTYPHLA	SORICIDAE	12.1	28.8531	m_terr_insectivore	0.2	0.8	0	0	0	0	0.88	0.83	0.83	0.85	0.94	0.46	0.059	0.085	0.085	0.058	0.11	0.084	5241.71	FALSE	FALSE	TRUE	FALSE	FALSE	FALSE	FALSE	FALSE	FALSE	FALSE	FALSE	FALSE	FALSE	FALSE	FALSE	FALSE	FALSE	FALSE	FALSE	FALSE
Myosorex longicaudatus	1194.93	359.744	15.1499	SMI7	MAMMALIA	EULIPOTYPHLA	SORICIDAE	12.98	30.46	m_terr_insectivore	0.1	0.9	0	0	0	0	0.88	0.83	0.83	0.85	0.94	0.46	0.059	0.085	0.085	0.058	0.11	0.084	15510.1	FALSE	FALSE	TRUE	FALSE	FALSE	FALSE	FALSE	FALSE	FALSE	FALSE	FALSE	FALSE	FALSE	FALSE	FALSE	FALSE	FALSE	FALSE	FALSE	FALSE
Myosorex meesteri	611.465	367.754	7.85375	SMI7	MAMMALIA	EULIPOTYPHLA	SORICIDAE	13.2	30.8578	m_terr_insectivore	0.1	0.9	0	0	0	0	0.88	0.83	0.83	0.85	0.94	0.46	0.059	0.085	0.085	0.058	0.11	0.084	8071.34	FALSE	FALSE	TRUE	FALSE	FALSE	FALSE	FALSE	FALSE	FALSE	FALSE	FALSE	FALSE	FALSE	FALSE	FALSE	FALSE	FALSE	FALSE	FALSE	FALSE
Myosorex okuensis	491.791	149.408	5.23524	SMI7	MAMMALIA	EULIPOTYPHLA	SORICIDAE	10.35	25.575	m_terr_insectivore	0.1	0.9	0	0	0	0	0.88	0.83	0.83	0.85	0.94	0.46	0.059	0.085	0.085	0.058	0.11	0.084	5090.03	FALSE	FALSE	TRUE	FALSE	FALSE	FALSE	FALSE	FALSE	FALSE	FALSE	FALSE	FALSE	FALSE	FALSE	FALSE	FALSE	FALSE	FALSE	FALSE	FALSE
Myosorex rumpii	639.018	181.621	6.80252	SMI7	MAMMALIA	EULIPOTYPHLA	SORICIDAE	10.35	25.575	m_terr_insectivore	0.1	0.9	0	0	0	0	0.88	0.83	0.83	0.85	0.94	0.46	0.059	0.085	0.085	0.058	0.11	0.084	6613.84	FALSE	FALSE	TRUE	FALSE	FALSE	FALSE	FALSE	FALSE	FALSE	FALSE	FALSE	FALSE	FALSE	FALSE	FALSE	FALSE	FALSE	FALSE	FALSE	FALSE
Myosorex schalleri	476.671	144.175	5.07429	SMI7	MAMMALIA	EULIPOTYPHLA	SORICIDAE	10.35	25.575	m_terr_insectivore	0.1	0.9	0	0	0	0	0.88	0.83	0.83	0.85	0.94	0.46	0.059	0.085	0.085	0.058	0.11	0.084	4933.54	FALSE	FALSE	TRUE	FALSE	FALSE	FALSE	FALSE	FALSE	FALSE	FALSE	FALSE	FALSE	FALSE	FALSE	FALSE	FALSE	FALSE	FALSE	FALSE	FALSE
Myosorex sclateri	897.599	258.8	9.55517	SMI7	MAMMALIA	EULIPOTYPHLA	SORICIDAE	10.35	25.575	m_terr_insectivore	0.1	0.9	0	0	0	0	0.88	0.83	0.83	0.85	0.94	0.46	0.059	0.085	0.085	0.058	0.11	0.084	9290.14	FALSE	FALSE	TRUE	FALSE	FALSE	FALSE	FALSE	FALSE	FALSE	FALSE	FALSE	FALSE	FALSE	FALSE	FALSE	FALSE	FALSE	FALSE	FALSE	FALSE
Myosorex tenuis	819.99	249.778	8.72901	SMI7	MAMMALIA	EULIPOTYPHLA	SORICIDAE	10.35	25.575	m_terr_insectivore	0.1	0.9	0	0	0	0	0.88	0.83	0.83	0.85	0.94	0.46	0.059	0.085	0.085	0.058	0.11	0.084	8486.9	FALSE	FALSE	TRUE	FALSE	FALSE	FALSE	FALSE	FALSE	FALSE	FALSE	FALSE	FALSE	FALSE	FALSE	FALSE	FALSE	FALSE	FALSE	FALSE	FALSE
Myosorex varius	616.913	367.754	7.92372	SMI7	MAMMALIA	EULIPOTYPHLA	SORICIDAE	13.2	30.8578	m_terr_insectivore	0.1	0.9	0	0	0	0	0.88	0.83	0.83	0.85	0.94	0.46	0.059	0.085	0.085	0.058	0.11	0.084	8143.25	FALSE	FALSE	TRUE	FALSE	FALSE	FALSE	FALSE	FALSE	FALSE	FALSE	FALSE	FALSE	FALSE	FALSE	FALSE	FALSE	FALSE	FALSE	FALSE	FALSE
Myosorex zinki	699.903	193.949	8.43519	SMI7	MAMMALIA	EULIPOTYPHLA	SORICIDAE	12.1	28.8531	m_terr_insectivore	0.2	0.8	0	0	0	0	0.88	0.83	0.83	0.85	0.94	0.46	0.059	0.085	0.085	0.058	0.11	0.084	8468.82	FALSE	FALSE	TRUE	FALSE	FALSE	FALSE	FALSE	FALSE	FALSE	FALSE	FALSE	FALSE	FALSE	FALSE	FALSE	FALSE	FALSE	FALSE	FALSE	FALSE
Myotis bocagii	20.9595	6.592	0.181014	SMB9	MAMMALIA	CHIROPTERA	VESPERTILIONIDAE	7.93	20.8219	m_aer_insectivore	0	1	0	0	0	0	0.88	0.83	0.83	0.85	0.94	0.46	0.059	0.085	0.085	0.058	0.11	0.084	166.209	FALSE	FALSE	TRUE	FALSE	FALSE	FALSE	FALSE	FALSE	FALSE	FALSE	FALSE	FALSE	FALSE	FALSE	FALSE	FALSE	FALSE	FALSE	FALSE	FALSE
Myotis morrisi	20.0863	6.088	0.191443	SMB9	MAMMALIA	CHIROPTERA	VESPERTILIONIDAE	9.01	22.9789	m_aer_insectivore	0	1	0	0	0	0	0.88	0.83	0.83	0.85	0.94	0.46	0.059	0.085	0.085	0.058	0.11	0.084	180.978	FALSE	FALSE	TRUE	FALSE	FALSE	FALSE	FALSE	FALSE	FALSE	FALSE	FALSE	FALSE	FALSE	FALSE	FALSE	FALSE	FALSE	FALSE	FALSE	FALSE
Myotis scotti	22.6151	6.616	0.174636	SMB9	MAMMALIA	CHIROPTERA	VESPERTILIONIDAE	6.86	18.6176	m_aer_insectivore	0	1	0	0	0	0	0.88	0.83	0.83	0.85	0.94	0.46	0.059	0.085	0.085	0.058	0.11	0.084	155.14	FALSE	FALSE	TRUE	FALSE	FALSE	FALSE	FALSE	FALSE	FALSE	FALSE	FALSE	FALSE	FALSE	FALSE	FALSE	FALSE	FALSE	FALSE	FALSE	FALSE
Myotis tricolor	16.3699	4.707	0.218529	SMB2	MAMMALIA	CHIROPTERA	VESPERTILIONIDAE	13.94	32.185	m_aer_insectivore	0	1	0	0	0	0	0.88	0.83	0.83	0.85	0.94	0.46	0.059	0.085	0.085	0.058	0.11	0.084	228.197	FALSE	FALSE	TRUE	FALSE	FALSE	FALSE	FALSE	FALSE	FALSE	FALSE	FALSE	FALSE	FALSE	FALSE	FALSE	FALSE	FALSE	FALSE	FALSE	FALSE
Myotis welwitschii	15.7242	4.554	0.227823	SMB9	MAMMALIA	CHIROPTERA	VESPERTILIONIDAE	15.5	34.9316	m_aer_insectivore	0	1	0	0	0	0	0.88	0.83	0.83	0.85	0.94	0.46	0.059	0.085	0.085	0.058	0.11	0.084	243.725	FALSE	FALSE	TRUE	FALSE	FALSE	FALSE	FALSE	FALSE	FALSE	FALSE	FALSE	FALSE	FALSE	FALSE	FALSE	FALSE	FALSE	FALSE	FALSE	FALSE
Mystromys albicaudatus	749.282	220.824	56.8043	SMR15	MAMMALIA	RODENTIA	NESOMYIDAE	86.85	132.133	m_terr_omnivore	0	0.3	0	0	0.3	0.4	0.88	0.83	0.83	0.85	0.94	0.46	0.059	0.085	0.085	0.058	0.11	0.084	65075.1	TRUE	FALSE	TRUE	FALSE	FALSE	FALSE	FALSE	FALSE	FALSE	FALSE	FALSE	FALSE	FALSE	FALSE	FALSE	FALSE	FALSE	FALSE	FALSE	FALSE
Nandinia binotata	1.44331	1.082	0.968543	SC14	MAMMALIA	CARNIVORA	NANDINIIDAE	2000	1488.25	m_arb_frugivore	0.1	0.1	0.8	0	0	0	0.65	0.83	0.83	0.85	0.94	0.32	0.059	0.085	0.085	0.058	0.11	0.107	2886.62	FALSE	FALSE	FALSE	FALSE	FALSE	TRUE	FALSE	FALSE	FALSE	FALSE	FALSE	FALSE	FALSE	FALSE	FALSE	FALSE	FALSE	FALSE	FALSE	FALSE
Nanger dama	0.569243	0.4	9.77405	LH7	MAMMALIA	CETARTIODACTYLA	BOVIDAE	71424.8	23520.9	m_large_herbivore	0	0	0	0	0	1	0.65	0.83	0.83	0.85	0.94	0.5	0.059	0.085	0.085	0.058	0.11	0.107	40658.1	FALSE	FALSE	FALSE	FALSE	FALSE	FALSE	FALSE	TRUE	TRUE	TRUE	FALSE	FALSE	FALSE	FALSE	FALSE	FALSE	FALSE	FALSE	FALSE	FALSE
Nanger granti	0.793408	0.735	11.2068	LH5	MAMMALIA	CETARTIODACTYLA	BOVIDAE	55464.5	19349.1	m_large_herbivore	0	0	0	0	0	1	0.65	0.83	0.83	0.85	0.94	0.5	0.059	0.085	0.085	0.058	0.11	0.107	44005.9	FALSE	FALSE	FALSE	FALSE	FALSE	FALSE	FALSE	TRUE	FALSE	TRUE	FALSE	FALSE	FALSE	FALSE	FALSE	FALSE	FALSE	FALSE	FALSE	FALSE
Nanger soemmerringii	2.22241	1.404	25.1322	LH7	MAMMALIA	CETARTIODACTYLA	BOVIDAE	41582.9	15491.2	m_large_herbivore	0	0	0	0	0	1	0.65	0.83	0.83	0.85	0.94	0.5	0.059	0.085	0.085	0.058	0.11	0.107	92414.3	FALSE	FALSE	FALSE	FALSE	FALSE	FALSE	FALSE	TRUE	TRUE	TRUE	FALSE	FALSE	FALSE	FALSE	FALSE	FALSE	FALSE	FALSE	FALSE	FALSE
Nanonycteris veldkampii	61.9897	19.276	1.09758	SMB10	MAMMALIA	CHIROPTERA	PTEROPODIDAE	21.89	45.5986	m_nectarivore	0	0	0	1	0	0	0.88	0.83	0.83	0.85	0.94	0.46	0.059	0.085	0.085	0.058	0.11	0.084	1356.96	FALSE	FALSE	FALSE	FALSE	FALSE	FALSE	FALSE	FALSE	FALSE	FALSE	FALSE	FALSE	FALSE	FALSE	FALSE	FALSE	FALSE	FALSE	FALSE	FALSE
Neamblysomus gunningi	7945.96	749.176	219.893	SMI9	MAMMALIA	AFROSORICIDA	CHRYSOCHLORIDAE	35.84	66.7197	m_fossorial	0	1	0	0	0	0	0.88	0.83	0.83	0.85	0.94	0.46	0.059	0.085	0.085	0.058	0.11	0.084	284783	FALSE	TRUE	FALSE	FALSE	FALSE	FALSE	FALSE	FALSE	FALSE	FALSE	FALSE	FALSE	FALSE	FALSE	FALSE	FALSE	FALSE	FALSE	FALSE	FALSE
Neamblysomus julianae	11602.5	1148.89	220.212	SMI9	MAMMALIA	AFROSORICIDA	CHRYSOCHLORIDAE	21.99	45.7594	m_fossorial	0	1	0	0	0	0	0.88	0.83	0.83	0.85	0.94	0.46	0.059	0.085	0.085	0.058	0.11	0.084	255139	FALSE	TRUE	FALSE	FALSE	FALSE	FALSE	FALSE	FALSE	FALSE	FALSE	FALSE	FALSE	FALSE	FALSE	FALSE	FALSE	FALSE	FALSE	FALSE	FALSE
Neoromicia brunnea	18.7698	5.205	0.187269	SMB9	MAMMALIA	CHIROPTERA	VESPERTILIONIDAE	9.56	24.0545	m_aer_insectivore	0	1	0	0	0	0	0.88	0.83	0.83	0.85	0.94	0.46	0.059	0.085	0.085	0.058	0.11	0.084	179.439	FALSE	FALSE	TRUE	FALSE	FALSE	FALSE	FALSE	FALSE	FALSE	FALSE	FALSE	FALSE	FALSE	FALSE	FALSE	FALSE	FALSE	FALSE	FALSE	FALSE
Neoromicia capensis	30.8177	8.614	0.213492	SMB9	MAMMALIA	CHIROPTERA	VESPERTILIONIDAE	5.96	16.7021	m_aer_insectivore	0	1	0	0	0	0	0.88	0.83	0.83	0.85	0.94	0.46	0.059	0.085	0.085	0.058	0.11	0.084	183.673	FALSE	FALSE	TRUE	FALSE	FALSE	FALSE	FALSE	FALSE	FALSE	FALSE	FALSE	FALSE	FALSE	FALSE	FALSE	FALSE	FALSE	FALSE	FALSE	FALSE
Neoromicia guineensis	29.9006	8.829	0.182826	SMB9	MAMMALIA	CHIROPTERA	VESPERTILIONIDAE	5.07	14.7417	m_aer_insectivore	0	1	0	0	0	0	0.88	0.83	0.83	0.85	0.94	0.46	0.059	0.085	0.085	0.058	0.11	0.084	151.596	FALSE	FALSE	TRUE	FALSE	FALSE	FALSE	FALSE	FALSE	FALSE	FALSE	FALSE	FALSE	FALSE	FALSE	FALSE	FALSE	FALSE	FALSE	FALSE	FALSE
Neoromicia helios	51.4019	15.107	0.239217	SMB9	MAMMALIA	CHIROPTERA	VESPERTILIONIDAE	3.56	11.2202	m_aer_insectivore	0	1	0	0	0	0	0.88	0.83	0.83	0.85	0.94	0.46	0.059	0.085	0.085	0.058	0.11	0.084	182.991	FALSE	FALSE	TRUE	FALSE	FALSE	FALSE	FALSE	FALSE	FALSE	FALSE	FALSE	FALSE	FALSE	FALSE	FALSE	FALSE	FALSE	FALSE	FALSE	FALSE
Neoromicia nana	35.0765	10.375	0.174456	SMB9	MAMMALIA	CHIROPTERA	VESPERTILIONIDAE	3.88	11.9911	m_aer_insectivore	0	1	0	0	0	0	0.88	0.83	0.83	0.85	0.94	0.46	0.059	0.085	0.085	0.058	0.11	0.084	136.097	FALSE	FALSE	TRUE	FALSE	FALSE	FALSE	FALSE	FALSE	FALSE	FALSE	FALSE	FALSE	FALSE	FALSE	FALSE	FALSE	FALSE	FALSE	FALSE	FALSE
Neoromicia rendalli	24.468	7.515	0.179518	SMB9	MAMMALIA	CHIROPTERA	VESPERTILIONIDAE	6.42	17.6888	m_aer_insectivore	0	1	0	0	0	0	0.88	0.83	0.83	0.85	0.94	0.46	0.059	0.085	0.085	0.058	0.11	0.084	157.085	FALSE	FALSE	TRUE	FALSE	FALSE	FALSE	FALSE	FALSE	FALSE	FALSE	FALSE	FALSE	FALSE	FALSE	FALSE	FALSE	FALSE	FALSE	FALSE	FALSE
Neoromicia roseveari	18.2615	5.205	0.182197	SMB9	MAMMALIA	CHIROPTERA	VESPERTILIONIDAE	9.56	24.0545	m_aer_insectivore	0	1	0	0	0	0	0.88	0.83	0.83	0.85	0.94	0.46	0.059	0.085	0.085	0.058	0.11	0.084	174.58	FALSE	FALSE	TRUE	FALSE	FALSE	FALSE	FALSE	FALSE	FALSE	FALSE	FALSE	FALSE	FALSE	FALSE	FALSE	FALSE	FALSE	FALSE	FALSE	FALSE
Neoromicia tenuipinnis	26.4497	7.855	0.168579	SMB9	MAMMALIA	CHIROPTERA	VESPERTILIONIDAE	5.35	15.3664	m_aer_insectivore	0	1	0	0	0	0	0.88	0.83	0.83	0.85	0.94	0.46	0.059	0.085	0.085	0.058	0.11	0.084	141.506	FALSE	FALSE	TRUE	FALSE	FALSE	FALSE	FALSE	FALSE	FALSE	FALSE	FALSE	FALSE	FALSE	FALSE	FALSE	FALSE	FALSE	FALSE	FALSE	FALSE
Neoromicia zuluensis	31.1892	9.323	0.163088	SMB9	MAMMALIA	CHIROPTERA	VESPERTILIONIDAE	4.14	12.6068	m_aer_insectivore	0	1	0	0	0	0	0.88	0.83	0.83	0.85	0.94	0.46	0.059	0.085	0.085	0.058	0.11	0.084	129.123	FALSE	FALSE	TRUE	FALSE	FALSE	FALSE	FALSE	FALSE	FALSE	FALSE	FALSE	FALSE	FALSE	FALSE	FALSE	FALSE	FALSE	FALSE	FALSE	FALSE
Neotragus batesi	52.7523	15.643	69.0274	LH10	MAMMALIA	CETARTIODACTYLA	BOVIDAE	2999.99	2035.25	m_large_herbivore	0	0	0.2	0	0.1	0.7	0.65	0.83	0.83	0.85	0.94	0.5	0.059	0.085	0.085	0.058	0.11	0.107	158256	FALSE	FALSE	FALSE	FALSE	FALSE	FALSE	FALSE	FALSE	TRUE	FALSE	FALSE	FALSE	FALSE	FALSE	FALSE	FALSE	FALSE	FALSE	FALSE	FALSE
Neotragus pygmaeus	24.9083	7.269	42.5358	LH10	MAMMALIA	CETARTIODACTYLA	BOVIDAE	4000	2541.4	m_large_herbivore	0	0	0.2	0	0	0.8	0.65	0.83	0.83	0.85	0.94	0.5	0.059	0.085	0.085	0.058	0.11	0.107	99633.3	FALSE	FALSE	FALSE	FALSE	FALSE	FALSE	FALSE	FALSE	TRUE	FALSE	FALSE	FALSE	FALSE	FALSE	FALSE	FALSE	FALSE	FALSE	FALSE	FALSE
Nesotragus moschatus	3.04046	2.543	7.55312	LH10	MAMMALIA	CETARTIODACTYLA	BOVIDAE	6499.95	3696.99	m_terr_frug_gran_herb	0	0	0.2	0	0	0.8	0.65	0.83	0.83	0.85	0.94	0.5	0.059	0.085	0.085	0.058	0.11	0.107	19762.9	FALSE	FALSE	FALSE	FALSE	FALSE	FALSE	FALSE	FALSE	TRUE	FALSE	FALSE	FALSE	FALSE	FALSE	FALSE	FALSE	FALSE	FALSE	FALSE	FALSE
Nilopegamys plumbeus	828.761	246.028	69.3152	SMR10	MAMMALIA	RODENTIA	MURIDAE	84	128.773	m_terr_frug_gran_herb	0	0.1	0.1	0	0.2	0.6	0.88	0.83	0.83	0.85	0.94	0.46	0.059	0.085	0.085	0.058	0.11	0.084	69615.9	FALSE	FALSE	FALSE	FALSE	FALSE	FALSE	FALSE	FALSE	FALSE	FALSE	FALSE	FALSE	FALSE	FALSE	FALSE	FALSE	FALSE	FALSE	FALSE	FALSE
Nycteris arge	28.8189	4.333	0.343995	SMB4	MAMMALIA	CHIROPTERA	NYCTERIDAE	11.95	28.5766	m_aer_insectivore	0.2	0.8	0	0	0	0	0.88	0.83	0.83	0.85	0.94	0.46	0.059	0.085	0.085	0.058	0.11	0.084	344.386	FALSE	FALSE	TRUE	FALSE	FALSE	FALSE	FALSE	FALSE	FALSE	FALSE	FALSE	FALSE	FALSE	FALSE	FALSE	FALSE	FALSE	FALSE	FALSE	FALSE
Nycteris aurita	25.0036	3.799	0.298798	SMB4	MAMMALIA	CHIROPTERA	NYCTERIDAE	11.86	28.4103	m_aer_insectivore	0.4	0.6	0	0	0	0	0.88	0.83	0.83	0.85	0.94	0.46	0.059	0.085	0.085	0.058	0.11	0.084	296.543	FALSE	FALSE	TRUE	FALSE	FALSE	FALSE	FALSE	FALSE	FALSE	FALSE	FALSE	FALSE	FALSE	FALSE	FALSE	FALSE	FALSE	FALSE	FALSE	FALSE
Nycteris gambiensis	48.2208	6.532	0.378786	SMB4	MAMMALIA	CHIROPTERA	NYCTERIDAE	6.95	18.8059	m_aer_insectivore	0.2	0.8	0	0	0	0	0.88	0.83	0.83	0.85	0.94	0.46	0.059	0.085	0.085	0.058	0.11	0.084	335.135	FALSE	FALSE	TRUE	FALSE	FALSE	FALSE	FALSE	FALSE	FALSE	FALSE	FALSE	FALSE	FALSE	FALSE	FALSE	FALSE	FALSE	FALSE	FALSE	FALSE
Nycteris grandis	9.05223	1.608	0.223908	SMB4	MAMMALIA	CHIROPTERA	NYCTERIDAE	30.16	58.3987	m_carnivore	0.6	0.4	0	0	0	0	0.88	0.83	0.83	0.85	0.94	0.46	0.059	0.085	0.085	0.058	0.11	0.084	273.015	FALSE	FALSE	TRUE	TRUE	FALSE	FALSE	FALSE	FALSE	FALSE	FALSE	FALSE	FALSE	FALSE	FALSE	FALSE	FALSE	FALSE	FALSE	FALSE	FALSE
Nycteris hispida	34.1853	5.782	0.317386	SMB4	MAMMALIA	CHIROPTERA	NYCTERIDAE	8.63	22.2271	m_aer_insectivore	0.2	0.8	0	0	0	0	0.88	0.83	0.83	0.85	0.94	0.46	0.059	0.085	0.085	0.058	0.11	0.084	295.019	FALSE	FALSE	TRUE	FALSE	FALSE	FALSE	FALSE	FALSE	FALSE	FALSE	FALSE	FALSE	FALSE	FALSE	FALSE	FALSE	FALSE	FALSE	FALSE	FALSE
Nycteris intermedia	29.3106	4.412	0.3201	SMB4	MAMMALIA	CHIROPTERA	NYCTERIDAE	10.65	26.1454	m_aer_insectivore	0.2	0.8	0	0	0	0	0.88	0.83	0.83	0.85	0.94	0.46	0.059	0.085	0.085	0.058	0.11	0.084	312.158	FALSE	FALSE	TRUE	FALSE	FALSE	FALSE	FALSE	FALSE	FALSE	FALSE	FALSE	FALSE	FALSE	FALSE	FALSE	FALSE	FALSE	FALSE	FALSE	FALSE
Nycteris macrotis	25.0772	4.037	0.346797	SMB4	MAMMALIA	CHIROPTERA	NYCTERIDAE	14.46	33.1079	m_aer_insectivore	0.2	0.8	0	0	0	0	0.88	0.83	0.83	0.85	0.94	0.46	0.059	0.085	0.085	0.058	0.11	0.084	362.616	FALSE	FALSE	TRUE	FALSE	FALSE	FALSE	FALSE	FALSE	FALSE	FALSE	FALSE	FALSE	FALSE	FALSE	FALSE	FALSE	FALSE	FALSE	FALSE	FALSE
Nycteris major	27.3355	4.278	0.310577	SMB4	MAMMALIA	CHIROPTERA	NYCTERIDAE	11.21	27.2005	m_aer_insectivore	0.2	0.8	0	0	0	0	0.88	0.83	0.83	0.85	0.94	0.46	0.059	0.085	0.085	0.058	0.11	0.084	306.43	FALSE	FALSE	TRUE	FALSE	FALSE	FALSE	FALSE	FALSE	FALSE	FALSE	FALSE	FALSE	FALSE	FALSE	FALSE	FALSE	FALSE	FALSE	FALSE	FALSE
Nycteris nana	36.3939	6.14	0.285883	SMB4	MAMMALIA	CHIROPTERA	NYCTERIDAE	6.95	18.8059	m_aer_insectivore	0.2	0.8	0	0	0	0	0.88	0.83	0.83	0.85	0.94	0.46	0.059	0.085	0.085	0.058	0.11	0.084	252.938	FALSE	FALSE	TRUE	FALSE	FALSE	FALSE	FALSE	FALSE	FALSE	FALSE	FALSE	FALSE	FALSE	FALSE	FALSE	FALSE	FALSE	FALSE	FALSE	FALSE
Nycteris parisii	23.4878	3.799	0.280683	SMB4	MAMMALIA	CHIROPTERA	NYCTERIDAE	11.86	28.4103	m_aer_insectivore	0.4	0.6	0	0	0	0	0.88	0.83	0.83	0.85	0.94	0.46	0.059	0.085	0.085	0.058	0.11	0.084	278.566	FALSE	FALSE	TRUE	FALSE	FALSE	FALSE	FALSE	FALSE	FALSE	FALSE	FALSE	FALSE	FALSE	FALSE	FALSE	FALSE	FALSE	FALSE	FALSE	FALSE
Nycteris thebaica	38.2931	5.743	0.392497	SMB4	MAMMALIA	CHIROPTERA	NYCTERIDAE	9.81	24.5386	m_aer_insectivore	0.2	0.8	0	0	0	0	0.88	0.83	0.83	0.85	0.94	0.46	0.059	0.085	0.085	0.058	0.11	0.084	375.656	FALSE	FALSE	TRUE	FALSE	FALSE	FALSE	FALSE	FALSE	FALSE	FALSE	FALSE	FALSE	FALSE	FALSE	FALSE	FALSE	FALSE	FALSE	FALSE	FALSE
Nycteris vinsoni	27.4224	4.561	0.327702	SMB4	MAMMALIA	CHIROPTERA	NYCTERIDAE	11.86	28.4103	m_aer_insectivore	0.4	0.6	0	0	0	0	0.88	0.83	0.83	0.85	0.94	0.46	0.059	0.085	0.085	0.058	0.11	0.084	325.23	FALSE	FALSE	TRUE	FALSE	FALSE	FALSE	FALSE	FALSE	FALSE	FALSE	FALSE	FALSE	FALSE	FALSE	FALSE	FALSE	FALSE	FALSE	FALSE	FALSE
Nycteris woodi	44.7669	7.191	0.374869	SMB4	MAMMALIA	CHIROPTERA	NYCTERIDAE	7.55	20.0474	m_aer_insectivore	0.2	0.8	0	0	0	0	0.88	0.83	0.83	0.85	0.94	0.46	0.059	0.085	0.085	0.058	0.11	0.084	337.99	FALSE	FALSE	TRUE	FALSE	FALSE	FALSE	FALSE	FALSE	FALSE	FALSE	FALSE	FALSE	FALSE	FALSE	FALSE	FALSE	FALSE	FALSE	FALSE	FALSE
Nycticeinops schlieffeni	30.9771	9.378	0.188831	SMB9	MAMMALIA	CHIROPTERA	VESPERTILIONIDAE	5.05	14.6968	m_aer_insectivore	0	1	0	0	0	0	0.88	0.83	0.83	0.85	0.94	0.46	0.059	0.085	0.085	0.058	0.11	0.084	156.434	FALSE	FALSE	TRUE	FALSE	FALSE	FALSE	FALSE	FALSE	FALSE	FALSE	FALSE	FALSE	FALSE	FALSE	FALSE	FALSE	FALSE	FALSE	FALSE	FALSE
Oenomys hypoxanthus	346.532	105.372	33.7805	SMR14	MAMMALIA	RODENTIA	MURIDAE	90	135.818	m_terr_frug_gran_herb	0	0.2	0	0	0	0.8	0.88	0.83	0.83	0.85	0.94	0.46	0.059	0.085	0.085	0.058	0.11	0.084	31187.9	FALSE	FALSE	FALSE	FALSE	FALSE	FALSE	FALSE	FALSE	FALSE	FALSE	FALSE	FALSE	FALSE	FALSE	FALSE	FALSE	FALSE	FALSE	FALSE	FALSE
Oenomys ornatus	333.016	97.196	31.2026	SMR14	MAMMALIA	RODENTIA	MURIDAE	85.5	130.545	m_terr_frug_gran_herb	0	0.2	0	0	0	0.8	0.88	0.83	0.83	0.85	0.94	0.46	0.059	0.085	0.085	0.058	0.11	0.084	28472.9	FALSE	FALSE	FALSE	FALSE	FALSE	FALSE	FALSE	FALSE	FALSE	FALSE	FALSE	FALSE	FALSE	FALSE	FALSE	FALSE	FALSE	FALSE	FALSE	FALSE
Okapia johnstoni	1.20667	0.754	51.1034	LH12	MAMMALIA	CETARTIODACTYLA	GIRAFFIDAE	230001	58014.6	m_large_herbivore	0	0	0	0	0	1	0.65	0.83	0.83	0.85	0.94	0.5	0.059	0.085	0.085	0.058	0.11	0.107	277536	FALSE	FALSE	FALSE	FALSE	FALSE	FALSE	FALSE	FALSE	TRUE	FALSE	FALSE	FALSE	FALSE	FALSE	FALSE	FALSE	FALSE	FALSE	FALSE	FALSE
Oreotragus oreotragus	0.332191	0.303	1.53093	LH9	MAMMALIA	CETARTIODACTYLA	BOVIDAE	12999.9	6313.12	m_large_herbivore	0	0	0	0	0	1	0.65	0.83	0.83	0.85	0.94	0.5	0.059	0.085	0.085	0.058	0.11	0.107	4318.46	FALSE	FALSE	FALSE	FALSE	FALSE	FALSE	FALSE	FALSE	TRUE	TRUE	FALSE	FALSE	FALSE	FALSE	FALSE	FALSE	FALSE	FALSE	FALSE	FALSE
Orycteropus afer	2.01718	0.233	20.961	SC1	MAMMALIA	TUBULIDENTATA	ORYCTEROPODIDAE	52350.4	18505	m_terr_insectivore	0	1	0	0	0	0	0.65	0.83	0.83	0.85	0.94	0.32	0.059	0.085	0.085	0.058	0.11	0.107	105600	FALSE	TRUE	TRUE	FALSE	FALSE	FALSE	FALSE	FALSE	FALSE	FALSE	FALSE	FALSE	FALSE	FALSE	FALSE	FALSE	FALSE	FALSE	FALSE	FALSE
Oryx beisa	0.291579	0.269	11.1102	LH7	MAMMALIA	CETARTIODACTYLA	BOVIDAE	200577	52196.6	m_large_herbivore	0	0	0	0	0	1	0.65	0.83	0.83	0.85	0.94	0.5	0.059	0.085	0.085	0.058	0.11	0.107	58484	FALSE	FALSE	FALSE	FALSE	FALSE	FALSE	FALSE	TRUE	FALSE	TRUE	FALSE	FALSE	FALSE	FALSE	FALSE	FALSE	FALSE	FALSE	FALSE	FALSE
Oryx gazella	1.13458	1.043	37.8765	LH7	MAMMALIA	CETARTIODACTYLA	BOVIDAE	169001	45731.3	m_large_herbivore	0	0	0	0	0	1	0.65	0.83	0.83	0.85	0.94	0.5	0.059	0.085	0.085	0.058	0.11	0.107	191745	FALSE	FALSE	FALSE	FALSE	FALSE	FALSE	FALSE	TRUE	FALSE	TRUE	FALSE	FALSE	FALSE	FALSE	FALSE	FALSE	FALSE	FALSE	FALSE	FALSE
Otocyon megalotis	0.930179	0.732	1.551	SC4	MAMMALIA	CARNIVORA	CANIDAE	4150.02	2614.67	m_terr_insectivore	0.3	0.5	0	0	0	0.2	0.65	0.83	0.83	0.85	0.94	0.32	0.059	0.085	0.085	0.058	0.11	0.107	3860.26	FALSE	FALSE	TRUE	FALSE	FALSE	FALSE	FALSE	FALSE	FALSE	FALSE	FALSE	FALSE	FALSE	FALSE	FALSE	FALSE	FALSE	FALSE	FALSE	FALSE
Otolemur crassicaudatus	30.8807	9.078	15.9455	PR3	MAMMALIA	PRIMATES	GALAGIDAE	1500	1191.86	m_nectarivore	0	0.2	0.2	0.6	0	0	0.65	0.83	0.83	0.85	0.94	0.32	0.059	0.085	0.085	0.058	0.11	0.107	46321	FALSE	FALSE	FALSE	FALSE	FALSE	FALSE	FALSE	FALSE	FALSE	FALSE	FALSE	FALSE	FALSE	FALSE	FALSE	FALSE	FALSE	FALSE	FALSE	FALSE
Otolemur garnettii	24.6934	17.498	7.54359	PR6	MAMMALIA	PRIMATES	GALAGIDAE	760	705.132	m_nectarivore	0	0.2	0.2	0.6	0	0	0.65	0.83	0.83	0.85	0.94	0.32	0.059	0.085	0.085	0.058	0.11	0.107	18767	FALSE	FALSE	FALSE	FALSE	FALSE	FALSE	FALSE	FALSE	FALSE	FALSE	FALSE	FALSE	FALSE	FALSE	FALSE	FALSE	FALSE	FALSE	FALSE	FALSE
Otomops harrisoni	14.5533	2.247	0.389315	SMB7	MAMMALIA	CHIROPTERA	MOLOSSIDAE	34.3	64.4955	m_aer_insectivore	0	1	0	0	0	0	0.88	0.83	0.83	0.85	0.94	0.46	0.059	0.085	0.085	0.058	0.11	0.084	499.179	FALSE	FALSE	TRUE	FALSE	FALSE	FALSE	FALSE	FALSE	FALSE	FALSE	FALSE	FALSE	FALSE	FALSE	FALSE	FALSE	FALSE	FALSE	FALSE	FALSE
Otomops martiensseni	14.1504	2.247	0.378535	SMB7	MAMMALIA	CHIROPTERA	MOLOSSIDAE	34.3	64.4955	m_aer_insectivore	0	1	0	0	0	0	0.88	0.83	0.83	0.85	0.94	0.46	0.059	0.085	0.085	0.058	0.11	0.084	485.357	FALSE	FALSE	TRUE	FALSE	FALSE	FALSE	FALSE	FALSE	FALSE	FALSE	FALSE	FALSE	FALSE	FALSE	FALSE	FALSE	FALSE	FALSE	FALSE	FALSE
Otomys anchietae	1076	333.613	128.394	SMR3	MAMMALIA	RODENTIA	MURIDAE	115.9	165.103	m_terr_frug_gran_herb	0	0	0.1	0	0.1	0.8	0.88	0.83	0.83	0.85	0.94	0.46	0.059	0.085	0.085	0.058	0.11	0.084	124708	FALSE	FALSE	FALSE	FALSE	FALSE	FALSE	FALSE	FALSE	FALSE	FALSE	FALSE	FALSE	FALSE	FALSE	FALSE	FALSE	FALSE	FALSE	FALSE	FALSE
Otomys angoniensis	132.046	80.756	16.3825	SMR11	MAMMALIA	RODENTIA	MURIDAE	121.9	171.663	m_terr_frug_gran_herb	0	0	0.1	0	0.1	0.8	0.88	0.83	0.83	0.85	0.94	0.46	0.059	0.085	0.085	0.058	0.11	0.084	16096.4	FALSE	FALSE	FALSE	FALSE	FALSE	FALSE	FALSE	FALSE	FALSE	FALSE	FALSE	FALSE	FALSE	FALSE	FALSE	FALSE	FALSE	FALSE	FALSE	FALSE
Otomys auratus	1969.72	596.41	238.35	SMR3	MAMMALIA	RODENTIA	MURIDAE	118.02	167.429	m_terr_frug_gran_herb	0	0	0.1	0	0.1	0.8	0.88	0.83	0.83	0.85	0.94	0.46	0.059	0.085	0.085	0.058	0.11	0.084	232466	FALSE	FALSE	FALSE	FALSE	FALSE	FALSE	FALSE	FALSE	FALSE	FALSE	FALSE	FALSE	FALSE	FALSE	FALSE	FALSE	FALSE	FALSE	FALSE	FALSE
Otomys barbouri	1223.67	361.337	141.532	SMR3	MAMMALIA	RODENTIA	MURIDAE	127.2	177.397	m_terr_frug_gran_herb	0	0	0.2	0	0.2	0.6	0.88	0.83	0.83	0.85	0.94	0.46	0.059	0.085	0.085	0.058	0.11	0.084	155651	FALSE	FALSE	FALSE	FALSE	FALSE	FALSE	FALSE	FALSE	FALSE	FALSE	FALSE	FALSE	FALSE	FALSE	FALSE	FALSE	FALSE	FALSE	FALSE	FALSE
Otomys burtoni	882.95	270.278	102.123	SMR3	MAMMALIA	RODENTIA	MURIDAE	127.2	177.397	m_terr_frug_gran_herb	0	0	0.2	0	0.2	0.6	0.88	0.83	0.83	0.85	0.94	0.46	0.059	0.085	0.085	0.058	0.11	0.084	112311	FALSE	FALSE	FALSE	FALSE	FALSE	FALSE	FALSE	FALSE	FALSE	FALSE	FALSE	FALSE	FALSE	FALSE	FALSE	FALSE	FALSE	FALSE	FALSE	FALSE
Otomys cheesmani	827.868	513.22	98.4829	SMR3	MAMMALIA	RODENTIA	MURIDAE	115.44	164.597	m_terr_frug_gran_herb	0	0	0.1	0	0.1	0.8	0.88	0.83	0.83	0.85	0.94	0.46	0.059	0.085	0.085	0.058	0.11	0.084	95569.1	FALSE	FALSE	FALSE	FALSE	FALSE	FALSE	FALSE	FALSE	FALSE	FALSE	FALSE	FALSE	FALSE	FALSE	FALSE	FALSE	FALSE	FALSE	FALSE	FALSE
Otomys cuanzensis	825.25	237.781	95.4493	SMR3	MAMMALIA	RODENTIA	MURIDAE	127.2	177.397	m_terr_frug_gran_herb	0	0	0.2	0	0.2	0.6	0.88	0.83	0.83	0.85	0.94	0.46	0.059	0.085	0.085	0.058	0.11	0.084	104972	FALSE	FALSE	FALSE	FALSE	FALSE	FALSE	FALSE	FALSE	FALSE	FALSE	FALSE	FALSE	FALSE	FALSE	FALSE	FALSE	FALSE	FALSE	FALSE	FALSE
Otomys dartmouthi	754.236	231.505	87.2358	SMR3	MAMMALIA	RODENTIA	MURIDAE	127.2	177.397	m_terr_frug_gran_herb	0	0	0.2	0	0.2	0.6	0.88	0.83	0.83	0.85	0.94	0.46	0.059	0.085	0.085	0.058	0.11	0.084	95938.9	FALSE	FALSE	FALSE	FALSE	FALSE	FALSE	FALSE	FALSE	FALSE	FALSE	FALSE	FALSE	FALSE	FALSE	FALSE	FALSE	FALSE	FALSE	FALSE	FALSE
Otomys denti	1119.93	319.974	137.272	SMR3	MAMMALIA	RODENTIA	MURIDAE	120	169.594	m_terr_frug_gran_herb	0	0	0.1	0	0.1	0.8	0.88	0.83	0.83	0.85	0.94	0.46	0.059	0.085	0.085	0.058	0.11	0.084	134392	FALSE	FALSE	FALSE	FALSE	FALSE	FALSE	FALSE	FALSE	FALSE	FALSE	FALSE	FALSE	FALSE	FALSE	FALSE	FALSE	FALSE	FALSE	FALSE	FALSE
Otomys fortior	833.752	513.22	99.1829	SMR3	MAMMALIA	RODENTIA	MURIDAE	115.44	164.597	m_terr_frug_gran_herb	0	0	0.1	0	0.1	0.8	0.88	0.83	0.83	0.85	0.94	0.46	0.059	0.085	0.085	0.058	0.11	0.084	96248.3	FALSE	FALSE	FALSE	FALSE	FALSE	FALSE	FALSE	FALSE	FALSE	FALSE	FALSE	FALSE	FALSE	FALSE	FALSE	FALSE	FALSE	FALSE	FALSE	FALSE
Otomys helleri	858.234	513.22	102.095	SMR3	MAMMALIA	RODENTIA	MURIDAE	115.44	164.597	m_terr_frug_gran_herb	0	0	0.1	0	0.1	0.8	0.88	0.83	0.83	0.85	0.94	0.46	0.059	0.085	0.085	0.058	0.11	0.084	99074.5	FALSE	FALSE	FALSE	FALSE	FALSE	FALSE	FALSE	FALSE	FALSE	FALSE	FALSE	FALSE	FALSE	FALSE	FALSE	FALSE	FALSE	FALSE	FALSE	FALSE
Otomys irroratus	1959.55	596.41	237.119	SMR3	MAMMALIA	RODENTIA	MURIDAE	118.02	167.429	m_terr_frug_gran_herb	0	0	0.1	0	0.1	0.8	0.88	0.83	0.83	0.85	0.94	0.46	0.059	0.085	0.085	0.058	0.11	0.084	231266	FALSE	FALSE	FALSE	FALSE	FALSE	FALSE	FALSE	FALSE	FALSE	FALSE	FALSE	FALSE	FALSE	FALSE	FALSE	FALSE	FALSE	FALSE	FALSE	FALSE
Otomys jacksoni	837.862	513.22	99.6718	SMR3	MAMMALIA	RODENTIA	MURIDAE	115.44	164.597	m_terr_frug_gran_herb	0	0	0.1	0	0.1	0.8	0.88	0.83	0.83	0.85	0.94	0.46	0.059	0.085	0.085	0.058	0.11	0.084	96722.7	FALSE	FALSE	FALSE	FALSE	FALSE	FALSE	FALSE	FALSE	FALSE	FALSE	FALSE	FALSE	FALSE	FALSE	FALSE	FALSE	FALSE	FALSE	FALSE	FALSE
Otomys karoensis	854.477	513.22	101.648	SMR3	MAMMALIA	RODENTIA	MURIDAE	115.44	164.597	m_terr_frug_gran_herb	0	0	0.1	0	0.1	0.8	0.88	0.83	0.83	0.85	0.94	0.46	0.059	0.085	0.085	0.058	0.11	0.084	98640.8	FALSE	FALSE	FALSE	FALSE	FALSE	FALSE	FALSE	FALSE	FALSE	FALSE	FALSE	FALSE	FALSE	FALSE	FALSE	FALSE	FALSE	FALSE	FALSE	FALSE
Otomys lacustris	805.341	243.885	93.1467	SMR3	MAMMALIA	RODENTIA	MURIDAE	127.2	177.397	m_terr_frug_gran_herb	0	0	0.2	0	0.2	0.6	0.88	0.83	0.83	0.85	0.94	0.46	0.059	0.085	0.085	0.058	0.11	0.084	102439	FALSE	FALSE	FALSE	FALSE	FALSE	FALSE	FALSE	FALSE	FALSE	FALSE	FALSE	FALSE	FALSE	FALSE	FALSE	FALSE	FALSE	FALSE	FALSE	FALSE
Otomys laminatus	1288.98	388.336	182.845	SMR3	MAMMALIA	RODENTIA	MURIDAE	145	196.272	m_terr_frug_gran_herb	0	0	0.1	0	0.1	0.8	0.88	0.83	0.83	0.85	0.94	0.46	0.059	0.085	0.085	0.058	0.11	0.084	186902	FALSE	FALSE	FALSE	FALSE	FALSE	FALSE	FALSE	FALSE	FALSE	FALSE	FALSE	FALSE	FALSE	FALSE	FALSE	FALSE	FALSE	FALSE	FALSE	FALSE
Otomys occidentalis	876.054	259.729	104.445	SMR3	MAMMALIA	RODENTIA	MURIDAE	115.77	164.96	m_terr_frug_gran_herb	0	0	0.1	0	0.1	0.8	0.88	0.83	0.83	0.85	0.94	0.46	0.059	0.085	0.085	0.058	0.11	0.084	101421	FALSE	FALSE	FALSE	FALSE	FALSE	FALSE	FALSE	FALSE	FALSE	FALSE	FALSE	FALSE	FALSE	FALSE	FALSE	FALSE	FALSE	FALSE	FALSE	FALSE
Otomys simiensis	853.026	513.22	101.476	SMR3	MAMMALIA	RODENTIA	MURIDAE	115.44	164.597	m_terr_frug_gran_herb	0	0	0.1	0	0.1	0.8	0.88	0.83	0.83	0.85	0.94	0.46	0.059	0.085	0.085	0.058	0.11	0.084	98473.3	FALSE	FALSE	FALSE	FALSE	FALSE	FALSE	FALSE	FALSE	FALSE	FALSE	FALSE	FALSE	FALSE	FALSE	FALSE	FALSE	FALSE	FALSE	FALSE	FALSE
Otomys sloggetti	2017.61	597.31	225.125	SMR3	MAMMALIA	RODENTIA	MURIDAE	106.25	154.386	m_terr_frug_gran_herb	0	0	0.1	0	0.1	0.8	0.88	0.83	0.83	0.85	0.94	0.46	0.059	0.085	0.085	0.058	0.11	0.084	214371	FALSE	FALSE	FALSE	FALSE	FALSE	FALSE	FALSE	FALSE	FALSE	FALSE	FALSE	FALSE	FALSE	FALSE	FALSE	FALSE	FALSE	FALSE	FALSE	FALSE
Otomys thomasi	855.272	513.22	101.743	SMR3	MAMMALIA	RODENTIA	MURIDAE	115.44	164.597	m_terr_frug_gran_herb	0	0	0.1	0	0.1	0.8	0.88	0.83	0.83	0.85	0.94	0.46	0.059	0.085	0.085	0.058	0.11	0.084	98732.6	FALSE	FALSE	FALSE	FALSE	FALSE	FALSE	FALSE	FALSE	FALSE	FALSE	FALSE	FALSE	FALSE	FALSE	FALSE	FALSE	FALSE	FALSE	FALSE	FALSE
Otomys tropicalis	1275.05	393.397	144.93	SMR3	MAMMALIA	RODENTIA	MURIDAE	108.83	157.272	m_terr_frug_gran_herb	0	0	0.1	0	0.1	0.8	0.88	0.83	0.83	0.85	0.94	0.46	0.059	0.085	0.085	0.058	0.11	0.084	138764	FALSE	FALSE	FALSE	FALSE	FALSE	FALSE	FALSE	FALSE	FALSE	FALSE	FALSE	FALSE	FALSE	FALSE	FALSE	FALSE	FALSE	FALSE	FALSE	FALSE
Otomys typus	838.194	513.22	99.7113	SMR3	MAMMALIA	RODENTIA	MURIDAE	115.44	164.597	m_terr_frug_gran_herb	0	0	0.1	0	0.1	0.8	0.88	0.83	0.83	0.85	0.94	0.46	0.059	0.085	0.085	0.058	0.11	0.084	96761.1	FALSE	FALSE	FALSE	FALSE	FALSE	FALSE	FALSE	FALSE	FALSE	FALSE	FALSE	FALSE	FALSE	FALSE	FALSE	FALSE	FALSE	FALSE	FALSE	FALSE
Otomys unisulcatus	2094.13	615.016	227.271	SMR16	MAMMALIA	RODENTIA	MURIDAE	102.5	150.162	m_terr_frug_gran_herb	0	0	0.1	0	0.1	0.8	0.88	0.83	0.83	0.85	0.94	0.46	0.059	0.085	0.085	0.058	0.11	0.084	214648	FALSE	FALSE	FALSE	FALSE	FALSE	FALSE	FALSE	FALSE	FALSE	FALSE	FALSE	FALSE	FALSE	FALSE	FALSE	FALSE	FALSE	FALSE	FALSE	FALSE
Otomys uzungwensis	840.029	513.22	99.9296	SMR3	MAMMALIA	RODENTIA	MURIDAE	115.44	164.597	m_terr_frug_gran_herb	0	0	0.1	0	0.1	0.8	0.88	0.83	0.83	0.85	0.94	0.46	0.059	0.085	0.085	0.058	0.11	0.084	96973	FALSE	FALSE	FALSE	FALSE	FALSE	FALSE	FALSE	FALSE	FALSE	FALSE	FALSE	FALSE	FALSE	FALSE	FALSE	FALSE	FALSE	FALSE	FALSE	FALSE
Otomys yaldeni	837.908	513.22	99.6773	SMR3	MAMMALIA	RODENTIA	MURIDAE	115.44	164.597	m_terr_frug_gran_herb	0	0	0.1	0	0.1	0.8	0.88	0.83	0.83	0.85	0.94	0.46	0.059	0.085	0.085	0.058	0.11	0.084	96728.1	FALSE	FALSE	FALSE	FALSE	FALSE	FALSE	FALSE	FALSE	FALSE	FALSE	FALSE	FALSE	FALSE	FALSE	FALSE	FALSE	FALSE	FALSE	FALSE	FALSE
Otomys zinki	817.324	513.22	97.2286	SMR3	MAMMALIA	RODENTIA	MURIDAE	115.44	164.597	m_terr_frug_gran_herb	0	0	0.1	0	0.1	0.8	0.88	0.83	0.83	0.85	0.94	0.46	0.059	0.085	0.085	0.058	0.11	0.084	94351.8	FALSE	FALSE	FALSE	FALSE	FALSE	FALSE	FALSE	FALSE	FALSE	FALSE	FALSE	FALSE	FALSE	FALSE	FALSE	FALSE	FALSE	FALSE	FALSE	FALSE
Ourebia ourebi	0.696451	0.647	3.99298	LH3	MAMMALIA	CETARTIODACTYLA	BOVIDAE	17250	7853.88	m_large_herbivore	0	0	0	0	0	1	0.65	0.83	0.83	0.85	0.94	0.5	0.059	0.085	0.085	0.058	0.11	0.107	12013.8	FALSE	FALSE	FALSE	FALSE	FALSE	FALSE	FALSE	FALSE	FALSE	TRUE	FALSE	FALSE	FALSE	FALSE	FALSE	FALSE	FALSE	FALSE	FALSE	FALSE
Pan paniscus	4.99648	3.815	39.233	PR2	MAMMALIA	PRIMATES	HOMINIDAE	34000.1	13261.3	m_arb_frugivore	0	0.1	0.6	0	0.1	0.2	0.65	0.83	0.83	0.85	0.94	0.32	0.059	0.085	0.085	0.058	0.11	0.107	169881	FALSE	FALSE	FALSE	FALSE	FALSE	TRUE	FALSE	FALSE	FALSE	FALSE	FALSE	FALSE	FALSE	FALSE	FALSE	FALSE	FALSE	FALSE	FALSE	FALSE
Pan troglodytes	0.906166	0.871	9.45351	PR2	MAMMALIA	PRIMATES	HOMINIDAE	42500	15754.3	m_arb_frugivore	0	0.1	0.6	0	0	0.3	0.65	0.83	0.83	0.85	0.94	0.32	0.059	0.085	0.085	0.058	0.11	0.107	38512.1	FALSE	FALSE	FALSE	FALSE	FALSE	TRUE	FALSE	FALSE	FALSE	FALSE	FALSE	FALSE	FALSE	FALSE	FALSE	FALSE	FALSE	FALSE	FALSE	FALSE
Panthera leo	0.0831509	0.075	1.57663	LC6	MAMMALIA	CARNIVORA	FELIDAE	161499	44156	m_carnivore	1	0	0	0	0	0	0.65	0.83	0.83	0.85	0.94	0.32	0.059	0.085	0.085	0.058	0.11	0.107	13428.8	FALSE	FALSE	FALSE	FALSE	TRUE	FALSE	FALSE	FALSE	FALSE	FALSE	FALSE	TRUE	FALSE	FALSE	FALSE	FALSE	FALSE	FALSE	FALSE	FALSE
Panthera pardus	0.043048	0.041	0.340495	LC7	MAMMALIA	CARNIVORA	FELIDAE	52038.2	18419.7	m_carnivore	1	0	0	0	0	0	0.65	0.83	0.83	0.85	0.94	0.32	0.059	0.085	0.085	0.058	0.11	0.107	2240.14	FALSE	FALSE	FALSE	FALSE	TRUE	FALSE	FALSE	FALSE	FALSE	FALSE	FALSE	FALSE	FALSE	FALSE	FALSE	FALSE	FALSE	FALSE	FALSE	FALSE
Papio anubis	2.49404	2.196	13.1651	PR4	MAMMALIA	PRIMATES	CERCOPITHECIDAE	17728.6	8021.54	m_terr_omnivore	0.4	0.1	0.2	0	0	0.3	0.65	0.83	0.83	0.85	0.94	0.32	0.059	0.085	0.085	0.058	0.11	0.107	44215.7	FALSE	FALSE	FALSE	FALSE	FALSE	FALSE	FALSE	FALSE	FALSE	FALSE	FALSE	FALSE	FALSE	FALSE	FALSE	FALSE	FALSE	FALSE	FALSE	FALSE
Papio cynocephalus	1.55918	1.367	9.9825	PR4	MAMMALIA	PRIMATES	CERCOPITHECIDAE	15822.1	7347.08	m_terr_frug_gran_herb	0.1	0.1	0.2	0	0	0.6	0.65	0.83	0.83	0.85	0.94	0.32	0.059	0.085	0.085	0.058	0.11	0.107	24669.6	FALSE	FALSE	FALSE	FALSE	FALSE	FALSE	FALSE	FALSE	FALSE	FALSE	FALSE	FALSE	FALSE	FALSE	FALSE	FALSE	FALSE	FALSE	FALSE	FALSE
Papio hamadryas	7.70987	5.265	71.9545	PR4	MAMMALIA	PRIMATES	CERCOPITHECIDAE	21250	9225.8	m_terr_frug_gran_herb	0.1	0.1	0	0	0	0.8	0.65	0.83	0.83	0.85	0.94	0.32	0.059	0.085	0.085	0.058	0.11	0.107	163835	FALSE	FALSE	FALSE	FALSE	FALSE	FALSE	FALSE	FALSE	FALSE	FALSE	FALSE	FALSE	FALSE	FALSE	FALSE	FALSE	FALSE	FALSE	FALSE	FALSE
Papio kindae	1.56668	1.367	10.0305	PR4	MAMMALIA	PRIMATES	CERCOPITHECIDAE	15822.1	7347.08	m_terr_frug_gran_herb	0.1	0.1	0.2	0	0	0.6	0.65	0.83	0.83	0.85	0.94	0.32	0.059	0.085	0.085	0.058	0.11	0.107	24788.2	FALSE	FALSE	FALSE	FALSE	FALSE	FALSE	FALSE	FALSE	FALSE	FALSE	FALSE	FALSE	FALSE	FALSE	FALSE	FALSE	FALSE	FALSE	FALSE	FALSE
Papio papio	11.387	3.468	67.561	PR4	MAMMALIA	PRIMATES	CERCOPITHECIDAE	18026	8125.26	m_terr_omnivore	0.2	0.1	0.2	0	0.1	0.4	0.65	0.83	0.83	0.85	0.94	0.32	0.059	0.085	0.085	0.058	0.11	0.107	205262	FALSE	FALSE	FALSE	FALSE	FALSE	FALSE	FALSE	FALSE	FALSE	FALSE	FALSE	FALSE	FALSE	FALSE	FALSE	FALSE	FALSE	FALSE	FALSE	FALSE
Papio ursinus	3.33851	2.674	14.2788	PR4	MAMMALIA	PRIMATES	CERCOPITHECIDAE	17729.4	8021.85	m_terr_frug_gran_herb	0.1	0.2	0.4	0	0.2	0.1	0.65	0.83	0.83	0.85	0.94	0.32	0.059	0.085	0.085	0.058	0.11	0.107	59189.9	FALSE	FALSE	FALSE	FALSE	FALSE	TRUE	FALSE	FALSE	FALSE	FALSE	FALSE	FALSE	FALSE	FALSE	FALSE	FALSE	FALSE	FALSE	FALSE	FALSE
Paracrocidura graueri	307.61	92.828	3.6202	SMI6	MAMMALIA	EULIPOTYPHLA	SORICIDAE	11.68	28.0768	m_terr_insectivore	0.3	0.7	0	0	0	0	0.88	0.83	0.83	0.85	0.94	0.46	0.059	0.085	0.085	0.058	0.11	0.084	3592.89	FALSE	FALSE	TRUE	FALSE	FALSE	FALSE	FALSE	FALSE	FALSE	FALSE	FALSE	FALSE	FALSE	FALSE	FALSE	FALSE	FALSE	FALSE	FALSE	FALSE
Paracrocidura maxima	433.716	128.08	5.10431	SMI6	MAMMALIA	EULIPOTYPHLA	SORICIDAE	11.68	28.0768	m_terr_insectivore	0.3	0.7	0	0	0	0	0.88	0.83	0.83	0.85	0.94	0.46	0.059	0.085	0.085	0.058	0.11	0.084	5065.8	FALSE	FALSE	TRUE	FALSE	FALSE	FALSE	FALSE	FALSE	FALSE	FALSE	FALSE	FALSE	FALSE	FALSE	FALSE	FALSE	FALSE	FALSE	FALSE	FALSE
Paracrocidura schoutedeni	315.952	90.66	4.0388	SMI6	MAMMALIA	EULIPOTYPHLA	SORICIDAE	13	30.4962	m_terr_insectivore	0.3	0.7	0	0	0	0	0.88	0.83	0.83	0.85	0.94	0.46	0.059	0.085	0.085	0.058	0.11	0.084	4107.38	FALSE	FALSE	TRUE	FALSE	FALSE	FALSE	FALSE	FALSE	FALSE	FALSE	FALSE	FALSE	FALSE	FALSE	FALSE	FALSE	FALSE	FALSE	FALSE	FALSE
Paracynictis selousi	9.45843	2.814	6.14342	SC9	MAMMALIA	CARNIVORA	HERPESTIDAE	1639.99	1276.85	m_terr_insectivore	0.4	0.6	0	0	0	0	0.65	0.83	0.83	0.85	0.94	0.32	0.059	0.085	0.085	0.058	0.11	0.107	15511.7	FALSE	FALSE	TRUE	FALSE	FALSE	FALSE	FALSE	FALSE	FALSE	FALSE	FALSE	FALSE	FALSE	FALSE	FALSE	FALSE	FALSE	FALSE	FALSE	FALSE
Paragalago cocos	141.684	38.435	12.9387	PR2	MAMMALIA	PRIMATES	GALAGIDAE	165.68	217.55	m_arb_insectivore	0	0.8	0.2	0	0	0	0.88	0.83	0.83	0.85	0.94	0.46	0.059	0.085	0.085	0.058	0.11	0.084	23474.2	FALSE	FALSE	TRUE	FALSE	FALSE	FALSE	FALSE	FALSE	FALSE	FALSE	FALSE	FALSE	FALSE	FALSE	FALSE	FALSE	FALSE	FALSE	FALSE	FALSE
Paragalago granti	128.344	38.435	11.7205	PR2	MAMMALIA	PRIMATES	GALAGIDAE	165.68	217.55	m_arb_insectivore	0	0.8	0.2	0	0	0	0.88	0.83	0.83	0.85	0.94	0.46	0.059	0.085	0.085	0.058	0.11	0.084	21264	FALSE	FALSE	TRUE	FALSE	FALSE	FALSE	FALSE	FALSE	FALSE	FALSE	FALSE	FALSE	FALSE	FALSE	FALSE	FALSE	FALSE	FALSE	FALSE	FALSE
Paragalago orinus	123.757	38.435	11.3016	PR1	MAMMALIA	PRIMATES	GALAGIDAE	165.68	217.55	m_arb_insectivore	0	0.8	0.2	0	0	0	0.88	0.83	0.83	0.85	0.94	0.46	0.059	0.085	0.085	0.058	0.11	0.084	20504.1	FALSE	FALSE	TRUE	FALSE	FALSE	FALSE	FALSE	FALSE	FALSE	FALSE	FALSE	FALSE	FALSE	FALSE	FALSE	FALSE	FALSE	FALSE	FALSE	FALSE
Paragalago rondoensis	153.654	43.183	14.2824	PR2	MAMMALIA	PRIMATES	GALAGIDAE	165.68	217.55	m_arb_frugivore	0	0.5	0.5	0	0	0	0.88	0.83	0.83	0.85	0.94	0.46	0.059	0.085	0.085	0.058	0.11	0.084	25457.5	FALSE	FALSE	TRUE	FALSE	FALSE	TRUE	FALSE	FALSE	FALSE	FALSE	FALSE	FALSE	FALSE	FALSE	FALSE	FALSE	FALSE	FALSE	FALSE	FALSE
Paragalago zanzibaricus	126.234	88.01	10.4011	PR2	MAMMALIA	PRIMATES	GALAGIDAE	147.35	198.723	m_arb_insectivore	0	0.8	0.1	0.1	0	0	0.88	0.83	0.83	0.85	0.94	0.46	0.059	0.085	0.085	0.058	0.11	0.084	18600.6	FALSE	FALSE	TRUE	FALSE	FALSE	FALSE	FALSE	FALSE	FALSE	FALSE	FALSE	FALSE	FALSE	FALSE	FALSE	FALSE	FALSE	FALSE	FALSE	FALSE
Parahyaena brunnea	0.0647136	0.044	0.456239	LC3	MAMMALIA	CARNIVORA	HYAENIDAE	42977.9	15890.9	m_carnivore	0.8	0.1	0.1	0	0	0	0.65	0.83	0.83	0.85	0.94	0.32	0.059	0.085	0.085	0.058	0.11	0.107	2781.26	FALSE	FALSE	FALSE	FALSE	FALSE	FALSE	FALSE	FALSE	FALSE	FALSE	FALSE	TRUE	FALSE	FALSE	FALSE	FALSE	FALSE	FALSE	FALSE	FALSE
Paraxerus alexandri	901.7	267.067	40.9352	SMR6	MAMMALIA	RODENTIA	SCIURIDAE	52	88.9276	m_arb_frugivore	0	0	0.4	0	0.4	0.2	0.88	0.83	0.83	0.85	0.94	0.46	0.059	0.085	0.085	0.058	0.11	0.084	46888.4	TRUE	FALSE	FALSE	FALSE	FALSE	TRUE	FALSE	FALSE	FALSE	FALSE	FALSE	FALSE	FALSE	FALSE	FALSE	FALSE	FALSE	FALSE	FALSE	FALSE
Paraxerus boehmi	716.283	220.75	40.9054	SMR6	MAMMALIA	RODENTIA	SCIURIDAE	70	111.866	m_arb_frugivore	0	0	0.4	0	0.4	0.2	0.88	0.83	0.83	0.85	0.94	0.46	0.059	0.085	0.085	0.058	0.11	0.084	50139.8	TRUE	FALSE	FALSE	FALSE	FALSE	TRUE	FALSE	FALSE	FALSE	FALSE	FALSE	FALSE	FALSE	FALSE	FALSE	FALSE	FALSE	FALSE	FALSE	FALSE
Paraxerus cepapi	112.362	84.339	13.3036	SMR6	MAMMALIA	RODENTIA	SCIURIDAE	180	231.928	m_arb_frugivore	0	0	0.4	0	0.4	0.2	0.88	0.83	0.83	0.85	0.94	0.46	0.059	0.085	0.085	0.058	0.11	0.084	20225.1	TRUE	FALSE	FALSE	FALSE	FALSE	TRUE	FALSE	FALSE	FALSE	FALSE	FALSE	FALSE	FALSE	FALSE	FALSE	FALSE	FALSE	FALSE	FALSE	FALSE
Paraxerus cooperi	272.32	83.454	41.5499	SMR6	MAMMALIA	RODENTIA	SCIURIDAE	250	298.877	m_arb_frugivore	0	0	0.4	0	0.4	0.2	0.88	0.83	0.83	0.85	0.94	0.46	0.059	0.085	0.085	0.058	0.11	0.084	68080.1	TRUE	FALSE	FALSE	FALSE	FALSE	TRUE	FALSE	FALSE	FALSE	FALSE	FALSE	FALSE	FALSE	FALSE	FALSE	FALSE	FALSE	FALSE	FALSE	FALSE
Paraxerus flavovittis	437.215	128.092	47.2668	SMR6	MAMMALIA	RODENTIA	SCIURIDAE	160	211.769	m_arb_frugivore	0	0	0.4	0	0.4	0.2	0.88	0.83	0.83	0.85	0.94	0.46	0.059	0.085	0.085	0.058	0.11	0.084	69954.4	TRUE	FALSE	FALSE	FALSE	FALSE	TRUE	FALSE	FALSE	FALSE	FALSE	FALSE	FALSE	FALSE	FALSE	FALSE	FALSE	FALSE	FALSE	FALSE	FALSE
Paraxerus lucifer	124.535	36.5	47.7932	SMR6	MAMMALIA	RODENTIA	SCIURIDAE	700	661.756	m_arb_frugivore	0	0	0.4	0	0.4	0.2	0.65	0.83	0.83	0.85	0.94	0.32	0.059	0.085	0.085	0.058	0.11	0.107	87174.4	FALSE	FALSE	FALSE	FALSE	FALSE	TRUE	FALSE	FALSE	FALSE	FALSE	FALSE	FALSE	FALSE	FALSE	FALSE	FALSE	FALSE	FALSE	FALSE	FALSE
Paraxerus ochraceus	856.613	249.953	66.555	SMR6	MAMMALIA	RODENTIA	SCIURIDAE	104.3	152.194	m_arb_frugivore	0	0	0.4	0	0.4	0.2	0.88	0.83	0.83	0.85	0.94	0.46	0.059	0.085	0.085	0.058	0.11	0.084	89344.8	TRUE	FALSE	FALSE	FALSE	FALSE	TRUE	FALSE	FALSE	FALSE	FALSE	FALSE	FALSE	FALSE	FALSE	FALSE	FALSE	FALSE	FALSE	FALSE	FALSE
Paraxerus palliatus	256.414	177.423	46.1111	SMR6	MAMMALIA	RODENTIA	SCIURIDAE	309.31	352.262	m_arb_frugivore	0	0	0.4	0	0.4	0.2	0.88	0.83	0.83	0.85	0.94	0.46	0.059	0.085	0.085	0.058	0.11	0.084	79311.3	TRUE	FALSE	FALSE	FALSE	FALSE	TRUE	FALSE	FALSE	FALSE	FALSE	FALSE	FALSE	FALSE	FALSE	FALSE	FALSE	FALSE	FALSE	FALSE	FALSE
Paraxerus poensis	551.723	152.494	49.1442	SMR6	MAMMALIA	RODENTIA	SCIURIDAE	124.5	174.483	m_arb_frugivore	0	0	0.4	0	0.4	0.2	0.88	0.83	0.83	0.85	0.94	0.46	0.059	0.085	0.085	0.058	0.11	0.084	68689.5	TRUE	FALSE	FALSE	FALSE	FALSE	TRUE	FALSE	FALSE	FALSE	FALSE	FALSE	FALSE	FALSE	FALSE	FALSE	FALSE	FALSE	FALSE	FALSE	FALSE
Paraxerus vexillarius	120.909	37.079	45.1169	SMR6	MAMMALIA	RODENTIA	SCIURIDAE	675	643.435	m_arb_frugivore	0	0	0.4	0	0.4	0.2	0.65	0.83	0.83	0.85	0.94	0.32	0.059	0.085	0.085	0.058	0.11	0.107	81613.4	FALSE	FALSE	FALSE	FALSE	FALSE	TRUE	FALSE	FALSE	FALSE	FALSE	FALSE	FALSE	FALSE	FALSE	FALSE	FALSE	FALSE	FALSE	FALSE	FALSE
Paraxerus vincenti	421.519	114.585	52.0752	SMR6	MAMMALIA	RODENTIA	SCIURIDAE	190.19	242	m_arb_frugivore	0	0	0.4	0	0.4	0.2	0.88	0.83	0.83	0.85	0.94	0.46	0.059	0.085	0.085	0.058	0.11	0.084	80168.8	TRUE	FALSE	FALSE	FALSE	FALSE	TRUE	FALSE	FALSE	FALSE	FALSE	FALSE	FALSE	FALSE	FALSE	FALSE	FALSE	FALSE	FALSE	FALSE	FALSE
Parotomys brantsii	1048.11	327.9	129.583	SMR16	MAMMALIA	RODENTIA	MURIDAE	129.5	179.868	m_terr_frug_gran_herb	0	0	0	0	0.3	0.7	0.88	0.83	0.83	0.85	0.94	0.46	0.059	0.085	0.085	0.058	0.11	0.084	135730	TRUE	FALSE	FALSE	FALSE	FALSE	FALSE	FALSE	FALSE	FALSE	FALSE	FALSE	FALSE	FALSE	FALSE	FALSE	FALSE	FALSE	FALSE	FALSE	FALSE
Parotomys littledalei	1051.55	311.52	128.066	SMR16	MAMMALIA	RODENTIA	MURIDAE	127	177.182	m_terr_frug_gran_herb	0	0	0	0	0.3	0.7	0.88	0.83	0.83	0.85	0.94	0.46	0.059	0.085	0.085	0.058	0.11	0.084	133546	TRUE	FALSE	FALSE	FALSE	FALSE	FALSE	FALSE	FALSE	FALSE	FALSE	FALSE	FALSE	FALSE	FALSE	FALSE	FALSE	FALSE	FALSE	FALSE	FALSE
Pectinator spekei	1207.29	184.728	202.866	SMR7	MAMMALIA	RODENTIA	CTENODACTYLIDAE	160	211.769	m_terr_frug_gran_herb	0	0	0	0	0	1	0.88	0.83	0.83	0.85	0.94	0.46	0.059	0.085	0.085	0.058	0.11	0.084	193166	FALSE	FALSE	FALSE	FALSE	FALSE	FALSE	FALSE	FALSE	FALSE	FALSE	FALSE	FALSE	FALSE	FALSE	FALSE	FALSE	FALSE	FALSE	FALSE	FALSE
Pedetes capensis	20.7673	12.741	47.0426	SMR8	MAMMALIA	RODENTIA	PEDETIDAE	3155	2115.97	m_terr_frug_gran_herb	0	0	0	0	0.1	0.9	0.65	0.83	0.83	0.85	0.94	0.32	0.059	0.085	0.085	0.058	0.11	0.107	65520.8	FALSE	FALSE	FALSE	FALSE	FALSE	FALSE	FALSE	FALSE	FALSE	FALSE	FALSE	FALSE	FALSE	FALSE	FALSE	FALSE	FALSE	FALSE	FALSE	FALSE
Pedetes surdaster	67.2504	20.719	152.337	SMR8	MAMMALIA	RODENTIA	PEDETIDAE	3155	2115.97	m_terr_frug_gran_herb	0	0	0	0	0.1	0.9	0.65	0.83	0.83	0.85	0.94	0.32	0.059	0.085	0.085	0.058	0.11	0.107	212175	FALSE	FALSE	FALSE	FALSE	FALSE	FALSE	FALSE	FALSE	FALSE	FALSE	FALSE	FALSE	FALSE	FALSE	FALSE	FALSE	FALSE	FALSE	FALSE	FALSE
Pelea capreolus	3.60216	3.099	23.1506	LH11	MAMMALIA	CETARTIODACTYLA	BOVIDAE	20000	8803.94	m_large_herbivore	0	0	0	0	0	1	0.65	0.83	0.83	0.85	0.94	0.5	0.059	0.085	0.085	0.058	0.11	0.107	72043.2	FALSE	FALSE	FALSE	FALSE	FALSE	FALSE	FALSE	FALSE	TRUE	FALSE	FALSE	FALSE	FALSE	FALSE	FALSE	FALSE	FALSE	FALSE	FALSE	FALSE
Pelomys campanae	798.705	244.006	76.3164	SMR11	MAMMALIA	RODENTIA	MURIDAE	77.01	120.419	m_terr_frug_gran_herb	0	0	0	0	0	1	0.88	0.83	0.83	0.85	0.94	0.46	0.059	0.085	0.085	0.058	0.11	0.084	61508.3	FALSE	FALSE	FALSE	FALSE	FALSE	FALSE	FALSE	FALSE	FALSE	FALSE	FALSE	FALSE	FALSE	FALSE	FALSE	FALSE	FALSE	FALSE	FALSE	FALSE
Pelomys fallax	574.449	164.269	82.2305	SMR11	MAMMALIA	RODENTIA	MURIDAE	130	180.404	m_terr_frug_gran_herb	0	0	0	0	0	1	0.88	0.83	0.83	0.85	0.94	0.46	0.059	0.085	0.085	0.058	0.11	0.084	74678.4	FALSE	FALSE	FALSE	FALSE	FALSE	FALSE	FALSE	FALSE	FALSE	FALSE	FALSE	FALSE	FALSE	FALSE	FALSE	FALSE	FALSE	FALSE	FALSE	FALSE
Pelomys hopkinsi	1026.72	309.124	98.0348	SMR11	MAMMALIA	RODENTIA	MURIDAE	76.94	120.335	m_terr_frug_gran_herb	0	0	0	0	0	1	0.88	0.83	0.83	0.85	0.94	0.46	0.059	0.085	0.085	0.058	0.11	0.084	78996.1	FALSE	FALSE	FALSE	FALSE	FALSE	FALSE	FALSE	FALSE	FALSE	FALSE	FALSE	FALSE	FALSE	FALSE	FALSE	FALSE	FALSE	FALSE	FALSE	FALSE
Pelomys isseli	1550.27	463.059	122.168	SMR11	MAMMALIA	RODENTIA	MURIDAE	60	99.315	m_terr_frug_gran_herb	0	0	0	0	0	1	0.88	0.83	0.83	0.85	0.94	0.46	0.059	0.085	0.085	0.058	0.11	0.084	93016.2	FALSE	FALSE	FALSE	FALSE	FALSE	FALSE	FALSE	FALSE	FALSE	FALSE	FALSE	FALSE	FALSE	FALSE	FALSE	FALSE	FALSE	FALSE	FALSE	FALSE
Pelomys minor	1017.73	315.818	69.6716	SMR11	MAMMALIA	RODENTIA	MURIDAE	50	86.2754	m_terr_frug_gran_herb	0	0	0	0	0	1	0.88	0.83	0.83	0.85	0.94	0.46	0.059	0.085	0.085	0.058	0.11	0.084	50886.7	FALSE	FALSE	FALSE	FALSE	FALSE	FALSE	FALSE	FALSE	FALSE	FALSE	FALSE	FALSE	FALSE	FALSE	FALSE	FALSE	FALSE	FALSE	FALSE	FALSE
Perodicticus edwardsi	18.3968	12.838	7.71046	PR2	MAMMALIA	PRIMATES	LORISIDAE	1099.99	938.068	m_arb_frugivore	0	0.1	0.8	0.1	0	0	0.65	0.83	0.83	0.85	0.94	0.32	0.059	0.085	0.085	0.058	0.11	0.107	20236.3	FALSE	FALSE	FALSE	FALSE	FALSE	TRUE	FALSE	FALSE	FALSE	FALSE	FALSE	FALSE	FALSE	FALSE	FALSE	FALSE	FALSE	FALSE	FALSE	FALSE
Perodicticus potto	18.2375	12.838	7.6437	PR2	MAMMALIA	PRIMATES	LORISIDAE	1099.99	938.068	m_arb_frugivore	0	0.1	0.8	0.1	0	0	0.65	0.83	0.83	0.85	0.94	0.32	0.059	0.085	0.085	0.058	0.11	0.107	20061.1	FALSE	FALSE	FALSE	FALSE	FALSE	TRUE	FALSE	FALSE	FALSE	FALSE	FALSE	FALSE	FALSE	FALSE	FALSE	FALSE	FALSE	FALSE	FALSE	FALSE
Petrodromus tetradactylus	62.6031	19.302	6.21506	SMI2	MAMMALIA	MACROSCELIDEA	MACROSCELIDIDAE	187.5	239.353	m_terr_insectivore	0	1	0	0	0	0	0.88	0.83	0.83	0.85	0.94	0.46	0.059	0.085	0.085	0.058	0.11	0.084	11738.1	FALSE	FALSE	TRUE	FALSE	FALSE	FALSE	FALSE	FALSE	FALSE	FALSE	FALSE	FALSE	FALSE	FALSE	FALSE	FALSE	FALSE	FALSE	FALSE	FALSE
Petromus typicus	1457.47	229.778	232.613	SMR9	MAMMALIA	RODENTIA	PETROMURIDAE	224	274.583	m_terr_frug_gran_herb	0	0	0.3	0	0.3	0.4	0.88	0.83	0.83	0.85	0.94	0.46	0.059	0.085	0.085	0.058	0.11	0.084	326473	TRUE	FALSE	FALSE	FALSE	FALSE	TRUE	FALSE	FALSE	FALSE	FALSE	FALSE	FALSE	FALSE	FALSE	FALSE	FALSE	FALSE	FALSE	FALSE	FALSE
Petromyscus barbouri	1902.68	540.197	42.5964	SMR9	MAMMALIA	RODENTIA	NESOMYIDAE	21.49	44.954	m_terr_insectivore	0	0.5	0	0	0.3	0.2	0.88	0.83	0.83	0.85	0.94	0.46	0.059	0.085	0.085	0.058	0.11	0.084	40888.6	TRUE	FALSE	TRUE	FALSE	FALSE	FALSE	FALSE	FALSE	FALSE	FALSE	FALSE	FALSE	FALSE	FALSE	FALSE	FALSE	FALSE	FALSE	FALSE	FALSE
Petromyscus collinus	1436.81	443.153	30.4308	SMR9	MAMMALIA	RODENTIA	NESOMYIDAE	20	42.5282	m_terr_insectivore	0	0.5	0	0	0.3	0.2	0.88	0.83	0.83	0.85	0.94	0.46	0.059	0.085	0.085	0.058	0.11	0.084	28736.2	TRUE	FALSE	TRUE	FALSE	FALSE	FALSE	FALSE	FALSE	FALSE	FALSE	FALSE	FALSE	FALSE	FALSE	FALSE	FALSE	FALSE	FALSE	FALSE	FALSE
Petromyscus monticularis	934.96	279.065	20.3577	SMR9	MAMMALIA	RODENTIA	NESOMYIDAE	20.73	43.7217	m_terr_insectivore	0	0.5	0	0	0.3	0.2	0.88	0.83	0.83	0.85	0.94	0.46	0.059	0.085	0.085	0.058	0.11	0.084	19381.7	TRUE	FALSE	TRUE	FALSE	FALSE	FALSE	FALSE	FALSE	FALSE	FALSE	FALSE	FALSE	FALSE	FALSE	FALSE	FALSE	FALSE	FALSE	FALSE	FALSE
Petromyscus shortridgei	678.331	208.528	27.5572	SMR9	MAMMALIA	RODENTIA	NESOMYIDAE	46.5	81.5748	m_terr_insectivore	0	0.5	0	0	0.3	0.2	0.88	0.83	0.83	0.85	0.94	0.46	0.059	0.085	0.085	0.058	0.11	0.084	31542.4	TRUE	FALSE	TRUE	FALSE	FALSE	FALSE	FALSE	FALSE	FALSE	FALSE	FALSE	FALSE	FALSE	FALSE	FALSE	FALSE	FALSE	FALSE	FALSE	FALSE
Phacochoerus aethiopicus	0.730183	0.627	9.28582	LH8	MAMMALIA	CETARTIODACTYLA	SUIDAE	71000.3	23412.9	m_large_herbivore	0.1	0	0.1	0	0	0.8	0.65	0.83	0.83	0.85	0.94	0.64	0.059	0.085	0.085	0.058	0.11	0.107	51843.2	FALSE	FALSE	FALSE	FALSE	FALSE	FALSE	FALSE	FALSE	FALSE	TRUE	FALSE	FALSE	FALSE	FALSE	FALSE	FALSE	FALSE	FALSE	FALSE	FALSE
Phacochoerus africanus	1.11081	0.967	15.8619	LH8	MAMMALIA	CETARTIODACTYLA	SUIDAE	82500	26289.6	m_large_herbivore	0.1	0	0.1	0	0	0.8	0.65	0.83	0.83	0.85	0.94	0.64	0.059	0.085	0.085	0.058	0.11	0.107	91641.5	FALSE	FALSE	FALSE	FALSE	FALSE	FALSE	FALSE	FALSE	FALSE	TRUE	FALSE	FALSE	FALSE	FALSE	FALSE	FALSE	FALSE	FALSE	FALSE	FALSE
Phataginus tetradactyla	4.47245	1.328	4.77935	SC2	MAMMALIA	PHOLIDOTA	MANIDAE	2749.98	1903.03	m_arb_insectivore	0	1	0	0	0	0	0.65	0.83	0.83	0.85	0.94	0.32	0.059	0.085	0.085	0.058	0.11	0.107	12299.1	FALSE	FALSE	TRUE	FALSE	FALSE	FALSE	FALSE	FALSE	FALSE	FALSE	FALSE	FALSE	FALSE	FALSE	FALSE	FALSE	FALSE	FALSE	FALSE	FALSE
Phataginus tricuspis	5.08701	3.09	4.36027	SC2	MAMMALIA	PHOLIDOTA	MANIDAE	2066.67	1526.41	m_arb_insectivore	0	1	0	0	0	0	0.65	0.83	0.83	0.85	0.94	0.32	0.059	0.085	0.085	0.058	0.11	0.107	10513.2	FALSE	FALSE	TRUE	FALSE	FALSE	FALSE	FALSE	FALSE	FALSE	FALSE	FALSE	FALSE	FALSE	FALSE	FALSE	FALSE	FALSE	FALSE	FALSE	FALSE
Philantomba maxwellii	3.85585	2.714	10.8031	LH10	MAMMALIA	CETARTIODACTYLA	BOVIDAE	8557.69	4571.53	m_large_herbivore	0.1	0	0.3	0	0	0.6	0.65	0.83	0.83	0.85	0.94	0.5	0.059	0.085	0.085	0.058	0.11	0.107	32997.2	FALSE	FALSE	FALSE	FALSE	FALSE	TRUE	FALSE	FALSE	FALSE	FALSE	FALSE	FALSE	FALSE	FALSE	FALSE	FALSE	FALSE	FALSE	FALSE	FALSE
Philantomba monticola	4.03765	3.623	5.9584	LH10	MAMMALIA	CETARTIODACTYLA	BOVIDAE	4896.05	2970.59	m_large_herbivore	0.1	0	0.7	0	0	0.2	0.65	0.83	0.83	0.85	0.94	0.5	0.059	0.085	0.085	0.058	0.11	0.107	19768.5	FALSE	FALSE	FALSE	FALSE	FALSE	TRUE	FALSE	FALSE	FALSE	FALSE	FALSE	FALSE	FALSE	FALSE	FALSE	FALSE	FALSE	FALSE	FALSE	FALSE
Piliocolobus badius	56.1299	46.452	253.763	PR1	MAMMALIA	PRIMATES	CERCOPITHECIDAE	8430.4	4518.94	m_arb_herbivore	0	0	0.2	0	0	0.8	0.65	0.83	0.83	0.85	0.94	0.32	0.059	0.085	0.085	0.058	0.11	0.107	473198	FALSE	FALSE	FALSE	FALSE	FALSE	FALSE	TRUE	FALSE	FALSE	FALSE	FALSE	FALSE	FALSE	FALSE	FALSE	FALSE	FALSE	FALSE	FALSE	FALSE
Piliocolobus bouvieri	54.9938	46.452	248.626	PR1	MAMMALIA	PRIMATES	CERCOPITHECIDAE	8430.4	4518.94	m_arb_herbivore	0	0	0.2	0	0	0.8	0.65	0.83	0.83	0.85	0.94	0.32	0.059	0.085	0.085	0.058	0.11	0.107	463620	FALSE	FALSE	FALSE	FALSE	FALSE	FALSE	TRUE	FALSE	FALSE	FALSE	FALSE	FALSE	FALSE	FALSE	FALSE	FALSE	FALSE	FALSE	FALSE	FALSE
Piliocolobus epieni	55.5083	46.452	250.952	PR1	MAMMALIA	PRIMATES	CERCOPITHECIDAE	8430.4	4518.94	m_arb_herbivore	0	0	0.2	0	0	0.8	0.65	0.83	0.83	0.85	0.94	0.32	0.059	0.085	0.085	0.058	0.11	0.107	467957	FALSE	FALSE	FALSE	FALSE	FALSE	FALSE	TRUE	FALSE	FALSE	FALSE	FALSE	FALSE	FALSE	FALSE	FALSE	FALSE	FALSE	FALSE	FALSE	FALSE
Piliocolobus foai	55.7102	46.452	251.865	PR1	MAMMALIA	PRIMATES	CERCOPITHECIDAE	8430.4	4518.94	m_arb_herbivore	0	0	0.2	0	0	0.8	0.65	0.83	0.83	0.85	0.94	0.32	0.059	0.085	0.085	0.058	0.11	0.107	469660	FALSE	FALSE	FALSE	FALSE	FALSE	FALSE	TRUE	FALSE	FALSE	FALSE	FALSE	FALSE	FALSE	FALSE	FALSE	FALSE	FALSE	FALSE	FALSE	FALSE
Piliocolobus gordonorum	40.8607	24.844	187.453	PR1	MAMMALIA	PRIMATES	CERCOPITHECIDAE	8591.69	4585.54	m_arb_herbivore	0	0	0.2	0	0	0.8	0.65	0.83	0.83	0.85	0.94	0.32	0.059	0.085	0.085	0.058	0.11	0.107	351062	FALSE	FALSE	FALSE	FALSE	FALSE	FALSE	TRUE	FALSE	FALSE	FALSE	FALSE	FALSE	FALSE	FALSE	FALSE	FALSE	FALSE	FALSE	FALSE	FALSE
Piliocolobus kirkii	112.025	99.991	446.381	PR1	MAMMALIA	PRIMATES	CERCOPITHECIDAE	7158.29	3982.86	m_arb_herbivore	0	0	0.2	0	0	0.8	0.65	0.83	0.83	0.85	0.94	0.32	0.059	0.085	0.085	0.058	0.11	0.107	801907	FALSE	FALSE	FALSE	FALSE	FALSE	FALSE	TRUE	FALSE	FALSE	FALSE	FALSE	FALSE	FALSE	FALSE	FALSE	FALSE	FALSE	FALSE	FALSE	FALSE
Piliocolobus langi	54.8158	46.452	247.822	PR1	MAMMALIA	PRIMATES	CERCOPITHECIDAE	8430.4	4518.94	m_arb_herbivore	0	0	0.2	0	0	0.8	0.65	0.83	0.83	0.85	0.94	0.32	0.059	0.085	0.085	0.058	0.11	0.107	462119	FALSE	FALSE	FALSE	FALSE	FALSE	FALSE	TRUE	FALSE	FALSE	FALSE	FALSE	FALSE	FALSE	FALSE	FALSE	FALSE	FALSE	FALSE	FALSE	FALSE
Piliocolobus lulindicus	55.5782	46.452	251.268	PR1	MAMMALIA	PRIMATES	CERCOPITHECIDAE	8430.4	4518.94	m_arb_herbivore	0	0	0.2	0	0	0.8	0.65	0.83	0.83	0.85	0.94	0.32	0.059	0.085	0.085	0.058	0.11	0.107	468546	FALSE	FALSE	FALSE	FALSE	FALSE	FALSE	TRUE	FALSE	FALSE	FALSE	FALSE	FALSE	FALSE	FALSE	FALSE	FALSE	FALSE	FALSE	FALSE	FALSE
Piliocolobus oustaleti	55.5639	46.452	251.203	PR1	MAMMALIA	PRIMATES	CERCOPITHECIDAE	8430.4	4518.94	m_arb_herbivore	0	0	0.2	0	0	0.8	0.65	0.83	0.83	0.85	0.94	0.32	0.059	0.085	0.085	0.058	0.11	0.107	468426	FALSE	FALSE	FALSE	FALSE	FALSE	FALSE	TRUE	FALSE	FALSE	FALSE	FALSE	FALSE	FALSE	FALSE	FALSE	FALSE	FALSE	FALSE	FALSE	FALSE
Piliocolobus parmentieri	56.1085	46.452	253.666	PR1	MAMMALIA	PRIMATES	CERCOPITHECIDAE	8430.4	4518.94	m_arb_herbivore	0	0	0.2	0	0	0.8	0.65	0.83	0.83	0.85	0.94	0.32	0.059	0.085	0.085	0.058	0.11	0.107	473017	FALSE	FALSE	FALSE	FALSE	FALSE	FALSE	TRUE	FALSE	FALSE	FALSE	FALSE	FALSE	FALSE	FALSE	FALSE	FALSE	FALSE	FALSE	FALSE	FALSE
Piliocolobus pennantii	44.4039	13.682	244.72	PR1	MAMMALIA	PRIMATES	CERCOPITHECIDAE	10896	5508.74	m_arb_herbivore	0	0	0.2	0	0	0.8	0.65	0.83	0.83	0.85	0.94	0.32	0.059	0.085	0.085	0.058	0.11	0.107	483825	FALSE	FALSE	FALSE	FALSE	FALSE	FALSE	TRUE	FALSE	FALSE	FALSE	FALSE	FALSE	FALSE	FALSE	FALSE	FALSE	FALSE	FALSE	FALSE	FALSE
Piliocolobus preussi	25.0034	15.314	117.52	PR1	MAMMALIA	PRIMATES	CERCOPITHECIDAE	8865.71	4698.04	m_arb_herbivore	0	0	0.2	0	0	0.8	0.65	0.83	0.83	0.85	0.94	0.32	0.059	0.085	0.085	0.058	0.11	0.107	221672	FALSE	FALSE	FALSE	FALSE	FALSE	FALSE	TRUE	FALSE	FALSE	FALSE	FALSE	FALSE	FALSE	FALSE	FALSE	FALSE	FALSE	FALSE	FALSE	FALSE
Piliocolobus rufomitratus	309.866	257.411	1254.82	PR1	MAMMALIA	PRIMATES	CERCOPITHECIDAE	8030.75	4352.65	m_arb_herbivore	0	0	0.2	0	0.1	0.7	0.65	0.83	0.83	0.85	0.94	0.32	0.059	0.085	0.085	0.058	0.11	0.107	2.48846e+06	FALSE	FALSE	FALSE	FALSE	FALSE	FALSE	TRUE	FALSE	FALSE	FALSE	FALSE	FALSE	FALSE	FALSE	FALSE	FALSE	FALSE	FALSE	FALSE	FALSE
Piliocolobus semlikiensis	56.0652	46.452	253.47	PR1	MAMMALIA	PRIMATES	CERCOPITHECIDAE	8430.4	4518.94	m_arb_herbivore	0	0	0.2	0	0	0.8	0.65	0.83	0.83	0.85	0.94	0.32	0.059	0.085	0.085	0.058	0.11	0.107	472652	FALSE	FALSE	FALSE	FALSE	FALSE	FALSE	TRUE	FALSE	FALSE	FALSE	FALSE	FALSE	FALSE	FALSE	FALSE	FALSE	FALSE	FALSE	FALSE	FALSE
Piliocolobus tephrosceles	55.5982	46.452	251.359	PR1	MAMMALIA	PRIMATES	CERCOPITHECIDAE	8430.4	4518.94	m_arb_herbivore	0	0	0.2	0	0	0.8	0.65	0.83	0.83	0.85	0.94	0.32	0.059	0.085	0.085	0.058	0.11	0.107	468715	FALSE	FALSE	FALSE	FALSE	FALSE	FALSE	TRUE	FALSE	FALSE	FALSE	FALSE	FALSE	FALSE	FALSE	FALSE	FALSE	FALSE	FALSE	FALSE	FALSE
Piliocolobus tholloni	55.3866	46.452	250.402	PR1	MAMMALIA	PRIMATES	CERCOPITHECIDAE	8430.4	4518.94	m_arb_herbivore	0	0	0.2	0	0	0.8	0.65	0.83	0.83	0.85	0.94	0.32	0.059	0.085	0.085	0.058	0.11	0.107	466931	FALSE	FALSE	FALSE	FALSE	FALSE	FALSE	TRUE	FALSE	FALSE	FALSE	FALSE	FALSE	FALSE	FALSE	FALSE	FALSE	FALSE	FALSE	FALSE	FALSE
Piliocolobus waldroni	55.325	46.452	250.123	PR1	MAMMALIA	PRIMATES	CERCOPITHECIDAE	8430.4	4518.94	m_arb_herbivore	0	0	0.2	0	0	0.8	0.65	0.83	0.83	0.85	0.94	0.32	0.059	0.085	0.085	0.058	0.11	0.107	466412	FALSE	FALSE	FALSE	FALSE	FALSE	FALSE	TRUE	FALSE	FALSE	FALSE	FALSE	FALSE	FALSE	FALSE	FALSE	FALSE	FALSE	FALSE	FALSE	FALSE
Pipistrellus aero	33.7588	10.445	0.241105	SMB9	MAMMALIA	CHIROPTERA	VESPERTILIONIDAE	6.2	17.219	m_aer_insectivore	0	1	0	0	0	0	0.88	0.83	0.83	0.85	0.94	0.46	0.059	0.085	0.085	0.058	0.11	0.084	209.305	FALSE	FALSE	TRUE	FALSE	FALSE	FALSE	FALSE	FALSE	FALSE	FALSE	FALSE	FALSE	FALSE	FALSE	FALSE	FALSE	FALSE	FALSE	FALSE	FALSE
Pipistrellus anchietae	30.9501	8.614	0.21441	SMB9	MAMMALIA	CHIROPTERA	VESPERTILIONIDAE	5.96	16.7021	m_aer_insectivore	0	1	0	0	0	0	0.88	0.83	0.83	0.85	0.94	0.46	0.059	0.085	0.085	0.058	0.11	0.084	184.463	FALSE	FALSE	TRUE	FALSE	FALSE	FALSE	FALSE	FALSE	FALSE	FALSE	FALSE	FALSE	FALSE	FALSE	FALSE	FALSE	FALSE	FALSE	FALSE	FALSE
Pipistrellus crassulus	22.6143	6.654	0.159294	SMB9	MAMMALIA	CHIROPTERA	VESPERTILIONIDAE	6.09	16.9827	m_aer_insectivore	0	1	0	0	0	0	0.88	0.83	0.83	0.85	0.94	0.46	0.059	0.085	0.085	0.058	0.11	0.084	137.721	FALSE	FALSE	TRUE	FALSE	FALSE	FALSE	FALSE	FALSE	FALSE	FALSE	FALSE	FALSE	FALSE	FALSE	FALSE	FALSE	FALSE	FALSE	FALSE	FALSE
Pipistrellus grandidieri	30.5581	8.614	0.211694	SMB9	MAMMALIA	CHIROPTERA	VESPERTILIONIDAE	5.96	16.7021	m_aer_insectivore	0	1	0	0	0	0	0.88	0.83	0.83	0.85	0.94	0.46	0.059	0.085	0.085	0.058	0.11	0.084	182.127	FALSE	FALSE	TRUE	FALSE	FALSE	FALSE	FALSE	FALSE	FALSE	FALSE	FALSE	FALSE	FALSE	FALSE	FALSE	FALSE	FALSE	FALSE	FALSE	FALSE
Pipistrellus hesperidus	36.757	10.453	0.231903	SMB9	MAMMALIA	CHIROPTERA	VESPERTILIONIDAE	5.28	15.2109	m_aer_insectivore	0	1	0	0	0	0	0.88	0.83	0.83	0.85	0.94	0.46	0.059	0.085	0.085	0.058	0.11	0.084	194.077	FALSE	FALSE	TRUE	FALSE	FALSE	FALSE	FALSE	FALSE	FALSE	FALSE	FALSE	FALSE	FALSE	FALSE	FALSE	FALSE	FALSE	FALSE	FALSE	FALSE
Pipistrellus inexspectatus	27.4746	8.065	0.196223	SMB9	MAMMALIA	CHIROPTERA	VESPERTILIONIDAE	6.2	17.219	m_aer_insectivore	0	1	0	0	0	0	0.88	0.83	0.83	0.85	0.94	0.46	0.059	0.085	0.085	0.058	0.11	0.084	170.343	FALSE	FALSE	TRUE	FALSE	FALSE	FALSE	FALSE	FALSE	FALSE	FALSE	FALSE	FALSE	FALSE	FALSE	FALSE	FALSE	FALSE	FALSE	FALSE	FALSE
Pipistrellus nanulus	47.5627	13.757	0.168488	SMB9	MAMMALIA	CHIROPTERA	VESPERTILIONIDAE	2.5	8.54067	m_aer_insectivore	0	1	0	0	0	0	0.88	0.83	0.83	0.85	0.94	0.46	0.059	0.085	0.085	0.058	0.11	0.084	118.907	FALSE	FALSE	TRUE	FALSE	FALSE	FALSE	FALSE	FALSE	FALSE	FALSE	FALSE	FALSE	FALSE	FALSE	FALSE	FALSE	FALSE	FALSE	FALSE	FALSE
Pipistrellus permixtus	30.0685	9.682	0.219015	SMB9	MAMMALIA	CHIROPTERA	VESPERTILIONIDAE	6.36	17.5611	m_aer_insectivore	0	1	0	0	0	0	0.88	0.83	0.83	0.85	0.94	0.46	0.059	0.085	0.085	0.058	0.11	0.084	191.236	FALSE	FALSE	TRUE	FALSE	FALSE	FALSE	FALSE	FALSE	FALSE	FALSE	FALSE	FALSE	FALSE	FALSE	FALSE	FALSE	FALSE	FALSE	FALSE	FALSE
Pipistrellus rueppellii	25.3713	7.562	0.200533	SMB9	MAMMALIA	CHIROPTERA	VESPERTILIONIDAE	7.07	19.0561	m_aer_insectivore	0	1	0	0	0	0	0.88	0.83	0.83	0.85	0.94	0.46	0.059	0.085	0.085	0.058	0.11	0.084	179.375	FALSE	FALSE	TRUE	FALSE	FALSE	FALSE	FALSE	FALSE	FALSE	FALSE	FALSE	FALSE	FALSE	FALSE	FALSE	FALSE	FALSE	FALSE	FALSE	FALSE
Pipistrellus rusticus	32.8619	10.087	0.184829	SMB9	MAMMALIA	CHIROPTERA	VESPERTILIONIDAE	4.55	13.5602	m_aer_insectivore	0	1	0	0	0	0	0.88	0.83	0.83	0.85	0.94	0.46	0.059	0.085	0.085	0.058	0.11	0.084	149.522	FALSE	FALSE	TRUE	FALSE	FALSE	FALSE	FALSE	FALSE	FALSE	FALSE	FALSE	FALSE	FALSE	FALSE	FALSE	FALSE	FALSE	FALSE	FALSE	FALSE
Platymops setiger	29.5246	4.275	0.373457	SMB7	MAMMALIA	CHIROPTERA	MOLOSSIDAE	13	30.4962	m_aer_insectivore	0	1	0	0	0	0	0.88	0.83	0.83	0.85	0.94	0.46	0.059	0.085	0.085	0.058	0.11	0.084	383.819	FALSE	FALSE	TRUE	FALSE	FALSE	FALSE	FALSE	FALSE	FALSE	FALSE	FALSE	FALSE	FALSE	FALSE	FALSE	FALSE	FALSE	FALSE	FALSE	FALSE
Plecotus balensis	20.7506	6.193	0.172719	SMB5	MAMMALIA	CHIROPTERA	VESPERTILIONIDAE	7.56	20.0679	m_aer_insectivore	0	1	0	0	0	0	0.88	0.83	0.83	0.85	0.94	0.46	0.059	0.085	0.085	0.058	0.11	0.084	156.874	FALSE	FALSE	TRUE	FALSE	FALSE	FALSE	FALSE	FALSE	FALSE	FALSE	FALSE	FALSE	FALSE	FALSE	FALSE	FALSE	FALSE	FALSE	FALSE	FALSE
Plerotes anchietae	18.2064	5.257	1.33151	SMB10	MAMMALIA	CHIROPTERA	PTEROPODIDAE	120.64	170.292	m_arb_frugivore	0	0	0.8	0.2	0	0	0.88	0.83	0.83	0.85	0.94	0.46	0.059	0.085	0.085	0.058	0.11	0.084	2196.41	FALSE	FALSE	FALSE	FALSE	FALSE	TRUE	FALSE	FALSE	FALSE	FALSE	FALSE	FALSE	FALSE	FALSE	FALSE	FALSE	FALSE	FALSE	FALSE	FALSE
Poecilogale albinucha	15.0228	4.703	2.43627	SC8	MAMMALIA	CARNIVORA	MUSTELIDAE	340	378.952	m_carnivore	0.9	0.1	0	0	0	0	0.88	0.83	0.83	0.85	0.94	0.46	0.059	0.085	0.085	0.058	0.11	0.084	5107.75	FALSE	FALSE	FALSE	TRUE	FALSE	FALSE	FALSE	FALSE	FALSE	FALSE	FALSE	FALSE	FALSE	FALSE	FALSE	FALSE	FALSE	FALSE	FALSE	FALSE
Poelagus marjorita	61.3698	17.959	123.763	SMR8	MAMMALIA	LAGOMORPHA	LEPORIDAE	2500	1768.04	m_terr_frug_gran_herb	0	0	0	0	0	1	0.65	0.83	0.83	0.85	0.94	0.32	0.059	0.085	0.085	0.058	0.11	0.107	153424	FALSE	FALSE	FALSE	FALSE	FALSE	FALSE	FALSE	FALSE	FALSE	FALSE	FALSE	FALSE	FALSE	FALSE	FALSE	FALSE	FALSE	FALSE	FALSE	FALSE
Poiana leightoni	21.6214	6.361	6.89139	SC14	MAMMALIA	CARNIVORA	VIVERRIDAE	500	510.372	m_arb_omnivore	0.4	0.4	0	0	0	0.2	0.65	0.83	0.83	0.85	0.94	0.32	0.059	0.085	0.085	0.058	0.11	0.107	10810.7	FALSE	FALSE	TRUE	FALSE	FALSE	FALSE	FALSE	FALSE	FALSE	FALSE	FALSE	FALSE	FALSE	FALSE	FALSE	FALSE	FALSE	FALSE	FALSE	FALSE
Poiana richardsonii	32.4878	9.372	9.98532	SC14	MAMMALIA	CARNIVORA	VIVERRIDAE	500	510.372	m_arb_omnivore	0.2	0.2	0	0	0.4	0.2	0.65	0.83	0.83	0.85	0.94	0.32	0.059	0.085	0.085	0.058	0.11	0.107	16243.9	FALSE	FALSE	FALSE	FALSE	FALSE	FALSE	FALSE	FALSE	FALSE	FALSE	FALSE	FALSE	FALSE	FALSE	FALSE	FALSE	FALSE	FALSE	FALSE	FALSE
Potamochoerus larvatus	1.56884	0.954	13.4682	LH8	MAMMALIA	CETARTIODACTYLA	SUIDAE	48781.2	17523.2	m_large_herbivore	0.2	0	0.4	0	0	0.4	0.65	0.83	0.83	0.85	0.94	0.64	0.059	0.085	0.085	0.058	0.11	0.107	76530	FALSE	FALSE	FALSE	FALSE	FALSE	TRUE	FALSE	FALSE	TRUE	TRUE	FALSE	FALSE	FALSE	FALSE	FALSE	FALSE	FALSE	FALSE	FALSE	FALSE
Potamochoerus porcus	0.413619	0.354	4.69264	LH8	MAMMALIA	CETARTIODACTYLA	SUIDAE	70000.3	23157.9	m_large_herbivore	0.2	0	0.4	0	0	0.4	0.65	0.83	0.83	0.85	0.94	0.64	0.059	0.085	0.085	0.058	0.11	0.107	28953.5	FALSE	FALSE	FALSE	FALSE	FALSE	TRUE	FALSE	FALSE	TRUE	TRUE	FALSE	FALSE	FALSE	FALSE	FALSE	FALSE	FALSE	FALSE	FALSE	FALSE
Potamogale velox	51.0401	5.352	16.8447	SMI4	MAMMALIA	AFROSORICIDA	TENRECIDAE	659.99	632.361	m_terr_insectivore	0.3	0.7	0	0	0	0	0.65	0.83	0.83	0.85	0.94	0.32	0.059	0.085	0.085	0.058	0.11	0.107	33686	FALSE	FALSE	TRUE	FALSE	FALSE	FALSE	FALSE	FALSE	FALSE	FALSE	FALSE	FALSE	FALSE	FALSE	FALSE	FALSE	FALSE	FALSE	FALSE	FALSE
Praomys coetzeei	895.665	265.574	30.2018	SMR14	MAMMALIA	RODENTIA	MURIDAE	35.83	66.7053	m_arb_frugivore	0	0.2	0.3	0	0.3	0.2	0.88	0.83	0.83	0.85	0.94	0.46	0.059	0.085	0.085	0.058	0.11	0.084	32091.7	TRUE	FALSE	FALSE	FALSE	FALSE	TRUE	FALSE	FALSE	FALSE	FALSE	FALSE	FALSE	FALSE	FALSE	FALSE	FALSE	FALSE	FALSE	FALSE	FALSE
Praomys daltoni	448.834	139.834	14.4193	SMR15	MAMMALIA	RODENTIA	MURIDAE	34.99	65.4948	m_arb_insectivore	0	0.8	0	0	0	0.2	0.88	0.83	0.83	0.85	0.94	0.46	0.059	0.085	0.085	0.058	0.11	0.084	15704.7	FALSE	FALSE	TRUE	FALSE	FALSE	FALSE	FALSE	FALSE	FALSE	FALSE	FALSE	FALSE	FALSE	FALSE	FALSE	FALSE	FALSE	FALSE	FALSE	FALSE
Praomys degraaffi	1284.2	377.298	40.2052	SMR14	MAMMALIA	RODENTIA	MURIDAE	36.25	67.3082	m_arb_frugivore	0	0.4	0.3	0	0.2	0.1	0.88	0.83	0.83	0.85	0.94	0.46	0.059	0.085	0.085	0.058	0.11	0.084	46552.4	FALSE	FALSE	TRUE	FALSE	FALSE	TRUE	FALSE	FALSE	FALSE	FALSE	FALSE	FALSE	FALSE	FALSE	FALSE	FALSE	FALSE	FALSE	FALSE	FALSE
Praomys delectorum	354.26	261.974	11.9894	SMR14	MAMMALIA	RODENTIA	MURIDAE	36	66.9495	m_arb_frugivore	0	0.2	0.3	0	0.3	0.2	0.88	0.83	0.83	0.85	0.94	0.46	0.059	0.085	0.085	0.058	0.11	0.084	12753.4	TRUE	FALSE	FALSE	FALSE	FALSE	TRUE	FALSE	FALSE	FALSE	FALSE	FALSE	FALSE	FALSE	FALSE	FALSE	FALSE	FALSE	FALSE	FALSE	FALSE
Praomys derooi	572.788	167.339	17.1753	SMR15	MAMMALIA	RODENTIA	MURIDAE	32	61.1305	m_arb_insectivore	0	0.8	0	0	0	0.2	0.88	0.83	0.83	0.85	0.94	0.46	0.059	0.085	0.085	0.058	0.11	0.084	18329.2	FALSE	FALSE	TRUE	FALSE	FALSE	FALSE	FALSE	FALSE	FALSE	FALSE	FALSE	FALSE	FALSE	FALSE	FALSE	FALSE	FALSE	FALSE	FALSE	FALSE
Praomys hartwigi	857.948	235.673	30.801	SMR14	MAMMALIA	RODENTIA	MURIDAE	38.86	71.0196	m_arb_frugivore	0	0.2	0.3	0	0.3	0.2	0.88	0.83	0.83	0.85	0.94	0.46	0.059	0.085	0.085	0.058	0.11	0.084	33339.8	TRUE	FALSE	FALSE	FALSE	FALSE	TRUE	FALSE	FALSE	FALSE	FALSE	FALSE	FALSE	FALSE	FALSE	FALSE	FALSE	FALSE	FALSE	FALSE	FALSE
Praomys jacksoni	814.452	226.884	31.0472	SMR14	MAMMALIA	RODENTIA	MURIDAE	42	75.4103	m_arb_frugivore	0	0.2	0.3	0	0.3	0.2	0.88	0.83	0.83	0.85	0.94	0.46	0.059	0.085	0.085	0.058	0.11	0.084	34207	TRUE	FALSE	FALSE	FALSE	FALSE	TRUE	FALSE	FALSE	FALSE	FALSE	FALSE	FALSE	FALSE	FALSE	FALSE	FALSE	FALSE	FALSE	FALSE	FALSE
Praomys lukolelae	772.085	221.755	27.0352	SMR14	MAMMALIA	RODENTIA	MURIDAE	42.2	75.6874	m_arb_insectivore	0	0.5	0.2	0	0.2	0.1	0.88	0.83	0.83	0.85	0.94	0.46	0.059	0.085	0.085	0.058	0.11	0.084	32582	FALSE	FALSE	TRUE	FALSE	FALSE	FALSE	FALSE	FALSE	FALSE	FALSE	FALSE	FALSE	FALSE	FALSE	FALSE	FALSE	FALSE	FALSE	FALSE	FALSE
Praomys minor	777.141	237.108	29.5377	SMR14	MAMMALIA	RODENTIA	MURIDAE	41.84	75.1884	m_arb_frugivore	0	0.2	0.3	0	0.3	0.2	0.88	0.83	0.83	0.85	0.94	0.46	0.059	0.085	0.085	0.058	0.11	0.084	32515.6	TRUE	FALSE	FALSE	FALSE	FALSE	TRUE	FALSE	FALSE	FALSE	FALSE	FALSE	FALSE	FALSE	FALSE	FALSE	FALSE	FALSE	FALSE	FALSE	FALSE
Praomys misonnei	665.837	203.151	25.3399	SMR14	MAMMALIA	RODENTIA	MURIDAE	41.91	75.2855	m_arb_frugivore	0	0.2	0.3	0	0.3	0.2	0.88	0.83	0.83	0.85	0.94	0.46	0.059	0.085	0.085	0.058	0.11	0.084	27905.2	TRUE	FALSE	FALSE	FALSE	FALSE	TRUE	FALSE	FALSE	FALSE	FALSE	FALSE	FALSE	FALSE	FALSE	FALSE	FALSE	FALSE	FALSE	FALSE	FALSE
Praomys morio	1028.67	301.587	30.2427	SMR14	MAMMALIA	RODENTIA	MURIDAE	30	58.1594	m_arb_frugivore	0	0.2	0.3	0	0.3	0.2	0.88	0.83	0.83	0.85	0.94	0.46	0.059	0.085	0.085	0.058	0.11	0.084	30860.1	TRUE	FALSE	FALSE	FALSE	FALSE	TRUE	FALSE	FALSE	FALSE	FALSE	FALSE	FALSE	FALSE	FALSE	FALSE	FALSE	FALSE	FALSE	FALSE	FALSE
Praomys mutoni	697.704	206.8	26.4548	SMR14	MAMMALIA	RODENTIA	MURIDAE	41.71	75.008	m_arb_frugivore	0	0.2	0.3	0	0.3	0.2	0.88	0.83	0.83	0.85	0.94	0.46	0.059	0.085	0.085	0.058	0.11	0.084	29101.2	TRUE	FALSE	FALSE	FALSE	FALSE	TRUE	FALSE	FALSE	FALSE	FALSE	FALSE	FALSE	FALSE	FALSE	FALSE	FALSE	FALSE	FALSE	FALSE	FALSE
Praomys obscurus	859.001	256.27	26.8932	SMR14	MAMMALIA	RODENTIA	MURIDAE	36.25	67.3082	m_arb_frugivore	0	0.4	0.3	0	0.2	0.1	0.88	0.83	0.83	0.85	0.94	0.46	0.059	0.085	0.085	0.058	0.11	0.084	31138.8	FALSE	FALSE	TRUE	FALSE	FALSE	TRUE	FALSE	FALSE	FALSE	FALSE	FALSE	FALSE	FALSE	FALSE	FALSE	FALSE	FALSE	FALSE	FALSE	FALSE
Praomys petteri	782.593	246.31	24.501	SMR14	MAMMALIA	RODENTIA	MURIDAE	36.25	67.3082	m_arb_frugivore	0	0.4	0.3	0	0.2	0.1	0.88	0.83	0.83	0.85	0.94	0.46	0.059	0.085	0.085	0.058	0.11	0.084	28369	FALSE	FALSE	TRUE	FALSE	FALSE	TRUE	FALSE	FALSE	FALSE	FALSE	FALSE	FALSE	FALSE	FALSE	FALSE	FALSE	FALSE	FALSE	FALSE	FALSE
Praomys rostratus	824.24	222.771	31.3221	SMR14	MAMMALIA	RODENTIA	MURIDAE	41.83	75.1745	m_arb_frugivore	0	0.2	0.3	0	0.3	0.2	0.88	0.83	0.83	0.85	0.94	0.46	0.059	0.085	0.085	0.058	0.11	0.084	34478	TRUE	FALSE	FALSE	FALSE	FALSE	TRUE	FALSE	FALSE	FALSE	FALSE	FALSE	FALSE	FALSE	FALSE	FALSE	FALSE	FALSE	FALSE	FALSE	FALSE
Praomys tullbergi	871.002	265.574	29.3701	SMR14	MAMMALIA	RODENTIA	MURIDAE	35.83	66.7053	m_arb_frugivore	0	0.2	0.3	0	0.3	0.2	0.88	0.83	0.83	0.85	0.94	0.46	0.059	0.085	0.085	0.058	0.11	0.084	31208	TRUE	FALSE	FALSE	FALSE	FALSE	TRUE	FALSE	FALSE	FALSE	FALSE	FALSE	FALSE	FALSE	FALSE	FALSE	FALSE	FALSE	FALSE	FALSE	FALSE
Praomys verschureni	742.445	226.542	23.1192	SMR14	MAMMALIA	RODENTIA	MURIDAE	36.25	67.3082	m_arb_insectivore	0	0.5	0.2	0	0.2	0.1	0.88	0.83	0.83	0.85	0.94	0.46	0.059	0.085	0.085	0.058	0.11	0.084	26913.6	FALSE	FALSE	TRUE	FALSE	FALSE	FALSE	FALSE	FALSE	FALSE	FALSE	FALSE	FALSE	FALSE	FALSE	FALSE	FALSE	FALSE	FALSE	FALSE	FALSE
Prionomys batesi	308.3	93.541	3.78339	SMR4	MAMMALIA	RODENTIA	NESOMYIDAE	12.5	29.5867	m_arb_insectivore	0	1	0	0	0	0	0.88	0.83	0.83	0.85	0.94	0.46	0.059	0.085	0.085	0.058	0.11	0.084	3853.75	FALSE	FALSE	TRUE	FALSE	FALSE	FALSE	FALSE	FALSE	FALSE	FALSE	FALSE	FALSE	FALSE	FALSE	FALSE	FALSE	FALSE	FALSE	FALSE	FALSE
Procavia capensis	55.2752	42.01	129.308	SMR7	MAMMALIA	HYRACOIDEA	PROCAVIIDAE	3029.98	2050.94	m_terr_frug_gran_herb	0	0	0	0	0	1	0.65	0.83	0.83	0.85	0.94	0.32	0.059	0.085	0.085	0.058	0.11	0.107	167483	FALSE	FALSE	FALSE	FALSE	FALSE	FALSE	FALSE	FALSE	FALSE	FALSE	FALSE	FALSE	FALSE	FALSE	FALSE	FALSE	FALSE	FALSE	FALSE	FALSE
Procolobus verus	27.963	19.617	71.0972	PR1	MAMMALIA	PRIMATES	CERCOPITHECIDAE	4000	2541.4	m_arb_herbivore	0	0	0.1	0	0.1	0.8	0.65	0.83	0.83	0.85	0.94	0.32	0.059	0.085	0.085	0.058	0.11	0.107	111852	FALSE	FALSE	FALSE	FALSE	FALSE	FALSE	TRUE	FALSE	FALSE	FALSE	FALSE	FALSE	FALSE	FALSE	FALSE	FALSE	FALSE	FALSE	FALSE	FALSE
Pronolagus crassicaudatus	78.2572	22.68	137.386	SMR8	MAMMALIA	LAGOMORPHA	LEPORIDAE	2089	1539.13	m_terr_frug_gran_herb	0	0	0	0	0	1	0.65	0.83	0.83	0.85	0.94	0.32	0.059	0.085	0.085	0.058	0.11	0.107	163479	FALSE	FALSE	FALSE	FALSE	FALSE	FALSE	FALSE	FALSE	FALSE	FALSE	FALSE	FALSE	FALSE	FALSE	FALSE	FALSE	FALSE	FALSE	FALSE	FALSE
Pronolagus randensis	55.3958	16.503	105.98	SMR8	MAMMALIA	LAGOMORPHA	LEPORIDAE	2335.02	1677.27	m_terr_frug_gran_herb	0	0	0	0	0	1	0.65	0.83	0.83	0.85	0.94	0.32	0.059	0.085	0.085	0.058	0.11	0.107	129350	FALSE	FALSE	FALSE	FALSE	FALSE	FALSE	FALSE	FALSE	FALSE	FALSE	FALSE	FALSE	FALSE	FALSE	FALSE	FALSE	FALSE	FALSE	FALSE	FALSE
Pronolagus rupestris	69.6174	22.229	106.791	SMR8	MAMMALIA	LAGOMORPHA	LEPORIDAE	1754	1344.85	m_terr_frug_gran_herb	0	0	0	0	0	1	0.65	0.83	0.83	0.85	0.94	0.32	0.059	0.085	0.085	0.058	0.11	0.107	122109	FALSE	FALSE	FALSE	FALSE	FALSE	FALSE	FALSE	FALSE	FALSE	FALSE	FALSE	FALSE	FALSE	FALSE	FALSE	FALSE	FALSE	FALSE	FALSE	FALSE
Pronolagus saundersiae	69.4283	22.229	106.501	SMR8	MAMMALIA	LAGOMORPHA	LEPORIDAE	1754	1344.85	m_terr_frug_gran_herb	0	0	0	0	0	1	0.65	0.83	0.83	0.85	0.94	0.32	0.059	0.085	0.085	0.058	0.11	0.107	121777	FALSE	FALSE	FALSE	FALSE	FALSE	FALSE	FALSE	FALSE	FALSE	FALSE	FALSE	FALSE	FALSE	FALSE	FALSE	FALSE	FALSE	FALSE	FALSE	FALSE
Proteles cristata	0.277921	0.191	0.686373	SC4	MAMMALIA	CARNIVORA	HYAENIDAE	8139.39	4398.04	m_terr_insectivore	0	1	0	0	0	0	0.65	0.83	0.83	0.85	0.94	0.32	0.059	0.085	0.085	0.058	0.11	0.107	2262.11	FALSE	FALSE	TRUE	FALSE	FALSE	FALSE	FALSE	FALSE	FALSE	FALSE	FALSE	FALSE	FALSE	FALSE	FALSE	FALSE	FALSE	FALSE	FALSE	FALSE
Protoxerus aubinnii	69.4885	20.151	11.8421	SMR6	MAMMALIA	RODENTIA	SCIURIDAE	350	387.528	m_arb_frugivore	0	0	0.3	0	0.7	0	0.88	0.83	0.83	0.85	0.94	0.46	0.059	0.085	0.085	0.058	0.11	0.084	24321	TRUE	FALSE	FALSE	FALSE	FALSE	TRUE	FALSE	FALSE	FALSE	FALSE	FALSE	FALSE	FALSE	FALSE	FALSE	FALSE	FALSE	FALSE	FALSE	FALSE
Protoxerus stangeri	24.2924	16.65	6.44917	SMR6	MAMMALIA	RODENTIA	SCIURIDAE	621.5	603.696	m_arb_frugivore	0	0	0.3	0	0.7	0	0.65	0.83	0.83	0.85	0.94	0.32	0.059	0.085	0.085	0.058	0.11	0.107	15097.7	FALSE	FALSE	FALSE	FALSE	FALSE	TRUE	FALSE	FALSE	FALSE	FALSE	FALSE	FALSE	FALSE	FALSE	FALSE	FALSE	FALSE	FALSE	FALSE	FALSE
Raphicerus campestris	0.396003	0.363	1.48608	LH9	MAMMALIA	CETARTIODACTYLA	BOVIDAE	10500	5353.54	m_large_herbivore	0	0	0.1	0	0	0.9	0.65	0.83	0.83	0.85	0.94	0.5	0.059	0.085	0.085	0.058	0.11	0.107	4158.04	FALSE	FALSE	FALSE	FALSE	FALSE	FALSE	FALSE	FALSE	TRUE	TRUE	FALSE	FALSE	FALSE	FALSE	FALSE	FALSE	FALSE	FALSE	FALSE	FALSE
Raphicerus melanotis	3.07897	2.333	11.3414	LH9	MAMMALIA	CETARTIODACTYLA	BOVIDAE	10249.9	5254.82	m_large_herbivore	0	0	0.1	0	0	0.9	0.65	0.83	0.83	0.85	0.94	0.5	0.059	0.085	0.085	0.058	0.11	0.107	31559.2	FALSE	FALSE	FALSE	FALSE	FALSE	FALSE	FALSE	FALSE	TRUE	TRUE	FALSE	FALSE	FALSE	FALSE	FALSE	FALSE	FALSE	FALSE	FALSE	FALSE
Raphicerus sharpei	0.473653	0.396	1.6453	LH9	MAMMALIA	CETARTIODACTYLA	BOVIDAE	9499.92	4955.44	m_large_herbivore	0	0	0.1	0	0	0.9	0.65	0.83	0.83	0.85	0.94	0.5	0.059	0.085	0.085	0.058	0.11	0.107	4499.67	FALSE	FALSE	FALSE	FALSE	FALSE	FALSE	FALSE	FALSE	TRUE	TRUE	FALSE	FALSE	FALSE	FALSE	FALSE	FALSE	FALSE	FALSE	FALSE	FALSE
Redunca arundinum	0.734797	0.465	10.7434	LH3	MAMMALIA	CETARTIODACTYLA	BOVIDAE	58000.3	20028.6	m_large_herbivore	0	0	0	0	0	1	0.65	0.83	0.83	0.85	0.94	0.5	0.059	0.085	0.085	0.058	0.11	0.107	42618.4	FALSE	FALSE	FALSE	FALSE	FALSE	FALSE	FALSE	FALSE	FALSE	TRUE	FALSE	FALSE	FALSE	FALSE	FALSE	FALSE	FALSE	FALSE	FALSE	FALSE
Redunca fulvorufula	0.36599	0.345	3.17523	LH3	MAMMALIA	CETARTIODACTYLA	BOVIDAE	29499.9	11884.6	m_large_herbivore	0	0	0	0	0	1	0.65	0.83	0.83	0.85	0.94	0.5	0.059	0.085	0.085	0.058	0.11	0.107	10796.7	FALSE	FALSE	FALSE	FALSE	FALSE	FALSE	FALSE	FALSE	FALSE	TRUE	FALSE	FALSE	FALSE	FALSE	FALSE	FALSE	FALSE	FALSE	FALSE	FALSE
Redunca redunca	0.213722	0.203	2.52688	LH3	MAMMALIA	CETARTIODACTYLA	BOVIDAE	44050.4	16196.1	m_large_herbivore	0	0	0	0	0	1	0.65	0.83	0.83	0.85	0.94	0.5	0.059	0.085	0.085	0.058	0.11	0.107	9414.55	FALSE	FALSE	FALSE	FALSE	FALSE	FALSE	FALSE	FALSE	FALSE	TRUE	FALSE	FALSE	FALSE	FALSE	FALSE	FALSE	FALSE	FALSE	FALSE	FALSE
Rhabdomys bechuanae	943.52	753.389	35.3841	SMR15	MAMMALIA	RODENTIA	MURIDAE	41.12	74.1876	m_terr_omnivore	0	0.2	0.2	0	0.4	0.2	0.88	0.83	0.83	0.85	0.94	0.46	0.059	0.085	0.085	0.058	0.11	0.084	38797.5	TRUE	FALSE	FALSE	FALSE	FALSE	FALSE	FALSE	FALSE	FALSE	FALSE	FALSE	FALSE	FALSE	FALSE	FALSE	FALSE	FALSE	FALSE	FALSE	FALSE
Rhabdomys dilectus	935.125	753.389	35.0693	SMR15	MAMMALIA	RODENTIA	MURIDAE	41.12	74.1876	m_terr_omnivore	0	0.2	0.2	0	0.4	0.2	0.88	0.83	0.83	0.85	0.94	0.46	0.059	0.085	0.085	0.058	0.11	0.084	38452.3	TRUE	FALSE	FALSE	FALSE	FALSE	FALSE	FALSE	FALSE	FALSE	FALSE	FALSE	FALSE	FALSE	FALSE	FALSE	FALSE	FALSE	FALSE	FALSE	FALSE
Rhabdomys intermedius	938.804	753.389	35.2073	SMR15	MAMMALIA	RODENTIA	MURIDAE	41.12	74.1876	m_terr_omnivore	0	0.2	0.2	0	0.4	0.2	0.88	0.83	0.83	0.85	0.94	0.46	0.059	0.085	0.085	0.058	0.11	0.084	38603.6	TRUE	FALSE	FALSE	FALSE	FALSE	FALSE	FALSE	FALSE	FALSE	FALSE	FALSE	FALSE	FALSE	FALSE	FALSE	FALSE	FALSE	FALSE	FALSE	FALSE
Rhabdomys pumilio	928.209	753.389	34.8099	SMR15	MAMMALIA	RODENTIA	MURIDAE	41.12	74.1876	m_terr_omnivore	0	0.2	0.2	0	0.4	0.2	0.88	0.83	0.83	0.85	0.94	0.46	0.059	0.085	0.085	0.058	0.11	0.084	38167.9	TRUE	FALSE	FALSE	FALSE	FALSE	FALSE	FALSE	FALSE	FALSE	FALSE	FALSE	FALSE	FALSE	FALSE	FALSE	FALSE	FALSE	FALSE	FALSE	FALSE
Rhinolophus adami	20.5172	5.902	0.218454	SMB1	MAMMALIA	CHIROPTERA	RHINOLOPHIDAE	10.4	25.6704	m_aer_insectivore	0	1	0	0	0	0	0.88	0.83	0.83	0.85	0.94	0.46	0.059	0.085	0.085	0.058	0.11	0.084	213.379	FALSE	FALSE	TRUE	FALSE	FALSE	FALSE	FALSE	FALSE	FALSE	FALSE	FALSE	FALSE	FALSE	FALSE	FALSE	FALSE	FALSE	FALSE	FALSE	FALSE
Rhinolophus alcyone	10.7997	3.319	0.181242	SMB1	MAMMALIA	CHIROPTERA	RHINOLOPHIDAE	18.75	40.4612	m_aer_insectivore	0	1	0	0	0	0	0.88	0.83	0.83	0.85	0.94	0.46	0.059	0.085	0.085	0.058	0.11	0.084	202.494	FALSE	FALSE	TRUE	FALSE	FALSE	FALSE	FALSE	FALSE	FALSE	FALSE	FALSE	FALSE	FALSE	FALSE	FALSE	FALSE	FALSE	FALSE	FALSE	FALSE
Rhinolophus blasii	25.8184	7.484	0.260501	SMB1	MAMMALIA	CHIROPTERA	RHINOLOPHIDAE	9.7	24.326	m_aer_insectivore	0	1	0	0	0	0	0.88	0.83	0.83	0.85	0.94	0.46	0.059	0.085	0.085	0.058	0.11	0.084	250.438	FALSE	FALSE	TRUE	FALSE	FALSE	FALSE	FALSE	FALSE	FALSE	FALSE	FALSE	FALSE	FALSE	FALSE	FALSE	FALSE	FALSE	FALSE	FALSE	FALSE
Rhinolophus capensis	29.3536	9.339	0.366876	SMB1	MAMMALIA	CHIROPTERA	RHINOLOPHIDAE	12.8	30.1334	m_aer_insectivore	0	1	0	0	0	0	0.88	0.83	0.83	0.85	0.94	0.46	0.059	0.085	0.085	0.058	0.11	0.084	375.726	FALSE	FALSE	TRUE	FALSE	FALSE	FALSE	FALSE	FALSE	FALSE	FALSE	FALSE	FALSE	FALSE	FALSE	FALSE	FALSE	FALSE	FALSE	FALSE	FALSE
Rhinolophus clivosus	17.1847	5.319	0.250966	SMB1	MAMMALIA	CHIROPTERA	RHINOLOPHIDAE	15.66	35.2096	m_aer_insectivore	0	1	0	0	0	0	0.88	0.83	0.83	0.85	0.94	0.46	0.059	0.085	0.085	0.058	0.11	0.084	269.113	FALSE	FALSE	TRUE	FALSE	FALSE	FALSE	FALSE	FALSE	FALSE	FALSE	FALSE	FALSE	FALSE	FALSE	FALSE	FALSE	FALSE	FALSE	FALSE	FALSE
Rhinolophus cohenae	13.0013	3.854	0.280744	SMB1	MAMMALIA	CHIROPTERA	RHINOLOPHIDAE	25.99	52.061	m_aer_insectivore	0	1	0	0	0	0	0.88	0.83	0.83	0.85	0.94	0.46	0.059	0.085	0.085	0.058	0.11	0.084	337.904	FALSE	FALSE	TRUE	FALSE	FALSE	FALSE	FALSE	FALSE	FALSE	FALSE	FALSE	FALSE	FALSE	FALSE	FALSE	FALSE	FALSE	FALSE	FALSE	FALSE
Rhinolophus damarensis	41.8012	11.855	0.413347	SMB1	MAMMALIA	CHIROPTERA	RHINOLOPHIDAE	9.45	23.8405	m_aer_insectivore	0	1	0	0	0	0	0.88	0.83	0.83	0.85	0.94	0.46	0.059	0.085	0.085	0.058	0.11	0.084	395.021	FALSE	FALSE	TRUE	FALSE	FALSE	FALSE	FALSE	FALSE	FALSE	FALSE	FALSE	FALSE	FALSE	FALSE	FALSE	FALSE	FALSE	FALSE	FALSE	FALSE
Rhinolophus darlingi	41.2406	11.855	0.407803	SMB1	MAMMALIA	CHIROPTERA	RHINOLOPHIDAE	9.45	23.8405	m_aer_insectivore	0	1	0	0	0	0	0.88	0.83	0.83	0.85	0.94	0.46	0.059	0.085	0.085	0.058	0.11	0.084	389.724	FALSE	FALSE	TRUE	FALSE	FALSE	FALSE	FALSE	FALSE	FALSE	FALSE	FALSE	FALSE	FALSE	FALSE	FALSE	FALSE	FALSE	FALSE	FALSE	FALSE
Rhinolophus deckenii	19.7053	5.674	0.209809	SMB1	MAMMALIA	CHIROPTERA	RHINOLOPHIDAE	10.4	25.6704	m_aer_insectivore	0	1	0	0	0	0	0.88	0.83	0.83	0.85	0.94	0.46	0.059	0.085	0.085	0.058	0.11	0.084	204.935	FALSE	FALSE	TRUE	FALSE	FALSE	FALSE	FALSE	FALSE	FALSE	FALSE	FALSE	FALSE	FALSE	FALSE	FALSE	FALSE	FALSE	FALSE	FALSE	FALSE
Rhinolophus denti	31.443	9.66	0.223166	SMB1	MAMMALIA	CHIROPTERA	RHINOLOPHIDAE	6.15	17.1117	m_aer_insectivore	0	1	0	0	0	0	0.88	0.83	0.83	0.85	0.94	0.46	0.059	0.085	0.085	0.058	0.11	0.084	193.374	FALSE	FALSE	TRUE	FALSE	FALSE	FALSE	FALSE	FALSE	FALSE	FALSE	FALSE	FALSE	FALSE	FALSE	FALSE	FALSE	FALSE	FALSE	FALSE	FALSE
Rhinolophus eloquens	17.2803	4.739	0.293578	SMB1	MAMMALIA	CHIROPTERA	RHINOLOPHIDAE	19.05	40.9601	m_aer_insectivore	0	1	0	0	0	0	0.88	0.83	0.83	0.85	0.94	0.46	0.059	0.085	0.085	0.058	0.11	0.084	329.19	FALSE	FALSE	TRUE	FALSE	FALSE	FALSE	FALSE	FALSE	FALSE	FALSE	FALSE	FALSE	FALSE	FALSE	FALSE	FALSE	FALSE	FALSE	FALSE	FALSE
Rhinolophus fumigatus	22.9618	7.101	0.289409	SMB1	MAMMALIA	CHIROPTERA	RHINOLOPHIDAE	12.94	30.3875	m_aer_insectivore	0	1	0	0	0	0	0.88	0.83	0.83	0.85	0.94	0.46	0.059	0.085	0.085	0.058	0.11	0.084	297.126	FALSE	FALSE	TRUE	FALSE	FALSE	FALSE	FALSE	FALSE	FALSE	FALSE	FALSE	FALSE	FALSE	FALSE	FALSE	FALSE	FALSE	FALSE	FALSE	FALSE
Rhinolophus guineensis	13.8988	4.396	0.142462	SMB1	MAMMALIA	CHIROPTERA	RHINOLOPHIDAE	9.9	24.7123	m_aer_insectivore	0	1	0	0	0	0	0.88	0.83	0.83	0.85	0.94	0.46	0.059	0.085	0.085	0.058	0.11	0.084	137.598	FALSE	FALSE	TRUE	FALSE	FALSE	FALSE	FALSE	FALSE	FALSE	FALSE	FALSE	FALSE	FALSE	FALSE	FALSE	FALSE	FALSE	FALSE	FALSE	FALSE
Rhinolophus hildebrandtii	12.5806	3.854	0.271659	SMB1	MAMMALIA	CHIROPTERA	RHINOLOPHIDAE	25.99	52.061	m_aer_insectivore	0	1	0	0	0	0	0.88	0.83	0.83	0.85	0.94	0.46	0.059	0.085	0.085	0.058	0.11	0.084	326.969	FALSE	FALSE	TRUE	FALSE	FALSE	FALSE	FALSE	FALSE	FALSE	FALSE	FALSE	FALSE	FALSE	FALSE	FALSE	FALSE	FALSE	FALSE	FALSE	FALSE
Rhinolophus hilli	45.9108	13.111	0.659836	SMB1	MAMMALIA	CHIROPTERA	RHINOLOPHIDAE	13.6	31.5772	m_aer_insectivore	0	0.8	0	0	0.1	0.1	0.88	0.83	0.83	0.85	0.94	0.46	0.059	0.085	0.085	0.058	0.11	0.084	624.387	FALSE	FALSE	TRUE	FALSE	FALSE	FALSE	FALSE	FALSE	FALSE	FALSE	FALSE	FALSE	FALSE	FALSE	FALSE	FALSE	FALSE	FALSE	FALSE	FALSE
Rhinolophus hillorum	45.1153	13.254	0.535699	SMB1	MAMMALIA	CHIROPTERA	RHINOLOPHIDAE	10.62	26.0886	m_aer_insectivore	0	0.8	0	0	0.1	0.1	0.88	0.83	0.83	0.85	0.94	0.46	0.059	0.085	0.085	0.058	0.11	0.084	479.125	FALSE	FALSE	TRUE	FALSE	FALSE	FALSE	FALSE	FALSE	FALSE	FALSE	FALSE	FALSE	FALSE	FALSE	FALSE	FALSE	FALSE	FALSE	FALSE	FALSE
Rhinolophus kahuzi	11.6353	3.515	0.147874	SMB1	MAMMALIA	CHIROPTERA	RHINOLOPHIDAE	13.08	30.641	m_aer_insectivore	0	1	0	0	0	0	0.88	0.83	0.83	0.85	0.94	0.46	0.059	0.085	0.085	0.058	0.11	0.084	152.19	FALSE	FALSE	TRUE	FALSE	FALSE	FALSE	FALSE	FALSE	FALSE	FALSE	FALSE	FALSE	FALSE	FALSE	FALSE	FALSE	FALSE	FALSE	FALSE	FALSE
Rhinolophus landeri	19.8208	5.918	0.18648	SMB1	MAMMALIA	CHIROPTERA	RHINOLOPHIDAE	8.86	22.683	m_aer_insectivore	0	1	0	0	0	0	0.88	0.83	0.83	0.85	0.94	0.46	0.059	0.085	0.085	0.058	0.11	0.084	175.613	FALSE	FALSE	TRUE	FALSE	FALSE	FALSE	FALSE	FALSE	FALSE	FALSE	FALSE	FALSE	FALSE	FALSE	FALSE	FALSE	FALSE	FALSE	FALSE	FALSE
Rhinolophus mabuensis	13.4713	3.854	0.290892	SMB1	MAMMALIA	CHIROPTERA	RHINOLOPHIDAE	25.99	52.061	m_aer_insectivore	0	1	0	0	0	0	0.88	0.83	0.83	0.85	0.94	0.46	0.059	0.085	0.085	0.058	0.11	0.084	350.119	FALSE	FALSE	TRUE	FALSE	FALSE	FALSE	FALSE	FALSE	FALSE	FALSE	FALSE	FALSE	FALSE	FALSE	FALSE	FALSE	FALSE	FALSE	FALSE	FALSE
Rhinolophus maclaudi	11.4504	3.515	0.145523	SMB1	MAMMALIA	CHIROPTERA	RHINOLOPHIDAE	13.08	30.641	m_aer_insectivore	0	1	0	0	0	0	0.88	0.83	0.83	0.85	0.94	0.46	0.059	0.085	0.085	0.058	0.11	0.084	149.771	FALSE	FALSE	TRUE	FALSE	FALSE	FALSE	FALSE	FALSE	FALSE	FALSE	FALSE	FALSE	FALSE	FALSE	FALSE	FALSE	FALSE	FALSE	FALSE	FALSE
Rhinolophus maendeleo	67.7213	21.21	0.804123	SMB1	MAMMALIA	CHIROPTERA	RHINOLOPHIDAE	10.62	26.0886	m_aer_insectivore	0	0.8	0	0	0.1	0.1	0.88	0.83	0.83	0.85	0.94	0.46	0.059	0.085	0.085	0.058	0.11	0.084	719.2	FALSE	FALSE	TRUE	FALSE	FALSE	FALSE	FALSE	FALSE	FALSE	FALSE	FALSE	FALSE	FALSE	FALSE	FALSE	FALSE	FALSE	FALSE	FALSE	FALSE
Rhinolophus mossambicus	13.3134	3.854	0.287483	SMB1	MAMMALIA	CHIROPTERA	RHINOLOPHIDAE	25.99	52.061	m_aer_insectivore	0	1	0	0	0	0	0.88	0.83	0.83	0.85	0.94	0.46	0.059	0.085	0.085	0.058	0.11	0.084	346.016	FALSE	FALSE	TRUE	FALSE	FALSE	FALSE	FALSE	FALSE	FALSE	FALSE	FALSE	FALSE	FALSE	FALSE	FALSE	FALSE	FALSE	FALSE	FALSE	FALSE
Rhinolophus ruwenzorii	64.1195	20.157	0.761355	SMB1	MAMMALIA	CHIROPTERA	RHINOLOPHIDAE	10.62	26.0886	m_aer_insectivore	0	0.8	0	0	0.1	0.1	0.88	0.83	0.83	0.85	0.94	0.46	0.059	0.085	0.085	0.058	0.11	0.084	680.949	FALSE	FALSE	TRUE	FALSE	FALSE	FALSE	FALSE	FALSE	FALSE	FALSE	FALSE	FALSE	FALSE	FALSE	FALSE	FALSE	FALSE	FALSE	FALSE	FALSE
Rhinolophus sakejiensis	26.4841	8.169	0.551777	SMB1	MAMMALIA	CHIROPTERA	RHINOLOPHIDAE	22	45.7754	m_aer_insectivore	0	0.8	0	0	0.1	0.1	0.88	0.83	0.83	0.85	0.94	0.46	0.059	0.085	0.085	0.058	0.11	0.084	582.649	FALSE	FALSE	TRUE	FALSE	FALSE	FALSE	FALSE	FALSE	FALSE	FALSE	FALSE	FALSE	FALSE	FALSE	FALSE	FALSE	FALSE	FALSE	FALSE	FALSE
Rhinolophus silvestris	18.2888	5.402	0.194728	SMB1	MAMMALIA	CHIROPTERA	RHINOLOPHIDAE	10.4	25.6704	m_aer_insectivore	0	1	0	0	0	0	0.88	0.83	0.83	0.85	0.94	0.46	0.059	0.085	0.085	0.058	0.11	0.084	190.204	FALSE	FALSE	TRUE	FALSE	FALSE	FALSE	FALSE	FALSE	FALSE	FALSE	FALSE	FALSE	FALSE	FALSE	FALSE	FALSE	FALSE	FALSE	FALSE	FALSE
Rhinolophus simulator	19.6258	5.909	0.172294	SMB1	MAMMALIA	CHIROPTERA	RHINOLOPHIDAE	8.1	21.1657	m_aer_insectivore	0	1	0	0	0	0	0.88	0.83	0.83	0.85	0.94	0.46	0.059	0.085	0.085	0.058	0.11	0.084	158.969	FALSE	FALSE	TRUE	FALSE	FALSE	FALSE	FALSE	FALSE	FALSE	FALSE	FALSE	FALSE	FALSE	FALSE	FALSE	FALSE	FALSE	FALSE	FALSE	FALSE
Rhinolophus smithersi	13.6016	3.854	0.293706	SMB1	MAMMALIA	CHIROPTERA	RHINOLOPHIDAE	25.99	52.061	m_aer_insectivore	0	1	0	0	0	0	0.88	0.83	0.83	0.85	0.94	0.46	0.059	0.085	0.085	0.058	0.11	0.084	353.506	FALSE	FALSE	TRUE	FALSE	FALSE	FALSE	FALSE	FALSE	FALSE	FALSE	FALSE	FALSE	FALSE	FALSE	FALSE	FALSE	FALSE	FALSE	FALSE	FALSE
Rhinolophus swinnyi	23.9146	7.162	0.190257	SMB1	MAMMALIA	CHIROPTERA	RHINOLOPHIDAE	7.13	19.1808	m_aer_insectivore	0	1	0	0	0	0	0.88	0.83	0.83	0.85	0.94	0.46	0.059	0.085	0.085	0.058	0.11	0.084	170.511	FALSE	FALSE	TRUE	FALSE	FALSE	FALSE	FALSE	FALSE	FALSE	FALSE	FALSE	FALSE	FALSE	FALSE	FALSE	FALSE	FALSE	FALSE	FALSE	FALSE
Rhinolophus willardi	11.7782	3.515	0.14969	SMB1	MAMMALIA	CHIROPTERA	RHINOLOPHIDAE	13.08	30.641	m_aer_insectivore	0	1	0	0	0	0	0.88	0.83	0.83	0.85	0.94	0.46	0.059	0.085	0.085	0.058	0.11	0.084	154.059	FALSE	FALSE	TRUE	FALSE	FALSE	FALSE	FALSE	FALSE	FALSE	FALSE	FALSE	FALSE	FALSE	FALSE	FALSE	FALSE	FALSE	FALSE	FALSE	FALSE
Rhinolophus ziama	44.1837	12.987	0.524637	SMB1	MAMMALIA	CHIROPTERA	RHINOLOPHIDAE	10.62	26.0886	m_aer_insectivore	0	0.8	0	0	0.1	0.1	0.88	0.83	0.83	0.85	0.94	0.46	0.059	0.085	0.085	0.058	0.11	0.084	469.231	FALSE	FALSE	TRUE	FALSE	FALSE	FALSE	FALSE	FALSE	FALSE	FALSE	FALSE	FALSE	FALSE	FALSE	FALSE	FALSE	FALSE	FALSE	FALSE	FALSE
Rhynchocyon chrysopygus	46.6377	28.365	14.1843	SMI3	MAMMALIA	MACROSCELIDEA	MACROSCELIDIDAE	540	541.614	m_terr_insectivore	0	1	0	0	0	0	0.65	0.83	0.83	0.85	0.94	0.32	0.059	0.085	0.085	0.058	0.11	0.107	25184.4	FALSE	FALSE	TRUE	FALSE	FALSE	FALSE	FALSE	FALSE	FALSE	FALSE	FALSE	FALSE	FALSE	FALSE	FALSE	FALSE	FALSE	FALSE	FALSE	FALSE
Rhynchocyon cirnei	26.0656	7.845	5.43239	SMI3	MAMMALIA	MACROSCELIDEA	MACROSCELIDIDAE	490	502.474	m_terr_insectivore	0	1	0	0	0	0	0.88	0.83	0.83	0.85	0.94	0.46	0.059	0.085	0.085	0.058	0.11	0.084	12772.1	FALSE	FALSE	TRUE	FALSE	FALSE	FALSE	FALSE	FALSE	FALSE	FALSE	FALSE	FALSE	FALSE	FALSE	FALSE	FALSE	FALSE	FALSE	FALSE	FALSE
Rhynchocyon petersi	39.0424	11.865	7.27704	SMI3	MAMMALIA	MACROSCELIDEA	MACROSCELIDIDAE	424	449.375	m_terr_insectivore	0	1	0	0	0	0	0.88	0.83	0.83	0.85	0.94	0.46	0.059	0.085	0.085	0.058	0.11	0.084	16554	FALSE	FALSE	TRUE	FALSE	FALSE	FALSE	FALSE	FALSE	FALSE	FALSE	FALSE	FALSE	FALSE	FALSE	FALSE	FALSE	FALSE	FALSE	FALSE	FALSE
Rhynchocyon udzungwensis	41.7386	11.865	7.77958	SMI3	MAMMALIA	MACROSCELIDEA	MACROSCELIDIDAE	424	449.375	m_terr_insectivore	0	1	0	0	0	0	0.88	0.83	0.83	0.85	0.94	0.46	0.059	0.085	0.085	0.058	0.11	0.084	17697.2	FALSE	FALSE	TRUE	FALSE	FALSE	FALSE	FALSE	FALSE	FALSE	FALSE	FALSE	FALSE	FALSE	FALSE	FALSE	FALSE	FALSE	FALSE	FALSE	FALSE
Rhynchogale melleri	7.05915	2.1	6.05779	SC9	MAMMALIA	CARNIVORA	HERPESTIDAE	2500	1768.04	m_terr_frug_gran_herb	0.3	0.4	0.3	0	0	0	0.65	0.83	0.83	0.85	0.94	0.32	0.059	0.085	0.085	0.058	0.11	0.107	17647.9	FALSE	FALSE	TRUE	FALSE	FALSE	TRUE	FALSE	FALSE	FALSE	FALSE	FALSE	FALSE	FALSE	FALSE	FALSE	FALSE	FALSE	FALSE	FALSE	FALSE
Rousettus aegyptiacus	22.8762	6.667	1.75288	SMB3	MAMMALIA	CHIROPTERA	PTEROPODIDAE	132.24	182.799	m_arb_frugivore	0	0	0.6	0.4	0	0	0.88	0.83	0.83	0.85	0.94	0.46	0.059	0.085	0.085	0.058	0.11	0.084	3025.15	FALSE	FALSE	FALSE	FALSE	FALSE	TRUE	FALSE	FALSE	FALSE	FALSE	FALSE	FALSE	FALSE	FALSE	FALSE	FALSE	FALSE	FALSE	FALSE	FALSE
Rousettus lanosus	27.4409	8.201	1.73375	SMB3	MAMMALIA	CHIROPTERA	PTEROPODIDAE	103	150.727	m_arb_frugivore	0	0	0.6	0.4	0	0	0.88	0.83	0.83	0.85	0.94	0.46	0.059	0.085	0.085	0.058	0.11	0.084	2826.41	FALSE	FALSE	FALSE	FALSE	FALSE	TRUE	FALSE	FALSE	FALSE	FALSE	FALSE	FALSE	FALSE	FALSE	FALSE	FALSE	FALSE	FALSE	FALSE	FALSE
Ruwenzorisorex suncoides	445.218	138.119	7.30198	SMI6	MAMMALIA	EULIPOTYPHLA	SORICIDAE	18.2	39.5419	m_terr_insectivore	0	1	0	0	0	0	0.88	0.83	0.83	0.85	0.94	0.46	0.059	0.085	0.085	0.058	0.11	0.084	8102.97	FALSE	FALSE	TRUE	FALSE	FALSE	FALSE	FALSE	FALSE	FALSE	FALSE	FALSE	FALSE	FALSE	FALSE	FALSE	FALSE	FALSE	FALSE	FALSE	FALSE
Saccolaimus peli	5.46537	0.893	0.333974	SMB8	MAMMALIA	CHIROPTERA	EMBALLONURIDAE	100	147.327	m_aer_insectivore	0	1	0	0	0	0	0.88	0.83	0.83	0.85	0.94	0.46	0.059	0.085	0.085	0.058	0.11	0.084	546.537	FALSE	FALSE	TRUE	FALSE	FALSE	FALSE	FALSE	FALSE	FALSE	FALSE	FALSE	FALSE	FALSE	FALSE	FALSE	FALSE	FALSE	FALSE	FALSE	FALSE
Saccostomus campestris	60.4876	36.663	2.3251	SMR13	MAMMALIA	RODENTIA	NESOMYIDAE	51.23	87.9093	m_terr_frug_gran_herb	0	0.1	0.2	0	0.7	0	0.88	0.83	0.83	0.85	0.94	0.46	0.059	0.085	0.085	0.058	0.11	0.084	3098.78	TRUE	FALSE	FALSE	FALSE	FALSE	FALSE	FALSE	FALSE	FALSE	FALSE	FALSE	FALSE	FALSE	FALSE	FALSE	FALSE	FALSE	FALSE	FALSE	FALSE
Saccostomus mearnsi	559.146	331.948	19.6125	SMR13	MAMMALIA	RODENTIA	NESOMYIDAE	45.5	80.2171	m_terr_frug_gran_herb	0	0.1	0.2	0	0.7	0	0.88	0.83	0.83	0.85	0.94	0.46	0.059	0.085	0.085	0.058	0.11	0.084	25441.2	TRUE	FALSE	FALSE	FALSE	FALSE	FALSE	FALSE	FALSE	FALSE	FALSE	FALSE	FALSE	FALSE	FALSE	FALSE	FALSE	FALSE	FALSE	FALSE	FALSE
Sauromys petrophilus	38.6265	5.866	0.524472	SMB7	MAMMALIA	CHIROPTERA	MOLOSSIDAE	14.25	32.7361	m_aer_insectivore	0	1	0	0	0	0	0.88	0.83	0.83	0.85	0.94	0.46	0.059	0.085	0.085	0.058	0.11	0.084	550.427	FALSE	FALSE	TRUE	FALSE	FALSE	FALSE	FALSE	FALSE	FALSE	FALSE	FALSE	FALSE	FALSE	FALSE	FALSE	FALSE	FALSE	FALSE	FALSE	FALSE
Sciurocheirus alleni	53.5246	33.039	6.57727	PR2	MAMMALIA	PRIMATES	GALAGIDAE	260	308.064	m_nectarivore	0	0.4	0	0.6	0	0	0.88	0.83	0.83	0.85	0.94	0.46	0.059	0.085	0.085	0.058	0.11	0.084	13916.4	FALSE	FALSE	TRUE	FALSE	FALSE	FALSE	FALSE	FALSE	FALSE	FALSE	FALSE	FALSE	FALSE	FALSE	FALSE	FALSE	FALSE	FALSE	FALSE	FALSE
Sciurocheirus gabonensis	189.945	53.124	17.9655	PR2	MAMMALIA	PRIMATES	GALAGIDAE	165.68	217.55	m_arb_frugivore	0	0.2	0.8	0	0	0	0.88	0.83	0.83	0.85	0.94	0.46	0.059	0.085	0.085	0.058	0.11	0.084	31470.2	FALSE	FALSE	FALSE	FALSE	FALSE	TRUE	FALSE	FALSE	FALSE	FALSE	FALSE	FALSE	FALSE	FALSE	FALSE	FALSE	FALSE	FALSE	FALSE	FALSE
Sciurocheirus makandensis	54.2597	33.039	6.6676	PR2	MAMMALIA	PRIMATES	GALAGIDAE	260	308.064	m_nectarivore	0	0.4	0	0.6	0	0	0.88	0.83	0.83	0.85	0.94	0.46	0.059	0.085	0.085	0.058	0.11	0.084	14107.5	FALSE	FALSE	TRUE	FALSE	FALSE	FALSE	FALSE	FALSE	FALSE	FALSE	FALSE	FALSE	FALSE	FALSE	FALSE	FALSE	FALSE	FALSE	FALSE	FALSE
Scotoecus albofuscus	32.6555	10.013	0.182108	SMB9	MAMMALIA	CHIROPTERA	VESPERTILIONIDAE	4.5	13.445	m_aer_insectivore	0	1	0	0	0	0	0.88	0.83	0.83	0.85	0.94	0.46	0.059	0.085	0.085	0.058	0.11	0.084	146.95	FALSE	FALSE	TRUE	FALSE	FALSE	FALSE	FALSE	FALSE	FALSE	FALSE	FALSE	FALSE	FALSE	FALSE	FALSE	FALSE	FALSE	FALSE	FALSE	FALSE
Scotoecus hirundo	20.8456	5.95	0.204275	SMB9	MAMMALIA	CHIROPTERA	VESPERTILIONIDAE	9.34	23.626	m_aer_insectivore	0	1	0	0	0	0	0.88	0.83	0.83	0.85	0.94	0.46	0.059	0.085	0.085	0.058	0.11	0.084	194.698	FALSE	FALSE	TRUE	FALSE	FALSE	FALSE	FALSE	FALSE	FALSE	FALSE	FALSE	FALSE	FALSE	FALSE	FALSE	FALSE	FALSE	FALSE	FALSE	FALSE
Scotonycteris bergmansi	39.0476	11.619	1.49128	SMB10	MAMMALIA	CHIROPTERA	PTEROPODIDAE	52	88.9276	m_arb_frugivore	0	0	0.8	0.2	0	0	0.88	0.83	0.83	0.85	0.94	0.46	0.059	0.085	0.085	0.058	0.11	0.084	2030.47	FALSE	FALSE	FALSE	FALSE	FALSE	TRUE	FALSE	FALSE	FALSE	FALSE	FALSE	FALSE	FALSE	FALSE	FALSE	FALSE	FALSE	FALSE	FALSE	FALSE
Scotonycteris occidentalis	32.5072	9.581	1.40455	SMB10	MAMMALIA	CHIROPTERA	PTEROPODIDAE	59.17	98.2527	m_arb_frugivore	0	0	1	0	0	0	0.88	0.83	0.83	0.85	0.94	0.46	0.059	0.085	0.085	0.058	0.11	0.084	1923.45	FALSE	FALSE	FALSE	FALSE	FALSE	TRUE	FALSE	FALSE	FALSE	FALSE	FALSE	FALSE	FALSE	FALSE	FALSE	FALSE	FALSE	FALSE	FALSE	FALSE
Scotonycteris zenkeri	64.1705	18.32	1.2384	SMB10	MAMMALIA	CHIROPTERA	PTEROPODIDAE	20.83	43.8844	m_arb_frugivore	0	0	1	0	0	0	0.88	0.83	0.83	0.85	0.94	0.46	0.059	0.085	0.085	0.058	0.11	0.084	1336.67	FALSE	FALSE	FALSE	FALSE	FALSE	TRUE	FALSE	FALSE	FALSE	FALSE	FALSE	FALSE	FALSE	FALSE	FALSE	FALSE	FALSE	FALSE	FALSE	FALSE
Scotophilus andrewreborii	3.67112	1.075	0.226061	SMB6	MAMMALIA	CHIROPTERA	VESPERTILIONIDAE	101	148.463	m_aer_insectivore	0	1	0	0	0	0	0.88	0.83	0.83	0.85	0.94	0.46	0.059	0.085	0.085	0.058	0.11	0.084	370.783	FALSE	FALSE	TRUE	FALSE	FALSE	FALSE	FALSE	FALSE	FALSE	FALSE	FALSE	FALSE	FALSE	FALSE	FALSE	FALSE	FALSE	FALSE	FALSE	FALSE
Scotophilus dinganii	10.2173	3.156	0.21497	SMB6	MAMMALIA	CHIROPTERA	VESPERTILIONIDAE	25.13	50.726	m_aer_insectivore	0	1	0	0	0	0	0.88	0.83	0.83	0.85	0.94	0.46	0.059	0.085	0.085	0.058	0.11	0.084	256.762	FALSE	FALSE	TRUE	FALSE	FALSE	FALSE	FALSE	FALSE	FALSE	FALSE	FALSE	FALSE	FALSE	FALSE	FALSE	FALSE	FALSE	FALSE	FALSE	FALSE
Scotophilus ejetai	3.72819	1.075	0.229576	SMB6	MAMMALIA	CHIROPTERA	VESPERTILIONIDAE	101	148.463	m_aer_insectivore	0	1	0	0	0	0	0.88	0.83	0.83	0.85	0.94	0.46	0.059	0.085	0.085	0.058	0.11	0.084	376.547	FALSE	FALSE	TRUE	FALSE	FALSE	FALSE	FALSE	FALSE	FALSE	FALSE	FALSE	FALSE	FALSE	FALSE	FALSE	FALSE	FALSE	FALSE	FALSE	FALSE
Scotophilus leucogaster	12.0694	3.375	0.214786	SMB6	MAMMALIA	CHIROPTERA	VESPERTILIONIDAE	20.23	42.9053	m_aer_insectivore	0	1	0	0	0	0	0.88	0.83	0.83	0.85	0.94	0.46	0.059	0.085	0.085	0.058	0.11	0.084	244.164	FALSE	FALSE	TRUE	FALSE	FALSE	FALSE	FALSE	FALSE	FALSE	FALSE	FALSE	FALSE	FALSE	FALSE	FALSE	FALSE	FALSE	FALSE	FALSE	FALSE
Scotophilus livingstonii	10.859	3.156	0.228471	SMB6	MAMMALIA	CHIROPTERA	VESPERTILIONIDAE	25.13	50.726	m_aer_insectivore	0	1	0	0	0	0	0.88	0.83	0.83	0.85	0.94	0.46	0.059	0.085	0.085	0.058	0.11	0.084	272.887	FALSE	FALSE	TRUE	FALSE	FALSE	FALSE	FALSE	FALSE	FALSE	FALSE	FALSE	FALSE	FALSE	FALSE	FALSE	FALSE	FALSE	FALSE	FALSE	FALSE
Scotophilus nigrita	3.5812	1.075	0.220524	SMB6	MAMMALIA	CHIROPTERA	VESPERTILIONIDAE	101	148.463	m_aer_insectivore	0	1	0	0	0	0	0.88	0.83	0.83	0.85	0.94	0.46	0.059	0.085	0.085	0.058	0.11	0.084	361.701	FALSE	FALSE	TRUE	FALSE	FALSE	FALSE	FALSE	FALSE	FALSE	FALSE	FALSE	FALSE	FALSE	FALSE	FALSE	FALSE	FALSE	FALSE	FALSE	FALSE
Scotophilus nucella	8.446	2.479	0.194558	SMB6	MAMMALIA	CHIROPTERA	VESPERTILIONIDAE	28.26	55.5376	m_aer_insectivore	0	1	0	0	0	0	0.88	0.83	0.83	0.85	0.94	0.46	0.059	0.085	0.085	0.058	0.11	0.084	238.684	FALSE	FALSE	TRUE	FALSE	FALSE	FALSE	FALSE	FALSE	FALSE	FALSE	FALSE	FALSE	FALSE	FALSE	FALSE	FALSE	FALSE	FALSE	FALSE	FALSE
Scotophilus nux	7.43294	2.136	0.179304	SMB6	MAMMALIA	CHIROPTERA	VESPERTILIONIDAE	30	58.1594	m_aer_insectivore	0	1	0	0	0	0	0.88	0.83	0.83	0.85	0.94	0.46	0.059	0.085	0.085	0.058	0.11	0.084	222.988	FALSE	FALSE	TRUE	FALSE	FALSE	FALSE	FALSE	FALSE	FALSE	FALSE	FALSE	FALSE	FALSE	FALSE	FALSE	FALSE	FALSE	FALSE	FALSE	FALSE
Scotophilus trujilloi	10.6784	3.156	0.22467	SMB6	MAMMALIA	CHIROPTERA	VESPERTILIONIDAE	25.13	50.726	m_aer_insectivore	0	1	0	0	0	0	0.88	0.83	0.83	0.85	0.94	0.46	0.059	0.085	0.085	0.058	0.11	0.084	268.347	FALSE	FALSE	TRUE	FALSE	FALSE	FALSE	FALSE	FALSE	FALSE	FALSE	FALSE	FALSE	FALSE	FALSE	FALSE	FALSE	FALSE	FALSE	FALSE	FALSE
Scotophilus viridis	11.2222	3.589	0.194891	SMB6	MAMMALIA	CHIROPTERA	VESPERTILIONIDAE	19.6	41.8701	m_aer_insectivore	0	1	0	0	0	0	0.88	0.83	0.83	0.85	0.94	0.46	0.059	0.085	0.085	0.058	0.11	0.084	219.955	FALSE	FALSE	TRUE	FALSE	FALSE	FALSE	FALSE	FALSE	FALSE	FALSE	FALSE	FALSE	FALSE	FALSE	FALSE	FALSE	FALSE	FALSE	FALSE	FALSE
Scutisorex somereni	11.014	2.989	0.650609	SMI6	MAMMALIA	EULIPOTYPHLA	SORICIDAE	91.5	137.562	m_carnivore	1	0	0	0	0	0	0.88	0.83	0.83	0.85	0.94	0.46	0.059	0.085	0.085	0.058	0.11	0.084	1007.79	FALSE	FALSE	FALSE	TRUE	FALSE	FALSE	FALSE	FALSE	FALSE	FALSE	FALSE	FALSE	FALSE	FALSE	FALSE	FALSE	FALSE	FALSE	FALSE	FALSE
Scutisorex thori	10.3878	2.989	0.613614	SMI6	MAMMALIA	EULIPOTYPHLA	SORICIDAE	91.5	137.562	m_carnivore	1	0	0	0	0	0	0.88	0.83	0.83	0.85	0.94	0.46	0.059	0.085	0.085	0.058	0.11	0.084	950.48	FALSE	FALSE	FALSE	TRUE	FALSE	FALSE	FALSE	FALSE	FALSE	FALSE	FALSE	FALSE	FALSE	FALSE	FALSE	FALSE	FALSE	FALSE	FALSE	FALSE
Smutsia gigantea	0.814409	0.244	5.92644	SC3	MAMMALIA	PHOLIDOTA	MANIDAE	32999.7	12959	m_terr_insectivore	0	1	0	0	0	0	0.65	0.83	0.83	0.85	0.94	0.32	0.059	0.085	0.085	0.058	0.11	0.107	26875.2	FALSE	FALSE	TRUE	FALSE	FALSE	FALSE	FALSE	FALSE	FALSE	FALSE	FALSE	FALSE	FALSE	FALSE	FALSE	FALSE	FALSE	FALSE	FALSE	FALSE
Smutsia temminckii	3.20623	0.921	7.18754	SC3	MAMMALIA	PHOLIDOTA	MANIDAE	7179.93	3992.15	m_terr_insectivore	0	1	0	0	0	0	0.65	0.83	0.83	0.85	0.94	0.32	0.059	0.085	0.085	0.058	0.11	0.107	23020.5	FALSE	FALSE	TRUE	FALSE	FALSE	FALSE	FALSE	FALSE	FALSE	FALSE	FALSE	FALSE	FALSE	FALSE	FALSE	FALSE	FALSE	FALSE	FALSE	FALSE
Steatomys bocagei	970.381	280.625	30.277	SMR13	MAMMALIA	RODENTIA	NESOMYIDAE	27.5	54.381	m_terr_omnivore	0	0.3	0	0	0.3	0.4	0.88	0.83	0.83	0.85	0.94	0.46	0.059	0.085	0.085	0.058	0.11	0.084	26685.5	TRUE	FALSE	TRUE	FALSE	FALSE	FALSE	FALSE	FALSE	FALSE	FALSE	FALSE	FALSE	FALSE	FALSE	FALSE	FALSE	FALSE	FALSE	FALSE	FALSE
Steatomys caurinus	712.627	206.39	32.3802	SMR13	MAMMALIA	RODENTIA	NESOMYIDAE	44.75	79.1944	m_terr_omnivore	0	0.3	0	0	0.3	0.4	0.88	0.83	0.83	0.85	0.94	0.46	0.059	0.085	0.085	0.058	0.11	0.084	31890	TRUE	FALSE	TRUE	FALSE	FALSE	FALSE	FALSE	FALSE	FALSE	FALSE	FALSE	FALSE	FALSE	FALSE	FALSE	FALSE	FALSE	FALSE	FALSE	FALSE
Steatomys cuppedius	896.556	264.096	28.6699	SMR13	MAMMALIA	RODENTIA	NESOMYIDAE	28.39	55.7347	m_terr_omnivore	0	0.3	0	0	0.3	0.4	0.88	0.83	0.83	0.85	0.94	0.46	0.059	0.085	0.085	0.058	0.11	0.084	25453.2	TRUE	FALSE	TRUE	FALSE	FALSE	FALSE	FALSE	FALSE	FALSE	FALSE	FALSE	FALSE	FALSE	FALSE	FALSE	FALSE	FALSE	FALSE	FALSE	FALSE
Steatomys jacksoni	1143.01	333.234	36.561	SMR13	MAMMALIA	RODENTIA	NESOMYIDAE	28.4	55.7499	m_terr_omnivore	0	0.3	0	0	0.3	0.4	0.88	0.83	0.83	0.85	0.94	0.46	0.059	0.085	0.085	0.058	0.11	0.084	32461.5	TRUE	FALSE	TRUE	FALSE	FALSE	FALSE	FALSE	FALSE	FALSE	FALSE	FALSE	FALSE	FALSE	FALSE	FALSE	FALSE	FALSE	FALSE	FALSE	FALSE
Steatomys krebsii	1460.5	426.608	36.5552	SMR13	MAMMALIA	RODENTIA	NESOMYIDAE	20.67	43.6239	m_terr_omnivore	0	0.3	0	0	0.3	0.4	0.88	0.83	0.83	0.85	0.94	0.46	0.059	0.085	0.085	0.058	0.11	0.084	30188.5	TRUE	FALSE	TRUE	FALSE	FALSE	FALSE	FALSE	FALSE	FALSE	FALSE	FALSE	FALSE	FALSE	FALSE	FALSE	FALSE	FALSE	FALSE	FALSE	FALSE
Steatomys opimus	604.731	183.999	25.1975	SMR13	MAMMALIA	RODENTIA	NESOMYIDAE	40	72.6227	m_terr_omnivore	0	0.3	0	0	0.3	0.4	0.88	0.83	0.83	0.85	0.94	0.46	0.059	0.085	0.085	0.058	0.11	0.084	24189.2	TRUE	FALSE	TRUE	FALSE	FALSE	FALSE	FALSE	FALSE	FALSE	FALSE	FALSE	FALSE	FALSE	FALSE	FALSE	FALSE	FALSE	FALSE	FALSE	FALSE
Steatomys parvus	2653.48	797.877	34.5034	SMR13	MAMMALIA	RODENTIA	NESOMYIDAE	8.85	22.6633	m_terr_omnivore	0	0.3	0	0	0.3	0.4	0.88	0.83	0.83	0.85	0.94	0.46	0.059	0.085	0.085	0.058	0.11	0.084	23483.3	TRUE	FALSE	TRUE	FALSE	FALSE	FALSE	FALSE	FALSE	FALSE	FALSE	FALSE	FALSE	FALSE	FALSE	FALSE	FALSE	FALSE	FALSE	FALSE	FALSE
Steatomys pratensis	219.878	132.853	10.5464	SMR13	MAMMALIA	RODENTIA	NESOMYIDAE	48	83.5989	m_terr_omnivore	0	0.3	0	0	0.3	0.4	0.88	0.83	0.83	0.85	0.94	0.46	0.059	0.085	0.085	0.058	0.11	0.084	10554.1	TRUE	FALSE	TRUE	FALSE	FALSE	FALSE	FALSE	FALSE	FALSE	FALSE	FALSE	FALSE	FALSE	FALSE	FALSE	FALSE	FALSE	FALSE	FALSE	FALSE
Stenocephalemys albipes	369.772	118.471	16.3232	SMR3	MAMMALIA	RODENTIA	MURIDAE	52.81	89.9951	m_terr_insectivore	0	0.8	0	0	0	0.2	0.88	0.83	0.83	0.85	0.94	0.46	0.059	0.085	0.085	0.058	0.11	0.084	19527.7	FALSE	FALSE	TRUE	FALSE	FALSE	FALSE	FALSE	FALSE	FALSE	FALSE	FALSE	FALSE	FALSE	FALSE	FALSE	FALSE	FALSE	FALSE	FALSE	FALSE
Stenocephalemys albocaudata	256.155	73.984	24.5297	SMR3	MAMMALIA	RODENTIA	MURIDAE	144	195.226	m_terr_insectivore	0	0.8	0	0	0	0.2	0.88	0.83	0.83	0.85	0.94	0.46	0.059	0.085	0.085	0.058	0.11	0.084	36886.4	FALSE	FALSE	TRUE	FALSE	FALSE	FALSE	FALSE	FALSE	FALSE	FALSE	FALSE	FALSE	FALSE	FALSE	FALSE	FALSE	FALSE	FALSE	FALSE	FALSE
Stenocephalemys griseicauda	1093.47	684.594	70.1772	SMR3	MAMMALIA	RODENTIA	MURIDAE	85.75	130.839	m_terr_insectivore	0	0.8	0	0	0	0.2	0.88	0.83	0.83	0.85	0.94	0.46	0.059	0.085	0.085	0.058	0.11	0.084	93764.8	FALSE	FALSE	TRUE	FALSE	FALSE	FALSE	FALSE	FALSE	FALSE	FALSE	FALSE	FALSE	FALSE	FALSE	FALSE	FALSE	FALSE	FALSE	FALSE	FALSE
Stenocephalemys ruppi	496.276	152.974	20.6738	SMR3	MAMMALIA	RODENTIA	MURIDAE	48.99	84.9269	m_terr_insectivore	0	0.8	0	0	0	0.2	0.88	0.83	0.83	0.85	0.94	0.46	0.059	0.085	0.085	0.058	0.11	0.084	24312.6	FALSE	FALSE	TRUE	FALSE	FALSE	FALSE	FALSE	FALSE	FALSE	FALSE	FALSE	FALSE	FALSE	FALSE	FALSE	FALSE	FALSE	FALSE	FALSE	FALSE
Stochomys longicaudatus	432.551	131.493	23.1088	SMR14	MAMMALIA	RODENTIA	MURIDAE	70.95	113.036	m_terr_frug_gran_herb	0	0.1	0.8	0	0	0.1	0.88	0.83	0.83	0.85	0.94	0.46	0.059	0.085	0.085	0.058	0.11	0.084	30689.5	FALSE	FALSE	FALSE	FALSE	FALSE	TRUE	FALSE	FALSE	FALSE	FALSE	FALSE	FALSE	FALSE	FALSE	FALSE	FALSE	FALSE	FALSE	FALSE	FALSE
Suncus aequatorius	807.455	242.744	6.48321	SMI6	MAMMALIA	EULIPOTYPHLA	SORICIDAE	7.15	19.2223	m_terr_insectivore	0.2	0.8	0	0	0	0	0.88	0.83	0.83	0.85	0.94	0.46	0.059	0.085	0.085	0.058	0.11	0.084	5773.3	FALSE	FALSE	TRUE	FALSE	FALSE	FALSE	FALSE	FALSE	FALSE	FALSE	FALSE	FALSE	FALSE	FALSE	FALSE	FALSE	FALSE	FALSE	FALSE	FALSE
Suncus infinitesimus	1602.87	460.512	6.58238	SMI8	MAMMALIA	EULIPOTYPHLA	SORICIDAE	3	9.8315	m_terr_insectivore	0.2	0.8	0	0	0	0	0.88	0.83	0.83	0.85	0.94	0.46	0.059	0.085	0.085	0.058	0.11	0.084	4808.61	FALSE	FALSE	TRUE	FALSE	FALSE	FALSE	FALSE	FALSE	FALSE	FALSE	FALSE	FALSE	FALSE	FALSE	FALSE	FALSE	FALSE	FALSE	FALSE	FALSE
Suncus lixus	659.658	190.629	3.95637	SMI8	MAMMALIA	EULIPOTYPHLA	SORICIDAE	4.9	14.3586	m_terr_insectivore	0.2	0.8	0	0	0	0	0.88	0.83	0.83	0.85	0.94	0.46	0.059	0.085	0.085	0.058	0.11	0.084	3232.32	FALSE	FALSE	TRUE	FALSE	FALSE	FALSE	FALSE	FALSE	FALSE	FALSE	FALSE	FALSE	FALSE	FALSE	FALSE	FALSE	FALSE	FALSE	FALSE	FALSE
Suncus megalura	663.13	193.551	4.27474	SMI5	MAMMALIA	EULIPOTYPHLA	SORICIDAE	5.38	15.4328	m_terr_insectivore	0.2	0.8	0	0	0	0	0.88	0.83	0.83	0.85	0.94	0.46	0.059	0.085	0.085	0.058	0.11	0.084	3567.64	FALSE	FALSE	TRUE	FALSE	FALSE	FALSE	FALSE	FALSE	FALSE	FALSE	FALSE	FALSE	FALSE	FALSE	FALSE	FALSE	FALSE	FALSE	FALSE	FALSE
Suncus remyi	1040.14	322	2.8175	SMI8	MAMMALIA	EULIPOTYPHLA	SORICIDAE	1.75	6.48496	m_terr_insectivore	0.2	0.8	0	0	0	0	0.88	0.83	0.83	0.85	0.94	0.46	0.059	0.085	0.085	0.058	0.11	0.084	1820.25	FALSE	FALSE	TRUE	FALSE	FALSE	FALSE	FALSE	FALSE	FALSE	FALSE	FALSE	FALSE	FALSE	FALSE	FALSE	FALSE	FALSE	FALSE	FALSE	FALSE
Suncus varilla	1002.58	300.4	6.10758	SMI8	MAMMALIA	EULIPOTYPHLA	SORICIDAE	5	14.5843	m_terr_insectivore	0.2	0.8	0	0	0	0	0.88	0.83	0.83	0.85	0.94	0.46	0.059	0.085	0.085	0.058	0.11	0.084	5012.88	FALSE	FALSE	TRUE	FALSE	FALSE	FALSE	FALSE	FALSE	FALSE	FALSE	FALSE	FALSE	FALSE	FALSE	FALSE	FALSE	FALSE	FALSE	FALSE	FALSE
Surdisorex norae	797.521	236.077	7.59468	SMI9	MAMMALIA	EULIPOTYPHLA	SORICIDAE	9	22.9592	m_terr_insectivore	0	1	0	0	0	0	0.88	0.83	0.83	0.85	0.94	0.46	0.059	0.085	0.085	0.058	0.11	0.084	7177.69	FALSE	FALSE	TRUE	FALSE	FALSE	FALSE	FALSE	FALSE	FALSE	FALSE	FALSE	FALSE	FALSE	FALSE	FALSE	FALSE	FALSE	FALSE	FALSE	FALSE
Surdisorex polulus	575.639	166.2	5.48173	SMI9	MAMMALIA	EULIPOTYPHLA	SORICIDAE	9	22.9592	m_terr_insectivore	0	1	0	0	0	0	0.88	0.83	0.83	0.85	0.94	0.46	0.059	0.085	0.085	0.058	0.11	0.084	5180.75	FALSE	FALSE	TRUE	FALSE	FALSE	FALSE	FALSE	FALSE	FALSE	FALSE	FALSE	FALSE	FALSE	FALSE	FALSE	FALSE	FALSE	FALSE	FALSE	FALSE
Surdisorex schlitteri	825.763	236.077	7.86363	SMI9	MAMMALIA	EULIPOTYPHLA	SORICIDAE	9	22.9592	m_terr_insectivore	0	1	0	0	0	0	0.88	0.83	0.83	0.85	0.94	0.46	0.059	0.085	0.085	0.058	0.11	0.084	7431.87	FALSE	FALSE	TRUE	FALSE	FALSE	FALSE	FALSE	FALSE	FALSE	FALSE	FALSE	FALSE	FALSE	FALSE	FALSE	FALSE	FALSE	FALSE	FALSE	FALSE
Suricata suricatta	34.6951	9.895	13.9969	SC10	MAMMALIA	CARNIVORA	HERPESTIDAE	725.5	680.29	m_terr_insectivore	0.2	0.7	0	0	0	0.1	0.65	0.83	0.83	0.85	0.94	0.32	0.059	0.085	0.085	0.058	0.11	0.107	25171.3	FALSE	FALSE	TRUE	FALSE	FALSE	FALSE	FALSE	FALSE	FALSE	FALSE	FALSE	FALSE	FALSE	FALSE	FALSE	FALSE	FALSE	FALSE	FALSE	FALSE
Sylvicapra grimmia	0.28364	0.268	1.57187	LH9	MAMMALIA	CETARTIODACTYLA	BOVIDAE	19499.8	8633.47	m_large_herbivore	0.1	0	0.2	0	0	0.7	0.65	0.83	0.83	0.85	0.94	0.5	0.059	0.085	0.085	0.058	0.11	0.107	5530.92	FALSE	FALSE	FALSE	FALSE	FALSE	FALSE	FALSE	FALSE	TRUE	FALSE	FALSE	FALSE	FALSE	FALSE	FALSE	FALSE	FALSE	FALSE	FALSE	FALSE
Sylvisorex akaibei	391.041	110.833	6.54073	SMI5	MAMMALIA	EULIPOTYPHLA	SORICIDAE	18.5	40.0441	m_arb_insectivore	0.2	0.8	0	0	0	0	0.88	0.83	0.83	0.85	0.94	0.46	0.059	0.085	0.085	0.058	0.11	0.084	7234.26	FALSE	FALSE	TRUE	FALSE	FALSE	FALSE	FALSE	FALSE	FALSE	FALSE	FALSE	FALSE	FALSE	FALSE	FALSE	FALSE	FALSE	FALSE	FALSE	FALSE
Sylvisorex camerunensis	464.268	141.02	3.2066	SMI5	MAMMALIA	EULIPOTYPHLA	SORICIDAE	5.83	16.4202	m_arb_insectivore	0.4	0.6	0	0	0	0	0.88	0.83	0.83	0.85	0.94	0.46	0.059	0.085	0.085	0.058	0.11	0.084	2706.68	FALSE	FALSE	TRUE	FALSE	FALSE	FALSE	FALSE	FALSE	FALSE	FALSE	FALSE	FALSE	FALSE	FALSE	FALSE	FALSE	FALSE	FALSE	FALSE	FALSE
Sylvisorex corbeti	325.318	99.71	4.19312	SMI5	MAMMALIA	EULIPOTYPHLA	SORICIDAE	13.2	30.8578	m_arb_insectivore	0.2	0.8	0	0	0	0	0.88	0.83	0.83	0.85	0.94	0.46	0.059	0.085	0.085	0.058	0.11	0.084	4294.19	FALSE	FALSE	TRUE	FALSE	FALSE	FALSE	FALSE	FALSE	FALSE	FALSE	FALSE	FALSE	FALSE	FALSE	FALSE	FALSE	FALSE	FALSE	FALSE	FALSE
Sylvisorex granti	1175.35	341.417	5.79304	SMI5	MAMMALIA	EULIPOTYPHLA	SORICIDAE	3.8	11.7998	m_arb_insectivore	0.2	0.8	0	0	0	0	0.88	0.83	0.83	0.85	0.94	0.46	0.059	0.085	0.085	0.058	0.11	0.084	4466.32	FALSE	FALSE	TRUE	FALSE	FALSE	FALSE	FALSE	FALSE	FALSE	FALSE	FALSE	FALSE	FALSE	FALSE	FALSE	FALSE	FALSE	FALSE	FALSE	FALSE
Sylvisorex howelli	1059.15	307.314	5.76367	SMI5	MAMMALIA	EULIPOTYPHLA	SORICIDAE	4.32	13.0279	m_arb_insectivore	0.2	0.8	0	0	0	0	0.88	0.83	0.83	0.85	0.94	0.46	0.059	0.085	0.085	0.058	0.11	0.084	4575.54	FALSE	FALSE	TRUE	FALSE	FALSE	FALSE	FALSE	FALSE	FALSE	FALSE	FALSE	FALSE	FALSE	FALSE	FALSE	FALSE	FALSE	FALSE	FALSE	FALSE
Sylvisorex isabellae	399.2	118.016	4.14956	SMI5	MAMMALIA	EULIPOTYPHLA	SORICIDAE	9.99	24.8855	m_arb_insectivore	0.2	0.8	0	0	0	0	0.88	0.83	0.83	0.85	0.94	0.46	0.059	0.085	0.085	0.058	0.11	0.084	3988	FALSE	FALSE	TRUE	FALSE	FALSE	FALSE	FALSE	FALSE	FALSE	FALSE	FALSE	FALSE	FALSE	FALSE	FALSE	FALSE	FALSE	FALSE	FALSE	FALSE
Sylvisorex johnstoni	918.114	284.302	3.93425	SMI5	MAMMALIA	EULIPOTYPHLA	SORICIDAE	3.17	10.2589	m_arb_insectivore	0.2	0.8	0	0	0	0	0.88	0.83	0.83	0.85	0.94	0.46	0.059	0.085	0.085	0.058	0.11	0.084	2910.42	FALSE	FALSE	TRUE	FALSE	FALSE	FALSE	FALSE	FALSE	FALSE	FALSE	FALSE	FALSE	FALSE	FALSE	FALSE	FALSE	FALSE	FALSE	FALSE	FALSE
Sylvisorex konganensis	536.693	153.02	3.36839	SMI5	MAMMALIA	EULIPOTYPHLA	SORICIDAE	5.15	14.921	m_arb_insectivore	0.4	0.6	0	0	0	0	0.88	0.83	0.83	0.85	0.94	0.46	0.059	0.085	0.085	0.058	0.11	0.084	2763.97	FALSE	FALSE	TRUE	FALSE	FALSE	FALSE	FALSE	FALSE	FALSE	FALSE	FALSE	FALSE	FALSE	FALSE	FALSE	FALSE	FALSE	FALSE	FALSE	FALSE
Sylvisorex lunaris	375.169	110.833	6.27525	SMI5	MAMMALIA	EULIPOTYPHLA	SORICIDAE	18.5	40.0441	m_arb_insectivore	0.2	0.8	0	0	0	0	0.88	0.83	0.83	0.85	0.94	0.46	0.059	0.085	0.085	0.058	0.11	0.084	6940.63	FALSE	FALSE	TRUE	FALSE	FALSE	FALSE	FALSE	FALSE	FALSE	FALSE	FALSE	FALSE	FALSE	FALSE	FALSE	FALSE	FALSE	FALSE	FALSE	FALSE
Sylvisorex morio	536.746	149.032	5.57931	SMI5	MAMMALIA	EULIPOTYPHLA	SORICIDAE	9.99	24.8855	m_arb_insectivore	0.2	0.8	0	0	0	0	0.88	0.83	0.83	0.85	0.94	0.46	0.059	0.085	0.085	0.058	0.11	0.084	5362.09	FALSE	FALSE	TRUE	FALSE	FALSE	FALSE	FALSE	FALSE	FALSE	FALSE	FALSE	FALSE	FALSE	FALSE	FALSE	FALSE	FALSE	FALSE	FALSE	FALSE
Sylvisorex ollula	345.25	99.71	4.45003	SMI5	MAMMALIA	EULIPOTYPHLA	SORICIDAE	13.2	30.8578	m_arb_insectivore	0.2	0.8	0	0	0	0	0.88	0.83	0.83	0.85	0.94	0.46	0.059	0.085	0.085	0.058	0.11	0.084	4557.29	FALSE	FALSE	TRUE	FALSE	FALSE	FALSE	FALSE	FALSE	FALSE	FALSE	FALSE	FALSE	FALSE	FALSE	FALSE	FALSE	FALSE	FALSE	FALSE	FALSE
Sylvisorex oriundus	349.218	106.865	3.63002	SMI5	MAMMALIA	EULIPOTYPHLA	SORICIDAE	9.99	24.8855	m_arb_insectivore	0.2	0.8	0	0	0	0	0.88	0.83	0.83	0.85	0.94	0.46	0.059	0.085	0.085	0.058	0.11	0.084	3488.69	FALSE	FALSE	TRUE	FALSE	FALSE	FALSE	FALSE	FALSE	FALSE	FALSE	FALSE	FALSE	FALSE	FALSE	FALSE	FALSE	FALSE	FALSE	FALSE	FALSE
Sylvisorex pluvialis	436.711	130.495	3.01627	SMI5	MAMMALIA	EULIPOTYPHLA	SORICIDAE	5.83	16.4202	m_arb_insectivore	0.4	0.6	0	0	0	0	0.88	0.83	0.83	0.85	0.94	0.46	0.059	0.085	0.085	0.058	0.11	0.084	2546.02	FALSE	FALSE	TRUE	FALSE	FALSE	FALSE	FALSE	FALSE	FALSE	FALSE	FALSE	FALSE	FALSE	FALSE	FALSE	FALSE	FALSE	FALSE	FALSE	FALSE
Sylvisorex silvanorum	1261.32	346.473	5.83436	SMI5	MAMMALIA	EULIPOTYPHLA	SORICIDAE	3.5	11.074	m_arb_insectivore	0.2	0.8	0	0	0	0	0.88	0.83	0.83	0.85	0.94	0.46	0.059	0.085	0.085	0.058	0.11	0.084	4414.63	FALSE	FALSE	TRUE	FALSE	FALSE	FALSE	FALSE	FALSE	FALSE	FALSE	FALSE	FALSE	FALSE	FALSE	FALSE	FALSE	FALSE	FALSE	FALSE	FALSE
Sylvisorex vulcanorum	1164.22	346.473	5.38519	SMI5	MAMMALIA	EULIPOTYPHLA	SORICIDAE	3.5	11.074	m_arb_insectivore	0.2	0.8	0	0	0	0	0.88	0.83	0.83	0.85	0.94	0.46	0.059	0.085	0.085	0.058	0.11	0.084	4074.76	FALSE	FALSE	TRUE	FALSE	FALSE	FALSE	FALSE	FALSE	FALSE	FALSE	FALSE	FALSE	FALSE	FALSE	FALSE	FALSE	FALSE	FALSE	FALSE	FALSE
Syncerus caffer	1.22938	1.177	106.331	LH2	MAMMALIA	CETARTIODACTYLA	BOVIDAE	580003	118481	m_large_herbivore	0	0	0	0	0	1	0.65	0.83	0.83	0.85	0.94	0.5	0.059	0.085	0.085	0.058	0.11	0.107	713042	FALSE	FALSE	FALSE	FALSE	FALSE	FALSE	FALSE	TRUE	FALSE	TRUE	FALSE	FALSE	FALSE	FALSE	FALSE	FALSE	FALSE	FALSE	FALSE	FALSE
Tachyoryctes macrocephalus	1402.99	429.978	936.536	SMR12	MAMMALIA	RODENTIA	SPALACIDAE	596.99	585.233	m_fossorial	0	0	0	0	0	1	0.65	0.83	0.83	0.85	0.94	0.32	0.059	0.085	0.085	0.058	0.11	0.107	837568	FALSE	TRUE	FALSE	FALSE	FALSE	FALSE	FALSE	FALSE	FALSE	FALSE	FALSE	FALSE	FALSE	FALSE	FALSE	FALSE	FALSE	FALSE	FALSE	FALSE
Tachyoryctes splendens	1390.17	737.413	290.545	SMR12	MAMMALIA	RODENTIA	SPALACIDAE	212.25	263.396	m_fossorial	0	0	0	0	0	1	0.88	0.83	0.83	0.85	0.94	0.46	0.059	0.085	0.085	0.058	0.11	0.084	295065	FALSE	TRUE	FALSE	FALSE	FALSE	FALSE	FALSE	FALSE	FALSE	FALSE	FALSE	FALSE	FALSE	FALSE	FALSE	FALSE	FALSE	FALSE	FALSE	FALSE
Tadarida aegyptiaca	33.2616	5.425	0.51236	SMB7	MAMMALIA	CHIROPTERA	MOLOSSIDAE	16.78	37.1383	m_aer_insectivore	0	1	0	0	0	0	0.88	0.83	0.83	0.85	0.94	0.46	0.059	0.085	0.085	0.058	0.11	0.084	558.13	FALSE	FALSE	TRUE	FALSE	FALSE	FALSE	FALSE	FALSE	FALSE	FALSE	FALSE	FALSE	FALSE	FALSE	FALSE	FALSE	FALSE	FALSE	FALSE	FALSE
Tadarida fulminans	16.2591	2.565	0.444508	SMB7	MAMMALIA	CHIROPTERA	MOLOSSIDAE	35.28	65.9135	m_aer_insectivore	0	1	0	0	0	0	0.88	0.83	0.83	0.85	0.94	0.46	0.059	0.085	0.085	0.058	0.11	0.084	573.619	FALSE	FALSE	TRUE	FALSE	FALSE	FALSE	FALSE	FALSE	FALSE	FALSE	FALSE	FALSE	FALSE	FALSE	FALSE	FALSE	FALSE	FALSE	FALSE	FALSE
Tadarida lobata	26.1207	3.688	0.523902	SMB7	MAMMALIA	CHIROPTERA	MOLOSSIDAE	23.62	48.3564	m_aer_insectivore	0	1	0	0	0	0	0.88	0.83	0.83	0.85	0.94	0.46	0.059	0.085	0.085	0.058	0.11	0.084	616.972	FALSE	FALSE	TRUE	FALSE	FALSE	FALSE	FALSE	FALSE	FALSE	FALSE	FALSE	FALSE	FALSE	FALSE	FALSE	FALSE	FALSE	FALSE	FALSE	FALSE
Tadarida ventralis	23.0201	3.726	0.461712	SMB7	MAMMALIA	CHIROPTERA	MOLOSSIDAE	23.62	48.3564	m_aer_insectivore	0	1	0	0	0	0	0.88	0.83	0.83	0.85	0.94	0.46	0.059	0.085	0.085	0.058	0.11	0.084	543.735	FALSE	FALSE	TRUE	FALSE	FALSE	FALSE	FALSE	FALSE	FALSE	FALSE	FALSE	FALSE	FALSE	FALSE	FALSE	FALSE	FALSE	FALSE	FALSE	FALSE
Taphozous hamiltoni	24.0047	4.06	0.455763	SMB8	MAMMALIA	CHIROPTERA	EMBALLONURIDAE	22	45.7754	m_aer_insectivore	0	1	0	0	0	0	0.88	0.83	0.83	0.85	0.94	0.46	0.059	0.085	0.085	0.058	0.11	0.084	528.104	FALSE	FALSE	TRUE	FALSE	FALSE	FALSE	FALSE	FALSE	FALSE	FALSE	FALSE	FALSE	FALSE	FALSE	FALSE	FALSE	FALSE	FALSE	FALSE	FALSE
Taphozous hildegardeae	24.0782	3.546	0.574848	SMB8	MAMMALIA	CHIROPTERA	EMBALLONURIDAE	29.6	57.5598	m_aer_insectivore	0	1	0	0	0	0	0.88	0.83	0.83	0.85	0.94	0.46	0.059	0.085	0.085	0.058	0.11	0.084	712.714	FALSE	FALSE	TRUE	FALSE	FALSE	FALSE	FALSE	FALSE	FALSE	FALSE	FALSE	FALSE	FALSE	FALSE	FALSE	FALSE	FALSE	FALSE	FALSE	FALSE
Taphozous mauritianus	18.7666	2.792	0.421511	SMB8	MAMMALIA	CHIROPTERA	EMBALLONURIDAE	27.35	54.1518	m_aer_insectivore	0	1	0	0	0	0	0.88	0.83	0.83	0.85	0.94	0.46	0.059	0.085	0.085	0.058	0.11	0.084	513.267	FALSE	FALSE	TRUE	FALSE	FALSE	FALSE	FALSE	FALSE	FALSE	FALSE	FALSE	FALSE	FALSE	FALSE	FALSE	FALSE	FALSE	FALSE	FALSE	FALSE
Taphozous nudiventris	22.122	3.135	0.534609	SMB8	MAMMALIA	CHIROPTERA	EMBALLONURIDAE	30.07	58.2641	m_aer_insectivore	0	1	0	0	0	0	0.88	0.83	0.83	0.85	0.94	0.46	0.059	0.085	0.085	0.058	0.11	0.084	665.21	FALSE	FALSE	TRUE	FALSE	FALSE	FALSE	FALSE	FALSE	FALSE	FALSE	FALSE	FALSE	FALSE	FALSE	FALSE	FALSE	FALSE	FALSE	FALSE	FALSE
Taphozous perforatus	21.5712	3.241	0.484231	SMB8	MAMMALIA	CHIROPTERA	EMBALLONURIDAE	27.33	54.1213	m_aer_insectivore	0	1	0	0	0	0	0.88	0.83	0.83	0.85	0.94	0.46	0.059	0.085	0.085	0.058	0.11	0.084	589.542	FALSE	FALSE	TRUE	FALSE	FALSE	FALSE	FALSE	FALSE	FALSE	FALSE	FALSE	FALSE	FALSE	FALSE	FALSE	FALSE	FALSE	FALSE	FALSE	FALSE
Taterillus arenarius	238.814	69.826	8.39267	SMR16	MAMMALIA	RODENTIA	MURIDAE	47	82.2511	m_terr_insectivore	0	0.5	0	0	0.5	0	0.88	0.83	0.83	0.85	0.94	0.46	0.059	0.085	0.085	0.058	0.11	0.084	11224.3	TRUE	FALSE	TRUE	FALSE	FALSE	FALSE	FALSE	FALSE	FALSE	FALSE	FALSE	FALSE	FALSE	FALSE	FALSE	FALSE	FALSE	FALSE	FALSE	FALSE
Taterillus congicus	285.617	86.814	9.72606	SMR16	MAMMALIA	RODENTIA	MURIDAE	45.12	79.6994	m_terr_insectivore	0	0.5	0	0	0.5	0	0.88	0.83	0.83	0.85	0.94	0.46	0.059	0.085	0.085	0.058	0.11	0.084	12887	TRUE	FALSE	TRUE	FALSE	FALSE	FALSE	FALSE	FALSE	FALSE	FALSE	FALSE	FALSE	FALSE	FALSE	FALSE	FALSE	FALSE	FALSE	FALSE	FALSE
Taterillus emini	355.947	102.487	13.5245	SMR16	MAMMALIA	RODENTIA	MURIDAE	52	88.9276	m_terr_insectivore	0	0.5	0	0	0.5	0	0.88	0.83	0.83	0.85	0.94	0.46	0.059	0.085	0.085	0.058	0.11	0.084	18509.3	TRUE	FALSE	TRUE	FALSE	FALSE	FALSE	FALSE	FALSE	FALSE	FALSE	FALSE	FALSE	FALSE	FALSE	FALSE	FALSE	FALSE	FALSE	FALSE	FALSE
Taterillus gracilis	302.245	89.354	10.7959	SMR16	MAMMALIA	RODENTIA	MURIDAE	48	83.5989	m_terr_insectivore	0	0.5	0	0	0.5	0	0.88	0.83	0.83	0.85	0.94	0.46	0.059	0.085	0.085	0.058	0.11	0.084	14507.8	TRUE	FALSE	TRUE	FALSE	FALSE	FALSE	FALSE	FALSE	FALSE	FALSE	FALSE	FALSE	FALSE	FALSE	FALSE	FALSE	FALSE	FALSE	FALSE	FALSE
Taterillus lacustris	282.688	82.677	9.97368	SMR16	MAMMALIA	RODENTIA	MURIDAE	47.24	82.5751	m_terr_insectivore	0	0.5	0	0	0.5	0	0.88	0.83	0.83	0.85	0.94	0.46	0.059	0.085	0.085	0.058	0.11	0.084	13354.2	TRUE	FALSE	TRUE	FALSE	FALSE	FALSE	FALSE	FALSE	FALSE	FALSE	FALSE	FALSE	FALSE	FALSE	FALSE	FALSE	FALSE	FALSE	FALSE	FALSE
Taterillus petteri	237.461	71.267	8.86135	SMR16	MAMMALIA	RODENTIA	MURIDAE	50.8	87.3391	m_terr_insectivore	0	0.5	0	0	0.5	0	0.88	0.83	0.83	0.85	0.94	0.46	0.059	0.085	0.085	0.058	0.11	0.084	12063	TRUE	FALSE	TRUE	FALSE	FALSE	FALSE	FALSE	FALSE	FALSE	FALSE	FALSE	FALSE	FALSE	FALSE	FALSE	FALSE	FALSE	FALSE	FALSE	FALSE
Taterillus pygargus	244.928	73.014	10.42	SMR16	MAMMALIA	RODENTIA	MURIDAE	60.2	99.5705	m_terr_insectivore	0	0.5	0	0	0.5	0	0.88	0.83	0.83	0.85	0.94	0.46	0.059	0.085	0.085	0.058	0.11	0.084	14744.7	TRUE	FALSE	TRUE	FALSE	FALSE	FALSE	FALSE	FALSE	FALSE	FALSE	FALSE	FALSE	FALSE	FALSE	FALSE	FALSE	FALSE	FALSE	FALSE	FALSE
Taterillus tranieri	232.482	69.22	8.75454	SMR16	MAMMALIA	RODENTIA	MURIDAE	51.4	88.1344	m_terr_insectivore	0	0.5	0	0	0.5	0	0.88	0.83	0.83	0.85	0.94	0.46	0.059	0.085	0.085	0.058	0.11	0.084	11949.6	TRUE	FALSE	TRUE	FALSE	FALSE	FALSE	FALSE	FALSE	FALSE	FALSE	FALSE	FALSE	FALSE	FALSE	FALSE	FALSE	FALSE	FALSE	FALSE	FALSE
Thallomys loringi	2644.86	761.232	183.844	SMR5	MAMMALIA	RODENTIA	MURIDAE	66.45	107.46	m_arb_herbivore	0	0	0.2	0.1	0.1	0.6	0.88	0.83	0.83	0.85	0.94	0.46	0.059	0.085	0.085	0.058	0.11	0.084	175751	FALSE	FALSE	FALSE	FALSE	FALSE	FALSE	FALSE	FALSE	FALSE	FALSE	FALSE	FALSE	FALSE	FALSE	FALSE	FALSE	FALSE	FALSE	FALSE	FALSE
Thallomys nigricauda	1307.58	395.384	147.761	SMR5	MAMMALIA	RODENTIA	MURIDAE	124.7	174.699	m_arb_herbivore	0	0	0.2	0.1	0.1	0.6	0.88	0.83	0.83	0.85	0.94	0.46	0.059	0.085	0.085	0.058	0.11	0.084	163056	FALSE	FALSE	FALSE	FALSE	FALSE	FALSE	FALSE	FALSE	FALSE	FALSE	FALSE	FALSE	FALSE	FALSE	FALSE	FALSE	FALSE	FALSE	FALSE	FALSE
Thallomys paedulcus	362.19	220.928	29.1939	SMR5	MAMMALIA	RODENTIA	MURIDAE	80.5	124.611	m_arb_herbivore	0	0	0.2	0.1	0.1	0.6	0.88	0.83	0.83	0.85	0.94	0.46	0.059	0.085	0.085	0.058	0.11	0.084	29156.3	FALSE	FALSE	FALSE	FALSE	FALSE	FALSE	FALSE	FALSE	FALSE	FALSE	FALSE	FALSE	FALSE	FALSE	FALSE	FALSE	FALSE	FALSE	FALSE	FALSE
Thallomys shortridgei	2697.44	751.062	189.066	SMR5	MAMMALIA	RODENTIA	MURIDAE	67.17	108.358	m_arb_herbivore	0	0	0.2	0.1	0.1	0.6	0.88	0.83	0.83	0.85	0.94	0.46	0.059	0.085	0.085	0.058	0.11	0.084	181187	FALSE	FALSE	FALSE	FALSE	FALSE	FALSE	FALSE	FALSE	FALSE	FALSE	FALSE	FALSE	FALSE	FALSE	FALSE	FALSE	FALSE	FALSE	FALSE	FALSE
Thamnomys kempi	578.77	172.821	42.1068	SMR4	MAMMALIA	RODENTIA	MURIDAE	75	117.986	m_arb_herbivore	0	0	0	0	0.5	0.5	0.88	0.83	0.83	0.85	0.94	0.46	0.059	0.085	0.085	0.058	0.11	0.084	43407.8	TRUE	FALSE	FALSE	FALSE	FALSE	FALSE	TRUE	FALSE	FALSE	FALSE	FALSE	FALSE	FALSE	FALSE	FALSE	FALSE	FALSE	FALSE	FALSE	FALSE
Thamnomys schoutedeni	496.725	156.196	31.1524	SMR4	MAMMALIA	RODENTIA	MURIDAE	61.88	101.709	m_arb_herbivore	0	0	0	0	0.5	0.5	0.88	0.83	0.83	0.85	0.94	0.46	0.059	0.085	0.085	0.058	0.11	0.084	30737.3	TRUE	FALSE	FALSE	FALSE	FALSE	FALSE	TRUE	FALSE	FALSE	FALSE	FALSE	FALSE	FALSE	FALSE	FALSE	FALSE	FALSE	FALSE	FALSE	FALSE
Thamnomys venustus	538.498	156.196	33.7722	SMR4	MAMMALIA	RODENTIA	MURIDAE	61.88	101.709	m_arb_herbivore	0	0	0	0	0.5	0.5	0.88	0.83	0.83	0.85	0.94	0.46	0.059	0.085	0.085	0.058	0.11	0.084	33322.2	TRUE	FALSE	FALSE	FALSE	FALSE	FALSE	TRUE	FALSE	FALSE	FALSE	FALSE	FALSE	FALSE	FALSE	FALSE	FALSE	FALSE	FALSE	FALSE	FALSE
Theropithecus gelada	44.1767	35.256	392.198	PR5	MAMMALIA	PRIMATES	CERCOPITHECIDAE	17049.8	7783.41	m_large_herbivore	0	0	0	0	0	1	0.65	0.83	0.83	0.85	0.94	0.32	0.059	0.085	0.085	0.058	0.11	0.107	753205	FALSE	FALSE	FALSE	FALSE	FALSE	FALSE	FALSE	FALSE	FALSE	TRUE	FALSE	FALSE	FALSE	FALSE	FALSE	FALSE	FALSE	FALSE	FALSE	FALSE
Thryonomys gregorianus	74.6828	21.88	140.474	SMR2	MAMMALIA	RODENTIA	THRYONOMYIDAE	2707.14	1880.1	m_terr_frug_gran_herb	0	0	0.1	0	0.1	0.8	0.65	0.83	0.83	0.85	0.94	0.32	0.059	0.085	0.085	0.058	0.11	0.107	202177	FALSE	FALSE	FALSE	FALSE	FALSE	FALSE	FALSE	FALSE	FALSE	FALSE	FALSE	FALSE	FALSE	FALSE	FALSE	FALSE	FALSE	FALSE	FALSE	FALSE
Thryonomys swinderianus	9.80668	6.105	20.887	SMR2	MAMMALIA	RODENTIA	THRYONOMYIDAE	3180.02	2128.91	m_terr_frug_gran_herb	0	0	0.1	0	0.1	0.8	0.65	0.83	0.83	0.85	0.94	0.32	0.059	0.085	0.085	0.058	0.11	0.107	31185.4	FALSE	FALSE	FALSE	FALSE	FALSE	FALSE	FALSE	FALSE	FALSE	FALSE	FALSE	FALSE	FALSE	FALSE	FALSE	FALSE	FALSE	FALSE	FALSE	FALSE
Tragelaphus angasii	2.56966	2.167	51.1971	LH6	MAMMALIA	CETARTIODACTYLA	BOVIDAE	86600.4	27292.8	m_large_herbivore	0	0	0	0	0	1	0.65	0.83	0.83	0.85	0.94	0.5	0.059	0.085	0.085	0.058	0.11	0.107	222533	FALSE	FALSE	FALSE	FALSE	FALSE	FALSE	FALSE	FALSE	TRUE	TRUE	FALSE	FALSE	FALSE	FALSE	FALSE	FALSE	FALSE	FALSE	FALSE	FALSE
Tragelaphus buxtoni	3.14974	1.904	126.626	LH12	MAMMALIA	CETARTIODACTYLA	BOVIDAE	215001	55071.4	m_large_herbivore	0	0	0	0	0	1	0.65	0.83	0.83	0.85	0.94	0.5	0.059	0.085	0.085	0.058	0.11	0.107	677196	FALSE	FALSE	FALSE	FALSE	FALSE	FALSE	FALSE	FALSE	TRUE	FALSE	FALSE	FALSE	FALSE	FALSE	FALSE	FALSE	FALSE	FALSE	FALSE	FALSE
Tragelaphus derbianus	0.463499	0.417	39.9199	LH12	MAMMALIA	CETARTIODACTYLA	BOVIDAE	680000	133961	m_terr_frug_gran_herb	0	0	0.3	0	0	0.7	0.65	0.83	0.83	0.85	0.94	0.5	0.059	0.085	0.085	0.058	0.11	0.107	315179	FALSE	FALSE	FALSE	FALSE	FALSE	TRUE	FALSE	TRUE	TRUE	FALSE	FALSE	FALSE	FALSE	FALSE	FALSE	FALSE	FALSE	FALSE	FALSE	FALSE
Tragelaphus eurycerus	0.205507	0.162	11.4739	LH12	MAMMALIA	CETARTIODACTYLA	BOVIDAE	329003	76482.2	m_large_herbivore	0	0	0	0	0	1	0.65	0.83	0.83	0.85	0.94	0.5	0.059	0.085	0.085	0.058	0.11	0.107	67612.5	FALSE	FALSE	FALSE	FALSE	FALSE	FALSE	FALSE	TRUE	TRUE	FALSE	FALSE	FALSE	FALSE	FALSE	FALSE	FALSE	FALSE	FALSE	FALSE	FALSE
Tragelaphus imberbis	0.180435	0.165	3.43281	LH12	MAMMALIA	CETARTIODACTYLA	BOVIDAE	81575.6	26061.9	m_large_herbivore	0	0	0	0	0	1	0.65	0.83	0.83	0.85	0.94	0.5	0.059	0.085	0.085	0.058	0.11	0.107	14719.1	FALSE	FALSE	FALSE	FALSE	FALSE	FALSE	FALSE	FALSE	TRUE	TRUE	FALSE	FALSE	FALSE	FALSE	FALSE	FALSE	FALSE	FALSE	FALSE	FALSE
Tragelaphus oryx	0.389318	0.372	29.2604	LH12	MAMMALIA	CETARTIODACTYLA	BOVIDAE	569994	116900	m_terr_frug_gran_herb	0	0	0.3	0	0	0.7	0.65	0.83	0.83	0.85	0.94	0.5	0.059	0.085	0.085	0.058	0.11	0.107	221909	FALSE	FALSE	FALSE	FALSE	FALSE	TRUE	FALSE	TRUE	TRUE	TRUE	FALSE	FALSE	FALSE	FALSE	FALSE	FALSE	FALSE	FALSE	FALSE	FALSE
Tragelaphus scriptus	0.248827	0.236	2.90059	LH10	MAMMALIA	CETARTIODACTYLA	BOVIDAE	43250.4	15968.6	m_large_herbivore	0	0	0	0	0	1	0.65	0.83	0.83	0.85	0.94	0.5	0.059	0.085	0.085	0.058	0.11	0.107	10761.8	FALSE	FALSE	FALSE	FALSE	FALSE	FALSE	FALSE	FALSE	TRUE	FALSE	FALSE	FALSE	FALSE	FALSE	FALSE	FALSE	FALSE	FALSE	FALSE	FALSE
Tragelaphus spekii	0.680638	0.617	12.5088	LH3	MAMMALIA	CETARTIODACTYLA	BOVIDAE	77999.2	25175.4	m_large_herbivore	0	0	0	0	0	1	0.65	0.83	0.83	0.85	0.94	0.5	0.059	0.085	0.085	0.058	0.11	0.107	53089.2	FALSE	FALSE	FALSE	FALSE	FALSE	FALSE	FALSE	FALSE	FALSE	TRUE	FALSE	FALSE	FALSE	FALSE	FALSE	FALSE	FALSE	FALSE	FALSE	FALSE
Tragelaphus strepsiceros	0.244281	0.233	9.76768	LH12	MAMMALIA	CETARTIODACTYLA	BOVIDAE	213501	54774.6	m_large_herbivore	0	0	0	0	0	1	0.65	0.83	0.83	0.85	0.94	0.5	0.059	0.085	0.085	0.058	0.11	0.107	52154.3	FALSE	FALSE	FALSE	FALSE	FALSE	FALSE	FALSE	FALSE	TRUE	TRUE	FALSE	FALSE	FALSE	FALSE	FALSE	FALSE	FALSE	FALSE	FALSE	FALSE
Triaenops afer	42.1844	5.964	0.520233	SMB1	MAMMALIA	CHIROPTERA	HIPPOSIDERIDAE	12.58	29.7328	m_aer_insectivore	0	1	0	0	0	0	0.88	0.83	0.83	0.85	0.94	0.46	0.059	0.085	0.085	0.058	0.11	0.084	530.68	FALSE	FALSE	TRUE	FALSE	FALSE	FALSE	FALSE	FALSE	FALSE	FALSE	FALSE	FALSE	FALSE	FALSE	FALSE	FALSE	FALSE	FALSE	FALSE	FALSE
Triaenops persicus	39.7215	5.964	0.48986	SMB1	MAMMALIA	CHIROPTERA	HIPPOSIDERIDAE	12.58	29.7328	m_aer_insectivore	0	1	0	0	0	0	0.88	0.83	0.83	0.85	0.94	0.46	0.059	0.085	0.085	0.058	0.11	0.084	499.697	FALSE	FALSE	TRUE	FALSE	FALSE	FALSE	FALSE	FALSE	FALSE	FALSE	FALSE	FALSE	FALSE	FALSE	FALSE	FALSE	FALSE	FALSE	FALSE	FALSE
Uranomys ruddi	193.501	58.266	5.87692	SMR15	MAMMALIA	RODENTIA	MURIDAE	40.43	73.2247	m_terr_insectivore	0	1	0	0	0	0	0.88	0.83	0.83	0.85	0.94	0.46	0.059	0.085	0.085	0.058	0.11	0.084	7823.23	FALSE	FALSE	TRUE	FALSE	FALSE	FALSE	FALSE	FALSE	FALSE	FALSE	FALSE	FALSE	FALSE	FALSE	FALSE	FALSE	FALSE	FALSE	FALSE	FALSE
Vulpes chama	5.03992	1.528	4.75551	SC12	MAMMALIA	CARNIVORA	CANIDAE	2955.02	2011.66	m_carnivore	0.7	0.3	0	0	0	0	0.65	0.83	0.83	0.85	0.94	0.32	0.059	0.085	0.085	0.058	0.11	0.107	14893	FALSE	FALSE	TRUE	TRUE	FALSE	FALSE	FALSE	FALSE	FALSE	FALSE	FALSE	FALSE	FALSE	FALSE	FALSE	FALSE	FALSE	FALSE	FALSE	FALSE
Vulpes pallida	4.69734	1.335	5.18173	SC12	MAMMALIA	CARNIVORA	CANIDAE	2800.01	1929.7	m_carnivore	0.8	0	0	0	0	0.2	0.65	0.83	0.83	0.85	0.94	0.32	0.059	0.085	0.085	0.058	0.11	0.107	13152.6	FALSE	FALSE	FALSE	TRUE	FALSE	FALSE	FALSE	FALSE	FALSE	FALSE	FALSE	FALSE	FALSE	FALSE	FALSE	FALSE	FALSE	FALSE	FALSE	FALSE
Xerus erythropus	59.9171	18.175	18.1103	SMR7	MAMMALIA	RODENTIA	SCIURIDAE	502.4	512.262	m_terr_omnivore	0.2	0.1	0.2	0	0.3	0.2	0.65	0.83	0.83	0.85	0.94	0.32	0.059	0.085	0.085	0.058	0.11	0.107	30102.4	FALSE	FALSE	FALSE	FALSE	FALSE	FALSE	FALSE	FALSE	FALSE	FALSE	FALSE	FALSE	FALSE	FALSE	FALSE	FALSE	FALSE	FALSE	FALSE	FALSE
Xerus inauris	87.0165	26.787	27.3699	SMR7	MAMMALIA	RODENTIA	SCIURIDAE	529	533.077	m_terr_omnivore	0.2	0.1	0.2	0	0.3	0.2	0.65	0.83	0.83	0.85	0.94	0.32	0.059	0.085	0.085	0.058	0.11	0.107	46031.7	FALSE	FALSE	FALSE	FALSE	FALSE	FALSE	FALSE	FALSE	FALSE	FALSE	FALSE	FALSE	FALSE	FALSE	FALSE	FALSE	FALSE	FALSE	FALSE	FALSE
Xerus princeps	66.0758	18.872	23.9594	SMR7	MAMMALIA	RODENTIA	SCIURIDAE	636	614.541	m_terr_omnivore	0.2	0.1	0.2	0	0.3	0.2	0.65	0.83	0.83	0.85	0.94	0.32	0.059	0.085	0.085	0.058	0.11	0.107	42024.2	FALSE	FALSE	FALSE	FALSE	FALSE	FALSE	FALSE	FALSE	FALSE	FALSE	FALSE	FALSE	FALSE	FALSE	FALSE	FALSE	FALSE	FALSE	FALSE	FALSE
Xerus rutilus	124.884	36.749	22.7106	SMR7	MAMMALIA	RODENTIA	SCIURIDAE	317.5	359.442	m_terr_omnivore	0.2	0.1	0.2	0	0.3	0.2	0.88	0.83	0.83	0.85	0.94	0.46	0.059	0.085	0.085	0.058	0.11	0.084	39650.6	TRUE	FALSE	FALSE	FALSE	FALSE	FALSE	FALSE	FALSE	FALSE	FALSE	FALSE	FALSE	FALSE	FALSE	FALSE	FALSE	FALSE	FALSE	FALSE	FALSE
Zelotomys hildegardeae	155.878	46.216	6.42112	SMR15	MAMMALIA	RODENTIA	MURIDAE	60	99.315	m_terr_insectivore	0	1	0	0	0	0	0.88	0.83	0.83	0.85	0.94	0.46	0.059	0.085	0.085	0.058	0.11	0.084	9352.69	FALSE	FALSE	TRUE	FALSE	FALSE	FALSE	FALSE	FALSE	FALSE	FALSE	FALSE	FALSE	FALSE	FALSE	FALSE	FALSE	FALSE	FALSE	FALSE	FALSE
Zelotomys woosnami	220.837	69.615	8.3983	SMR15	MAMMALIA	RODENTIA	MURIDAE	54.1	91.6876	m_terr_insectivore	0	1	0	0	0	0	0.88	0.83	0.83	0.85	0.94	0.46	0.059	0.085	0.085	0.058	0.11	0.084	11947.3	FALSE	FALSE	TRUE	FALSE	FALSE	FALSE	FALSE	FALSE	FALSE	FALSE	FALSE	FALSE	FALSE	FALSE	FALSE	FALSE	FALSE	FALSE	FALSE	FALSE
Zenkerella insignis	5.1956	1.602	0.56129	SMR4	MAMMALIA	RODENTIA	ANOMALURIDAE	200	251.581	m_carnivore	1	0	0	0	0	0	0.88	0.83	0.83	0.85	0.94	0.46	0.059	0.085	0.085	0.058	0.11	0.084	1039.12	FALSE	FALSE	FALSE	TRUE	FALSE	FALSE	FALSE	FALSE	FALSE	FALSE	FALSE	FALSE	FALSE	FALSE	FALSE	FALSE	FALSE	FALSE	FALSE	FALSE
Accipiter badius	13.4726	3.9911	1.74309	B2	AVES	ACCIPITRIFORMES	Accipitridae	131.15	290.663	b_raptor_etc	1	0	0	0	0	0	0.82	0.75	0.63	0.82	0.94	0.44	0.017	0.17	0.14	0.017	0.11	0.15	1766.93	FALSE	FALSE	FALSE	FALSE	FALSE	FALSE	FALSE	FALSE	FALSE	FALSE	FALSE	FALSE	FALSE	FALSE	FALSE	FALSE	FALSE	FALSE	FALSE	TRUE
Accipiter brevipes	12.3662	3.9337	2.03332	B2	AVES	ACCIPITRIFORMES	Accipitridae	186.48	369.394	b_raptor_etc	1	0	0	0	0	0	0.82	0.75	0.63	0.82	0.94	0.44	0.017	0.17	0.14	0.017	0.11	0.15	2306.06	FALSE	FALSE	FALSE	FALSE	FALSE	FALSE	FALSE	FALSE	FALSE	FALSE	FALSE	FALSE	FALSE	FALSE	FALSE	FALSE	FALSE	FALSE	FALSE	TRUE
Accipiter castanilius	30.7551	8.6229	4.50768	B10	AVES	ACCIPITRIFORMES	Accipitridae	157.51	329.273	b_raptor_etc	1	0	0	0	0	0	0.82	0.75	0.63	0.82	0.94	0.44	0.017	0.17	0.14	0.017	0.11	0.15	4844.24	FALSE	FALSE	FALSE	FALSE	FALSE	FALSE	FALSE	FALSE	FALSE	FALSE	FALSE	FALSE	FALSE	FALSE	FALSE	FALSE	FALSE	FALSE	FALSE	TRUE
Accipiter erythropus	33.0945	9.7646	3.82667	B2	AVES	ACCIPITRIFORMES	Accipitridae	111.2	259.769	b_raptor_etc	1	0	0	0	0	0	0.82	0.75	0.63	0.82	0.94	0.44	0.017	0.17	0.14	0.017	0.11	0.15	3680.11	FALSE	FALSE	FALSE	FALSE	FALSE	FALSE	FALSE	FALSE	FALSE	FALSE	FALSE	FALSE	FALSE	FALSE	FALSE	FALSE	FALSE	FALSE	FALSE	TRUE
Accipiter melanoleucus	19.8554	5.722	8.02844	B2	AVES	ACCIPITRIFORMES	Accipitridae	698.99	908.394	b_raptor_etc	1	0	0	0	0	0	0.82	0.75	0.63	0.82	0.94	0.44	0.017	0.17	0.14	0.017	0.11	0.15	13878.7	FALSE	FALSE	FALSE	FALSE	FALSE	FALSE	FALSE	FALSE	FALSE	FALSE	FALSE	FALSE	FALSE	FALSE	FALSE	FALSE	FALSE	FALSE	FALSE	TRUE
Accipiter minullus	39.9901	10.9609	3.92547	B2	AVES	ACCIPITRIFORMES	Accipitridae	87.43	220.526	b_raptor_etc	1	0	0	0	0	0	0.82	0.75	0.63	0.82	0.94	0.44	0.017	0.17	0.14	0.017	0.11	0.15	3496.33	FALSE	FALSE	FALSE	FALSE	FALSE	FALSE	FALSE	FALSE	FALSE	FALSE	FALSE	FALSE	FALSE	FALSE	FALSE	FALSE	FALSE	FALSE	FALSE	TRUE
Accipiter nisus	4.57348	1.5866	0.843655	B2	AVES	ACCIPITRIFORMES	Accipitridae	220.79	414.419	b_raptor_etc	1	0	0	0	0	0	0.82	0.75	0.63	0.82	0.94	0.44	0.017	0.17	0.14	0.017	0.11	0.15	1009.78	FALSE	FALSE	FALSE	FALSE	FALSE	FALSE	FALSE	FALSE	FALSE	FALSE	FALSE	FALSE	FALSE	FALSE	FALSE	FALSE	FALSE	FALSE	FALSE	TRUE
Accipiter ovampensis	22.3309	6.5138	3.78519	B2	AVES	ACCIPITRIFORMES	Accipitridae	195	380.805	b_raptor_etc	1	0	0	0	0	0	0.82	0.75	0.63	0.82	0.94	0.44	0.017	0.17	0.14	0.017	0.11	0.15	4354.52	FALSE	FALSE	FALSE	FALSE	FALSE	FALSE	FALSE	FALSE	FALSE	FALSE	FALSE	FALSE	FALSE	FALSE	FALSE	FALSE	FALSE	FALSE	FALSE	TRUE
Accipiter rufiventris	22.8179	6.9053	3.90816	B2	AVES	ACCIPITRIFORMES	Accipitridae	198	384.785	b_raptor_etc	1	0	0	0	0	0	0.82	0.75	0.63	0.82	0.94	0.44	0.017	0.17	0.14	0.017	0.11	0.15	4517.94	FALSE	FALSE	FALSE	FALSE	FALSE	FALSE	FALSE	FALSE	FALSE	FALSE	FALSE	FALSE	FALSE	FALSE	FALSE	FALSE	FALSE	FALSE	FALSE	TRUE
Accipiter tachiro	8.31503	2.8627	1.84769	B2	AVES	ACCIPITRIFORMES	Accipitridae	290.2	499.213	b_raptor_etc	1	0	0	0	0	0	0.82	0.75	0.63	0.82	0.94	0.44	0.017	0.17	0.14	0.017	0.11	0.15	2413.02	FALSE	FALSE	FALSE	FALSE	FALSE	FALSE	FALSE	FALSE	FALSE	FALSE	FALSE	FALSE	FALSE	FALSE	FALSE	FALSE	FALSE	FALSE	FALSE	TRUE
Accipiter toussenelii	26.409	7.3704	5.29146	B10	AVES	ACCIPITRIFORMES	Accipitridae	249.29	450.138	b_raptor_etc	1	0	0	0	0	0	0.82	0.75	0.63	0.82	0.94	0.44	0.017	0.17	0.14	0.017	0.11	0.15	6583.49	FALSE	FALSE	FALSE	FALSE	FALSE	FALSE	FALSE	FALSE	FALSE	FALSE	FALSE	FALSE	FALSE	FALSE	FALSE	FALSE	FALSE	FALSE	FALSE	TRUE
Achaetops pycnopygius	13.6661	3.3498	0.671396	B15	AVES	PASSERIFORMES	Macrosphenidae	28.3	102.295	b_arb_insectivore	0	1	0	0	0	0	0.76	0.67	0.8	0.76	0.9	0.76	0.011	0.015	0.01	0.011	0.039	0.066	386.75	FALSE	FALSE	FALSE	FALSE	FALSE	FALSE	FALSE	FALSE	FALSE	FALSE	FALSE	FALSE	FALSE	FALSE	FALSE	FALSE	FALSE	TRUE	FALSE	FALSE
Acrocephalus arundinaceus	51.0405	17.7244	2.60917	B15	AVES	PASSERIFORMES	Acrocephalidae	30	106.441	b_arb_insectivore	0	1	0	0	0	0	0.76	0.67	0.8	0.76	0.9	0.76	0.011	0.015	0.01	0.011	0.039	0.066	1531.21	FALSE	FALSE	FALSE	FALSE	FALSE	FALSE	FALSE	FALSE	FALSE	FALSE	FALSE	FALSE	FALSE	FALSE	FALSE	FALSE	FALSE	TRUE	FALSE	FALSE
Acrocephalus gracilirostris	145.745	51.9394	4.51967	B15	AVES	PASSERIFORMES	Acrocephalidae	14.4	64.5705	b_arb_insectivore	0	1	0	0	0	0	0.76	0.67	0.8	0.76	0.9	0.76	0.011	0.015	0.01	0.011	0.039	0.066	2098.73	FALSE	FALSE	FALSE	FALSE	FALSE	FALSE	FALSE	FALSE	FALSE	FALSE	FALSE	FALSE	FALSE	FALSE	FALSE	FALSE	FALSE	TRUE	FALSE	FALSE
Acrocephalus griseldis	42.1759	12.643	1.44678	B15	AVES	PASSERIFORMES	Acrocephalidae	16.7	71.4265	b_arb_insectivore	0	1	0	0	0	0	0.76	0.67	0.8	0.76	0.9	0.76	0.011	0.015	0.01	0.011	0.039	0.066	704.337	FALSE	FALSE	FALSE	FALSE	FALSE	FALSE	FALSE	FALSE	FALSE	FALSE	FALSE	FALSE	FALSE	FALSE	FALSE	FALSE	FALSE	TRUE	FALSE	FALSE
Acrocephalus paludicola	39.68	11.317	1.06203	B17	AVES	PASSERIFORMES	Acrocephalidae	11.6	55.7295	b_arb_insectivore	0	1	0	0	0	0	0.76	0.67	0.8	0.76	0.9	0.76	0.011	0.015	0.01	0.011	0.039	0.066	460.288	FALSE	FALSE	FALSE	FALSE	FALSE	FALSE	FALSE	FALSE	FALSE	FALSE	FALSE	FALSE	FALSE	FALSE	FALSE	FALSE	FALSE	TRUE	FALSE	FALSE
Acrocephalus palustris	19.18	6.7378	0.510332	B15	AVES	PASSERIFORMES	Acrocephalidae	11.5	55.4019	b_arb_insectivore	0	1	0	0	0	0	0.76	0.67	0.8	0.76	0.9	0.76	0.011	0.015	0.01	0.011	0.039	0.066	220.57	FALSE	FALSE	FALSE	FALSE	FALSE	FALSE	FALSE	FALSE	FALSE	FALSE	FALSE	FALSE	FALSE	FALSE	FALSE	FALSE	FALSE	TRUE	FALSE	FALSE
Acrocephalus rufescens	150.573	51.5057	6.36984	B4	AVES	PASSERIFORMES	Acrocephalidae	22.72	88.0853	b_arb_insectivore	0	1	0	0	0	0	0.76	0.67	0.8	0.76	0.9	0.76	0.011	0.015	0.01	0.011	0.039	0.066	3421.01	FALSE	FALSE	FALSE	FALSE	FALSE	FALSE	FALSE	FALSE	FALSE	FALSE	FALSE	FALSE	FALSE	FALSE	FALSE	FALSE	FALSE	TRUE	FALSE	FALSE
Acrocephalus schoenobaenus	48.216	16.5326	1.30786	B15	AVES	PASSERIFORMES	Acrocephalidae	11.83	56.4796	b_arb_insectivore	0	1	0	0	0	0	0.76	0.67	0.8	0.76	0.9	0.76	0.011	0.015	0.01	0.011	0.039	0.066	570.395	FALSE	FALSE	FALSE	FALSE	FALSE	FALSE	FALSE	FALSE	FALSE	FALSE	FALSE	FALSE	FALSE	FALSE	FALSE	FALSE	FALSE	TRUE	FALSE	FALSE
Acrocephalus scirpaceus	56.5489	19.6495	1.57514	B15	AVES	PASSERIFORMES	Acrocephalidae	12.3	57.9982	b_arb_insectivore	0	1	0	0	0	0	0.76	0.67	0.8	0.76	0.9	0.76	0.011	0.015	0.01	0.011	0.039	0.066	695.551	FALSE	FALSE	FALSE	FALSE	FALSE	FALSE	FALSE	FALSE	FALSE	FALSE	FALSE	FALSE	FALSE	FALSE	FALSE	FALSE	FALSE	TRUE	FALSE	FALSE
Acrocephalus stentoreus	40.195	11.4082	1.77509	B15	AVES	PASSERIFORMES	Acrocephalidae	24.2	91.9534	b_arb_insectivore	0	1	0	0	0	0	0.76	0.67	0.8	0.76	0.9	0.76	0.011	0.015	0.01	0.011	0.039	0.066	972.72	FALSE	FALSE	FALSE	FALSE	FALSE	FALSE	FALSE	FALSE	FALSE	FALSE	FALSE	FALSE	FALSE	FALSE	FALSE	FALSE	FALSE	TRUE	FALSE	FALSE
Acryllium vulturinum	17.5731	5.0491	15.4064	B14	AVES	GALLIFORMES	Numididae	1330	1407.77	b_terr_omnivore	0.2	0.2	0.2	0	0.2	0.2	0.7	0.57	0.65	0.7	0.94	0.42	0.098	0.035	0.026	0.098	0.11	0.017	23372.3	FALSE	FALSE	FALSE	FALSE	FALSE	FALSE	FALSE	FALSE	FALSE	FALSE	FALSE	FALSE	FALSE	FALSE	FALSE	FALSE	FALSE	FALSE	FALSE	FALSE
Actitis hypoleucos	25.2595	8.2207	1.95877	B4	AVES	CHARADRIIFORMES	Scolopacidae	48	146.593	b_aq_predator	0.5	0.5	0	0	0	0	0.69	0.75	0.63	0.69	0.94	0.44	0.058	0.17	0.14	0.058	0.11	0.15	1212.45	FALSE	FALSE	FALSE	FALSE	FALSE	FALSE	FALSE	FALSE	FALSE	FALSE	FALSE	FALSE	FALSE	FALSE	FALSE	TRUE	FALSE	FALSE	TRUE	FALSE
Actophilornis africanus	44.8138	13.6439	8.84008	B4	AVES	CHARADRIIFORMES	Jacanidae	189.09	372.907	b_aq_predator	0.5	0.5	0	0	0	0	0.69	0.75	0.63	0.69	0.94	0.44	0.058	0.17	0.14	0.058	0.11	0.15	8473.84	FALSE	FALSE	FALSE	FALSE	FALSE	FALSE	FALSE	FALSE	FALSE	FALSE	FALSE	FALSE	FALSE	FALSE	FALSE	TRUE	FALSE	FALSE	TRUE	FALSE
Amaurornis marginalis	32.0542	8.7339	5.2711	B4	AVES	GRUIFORMES	Rallidae	51.2	153.18	b_aq_predator	0.5	0.5	0	0	0	0	0.34	0.45	0.63	0.34	0.94	0.59	0.093	0.17	0.14	0.093	0.11	0.016	1641.18	FALSE	FALSE	FALSE	FALSE	FALSE	FALSE	FALSE	FALSE	FALSE	FALSE	FALSE	FALSE	FALSE	FALSE	FALSE	TRUE	FALSE	FALSE	TRUE	FALSE
Afropavo congensis	20.1229	6.1672	14.3421	B9	AVES	GALLIFORMES	Phasianidae	1273.65	1366.87	b_terr_insectivore	0	1	0	0	0	0	0.7	0.57	0.65	0.7	0.94	0.42	0.098	0.035	0.026	0.098	0.11	0.017	25629.5	FALSE	FALSE	FALSE	FALSE	FALSE	FALSE	FALSE	FALSE	FALSE	FALSE	FALSE	FALSE	FALSE	FALSE	FALSE	FALSE	FALSE	FALSE	TRUE	FALSE
Agapornis fischeri	82.4311	22.6681	7.03073	B13	AVES	PSITTACIFORMES	Psittacidae	48.3	147.217	b_granivore	0	0	0	0	1	0	0.78	0.75	0.63	0.78	0.94	0.44	0.093	0.17	0.14	0.093	0.11	0.15	3981.42	FALSE	FALSE	FALSE	FALSE	FALSE	FALSE	FALSE	FALSE	FALSE	FALSE	FALSE	FALSE	FALSE	TRUE	FALSE	FALSE	FALSE	FALSE	FALSE	FALSE
Agapornis lilianae	94.3153	28.1821	6.74617	B11	AVES	PSITTACIFORMES	Psittacidae	37.3	123.459	b_granivore	0	0	0	0	1	0	0.78	0.75	0.63	0.78	0.94	0.44	0.093	0.17	0.14	0.093	0.11	0.15	3517.96	FALSE	FALSE	FALSE	FALSE	FALSE	FALSE	FALSE	FALSE	FALSE	FALSE	FALSE	FALSE	FALSE	TRUE	FALSE	FALSE	FALSE	FALSE	FALSE	FALSE
Agapornis nigrigenis	33.6518	9.3815	2.54582	B11	AVES	PSITTACIFORMES	Psittacidae	40.5	130.577	b_granivore	0	0	0	0	1	0	0.78	0.75	0.63	0.78	0.94	0.44	0.093	0.17	0.14	0.093	0.11	0.15	1362.9	FALSE	FALSE	FALSE	FALSE	FALSE	FALSE	FALSE	FALSE	FALSE	FALSE	FALSE	FALSE	FALSE	TRUE	FALSE	FALSE	FALSE	FALSE	FALSE	FALSE
Agapornis personatus	70.0065	20.7487	6.31003	B13	AVES	PSITTACIFORMES	Psittacidae	52.38	155.575	b_granivore	0	0	0	0	1	0	0.78	0.75	0.63	0.78	0.94	0.44	0.093	0.17	0.14	0.093	0.11	0.15	3666.94	FALSE	FALSE	FALSE	FALSE	FALSE	FALSE	FALSE	FALSE	FALSE	FALSE	FALSE	FALSE	FALSE	TRUE	FALSE	FALSE	FALSE	FALSE	FALSE	FALSE
Agapornis pullarius	62.4768	17.9098	4.63065	B11	AVES	PSITTACIFORMES	Psittacidae	39.3	127.929	b_granivore	0	0	0	0	1	0	0.78	0.75	0.63	0.78	0.94	0.44	0.093	0.17	0.14	0.093	0.11	0.15	2455.34	FALSE	FALSE	FALSE	FALSE	FALSE	FALSE	FALSE	FALSE	FALSE	FALSE	FALSE	FALSE	FALSE	TRUE	FALSE	FALSE	FALSE	FALSE	FALSE	FALSE
Agapornis roseicollis	21.5933	6.4634	1.98285	B13	AVES	PSITTACIFORMES	Psittacidae	53.83	158.495	b_granivore	0	0	0	0	1	0	0.78	0.75	0.63	0.78	0.94	0.44	0.093	0.17	0.14	0.093	0.11	0.15	1162.37	FALSE	FALSE	FALSE	FALSE	FALSE	FALSE	FALSE	FALSE	FALSE	FALSE	FALSE	FALSE	FALSE	TRUE	FALSE	FALSE	FALSE	FALSE	FALSE	FALSE
Agapornis swindernianus	86.619	27.1898	6.34892	B10	AVES	PSITTACIFORMES	Psittacidae	39.98	129.433	b_terr_omnivore	0.2	0.2	0.2	0	0.2	0.2	0.78	0.75	0.63	0.78	0.94	0.44	0.093	0.17	0.14	0.093	0.11	0.15	3463.03	FALSE	FALSE	FALSE	FALSE	FALSE	FALSE	FALSE	FALSE	FALSE	FALSE	FALSE	FALSE	FALSE	FALSE	FALSE	FALSE	FALSE	FALSE	FALSE	FALSE
Agapornis taranta	84.8629	25.2343	8.14874	B11	AVES	PSITTACIFORMES	Psittacidae	57.48	165.737	b_granivore	0	0	0	0	1	0	0.78	0.75	0.63	0.78	0.94	0.44	0.093	0.17	0.14	0.093	0.11	0.15	4877.92	FALSE	FALSE	FALSE	FALSE	FALSE	FALSE	FALSE	FALSE	FALSE	FALSE	FALSE	FALSE	FALSE	TRUE	FALSE	FALSE	FALSE	FALSE	FALSE	FALSE
Agelastes meleagrides	30.7755	8.8717	19.3292	B9	AVES	GALLIFORMES	Numididae	815	1008.53	b_terr_omnivore	0.2	0.2	0.2	0	0.2	0.2	0.7	0.57	0.65	0.7	0.94	0.42	0.098	0.035	0.026	0.098	0.11	0.017	25082	FALSE	FALSE	FALSE	FALSE	FALSE	FALSE	FALSE	FALSE	FALSE	FALSE	FALSE	FALSE	FALSE	FALSE	FALSE	FALSE	FALSE	FALSE	FALSE	FALSE
Agelastes niger	29.3716	8.9298	16.632	B9	AVES	GALLIFORMES	Numididae	699.99	909.278	b_terr_omnivore	0.2	0.2	0.2	0	0.2	0.2	0.7	0.57	0.65	0.7	0.94	0.42	0.098	0.035	0.026	0.098	0.11	0.017	20559.8	FALSE	FALSE	FALSE	FALSE	FALSE	FALSE	FALSE	FALSE	FALSE	FALSE	FALSE	FALSE	FALSE	FALSE	FALSE	FALSE	FALSE	FALSE	FALSE	FALSE
Alaemon alaudipes	39.3463	11.1456	2.59942	B8	AVES	PASSERIFORMES	Alaudidae	43.72	137.56	b_terr_insectivore	0	1	0	0	0	0	0.76	0.67	0.8	0.76	0.9	0.76	0.011	0.015	0.01	0.011	0.039	0.066	1720.22	FALSE	FALSE	FALSE	FALSE	FALSE	FALSE	FALSE	FALSE	FALSE	FALSE	FALSE	FALSE	FALSE	FALSE	FALSE	FALSE	FALSE	FALSE	TRUE	FALSE
Alaemon hamertoni	32.2237	9.3148	2.1282	B16	AVES	PASSERIFORMES	Alaudidae	43.7	137.517	b_terr_insectivore	0	1	0	0	0	0	0.76	0.67	0.8	0.76	0.9	0.76	0.011	0.015	0.01	0.011	0.039	0.066	1408.18	FALSE	FALSE	FALSE	FALSE	FALSE	FALSE	FALSE	FALSE	FALSE	FALSE	FALSE	FALSE	FALSE	FALSE	FALSE	FALSE	FALSE	FALSE	TRUE	FALSE
Corythornis cristatus	81.0196	22.6843	2.59648	B4	AVES	CORACIIFORMES	Alcedinidae	15.7	68.4852	b_aq_predator	0.5	0.5	0	0	0	0	0.78	0.75	0.63	0.78	0.94	0.44	0.093	0.17	0.14	0.093	0.11	0.15	1272.01	FALSE	FALSE	FALSE	FALSE	FALSE	FALSE	FALSE	FALSE	FALSE	FALSE	FALSE	FALSE	FALSE	FALSE	FALSE	TRUE	FALSE	TRUE	FALSE	FALSE
Corythornis leucogaster	23.6098	7.1488	0.716756	B9	AVES	CORACIIFORMES	Alcedinidae	14.5	64.8755	b_aq_predator	0.5	0.5	0	0	0	0	0.78	0.75	0.63	0.78	0.94	0.44	0.093	0.17	0.14	0.093	0.11	0.15	342.342	FALSE	FALSE	FALSE	FALSE	FALSE	FALSE	FALSE	FALSE	FALSE	FALSE	FALSE	FALSE	FALSE	FALSE	FALSE	TRUE	FALSE	TRUE	FALSE	FALSE
Alcedo quadribrachys	61.2239	19.3085	3.38044	B4	AVES	CORACIIFORMES	Alcedinidae	34.9	117.992	b_aq_predator	0.5	0.5	0	0	0	0	0.78	0.75	0.63	0.78	0.94	0.44	0.093	0.17	0.14	0.093	0.11	0.15	2136.71	FALSE	FALSE	FALSE	FALSE	FALSE	FALSE	FALSE	FALSE	FALSE	FALSE	FALSE	FALSE	FALSE	FALSE	FALSE	TRUE	FALSE	TRUE	FALSE	FALSE
Alcedo semitorquata	50.84	15.673	3.45381	B4	AVES	CORACIIFORMES	Alcedinidae	47.32	145.176	b_aq_predator	0.5	0.5	0	0	0	0	0.78	0.75	0.63	0.78	0.94	0.44	0.093	0.17	0.14	0.093	0.11	0.15	2405.75	FALSE	FALSE	FALSE	FALSE	FALSE	FALSE	FALSE	FALSE	FALSE	FALSE	FALSE	FALSE	FALSE	FALSE	FALSE	TRUE	FALSE	TRUE	FALSE	FALSE
Chamaetylas choloensis	36.9941	11.4771	2.35106	B9	AVES	PASSERIFORMES	Muscicapidae	41.3	132.328	b_terr_insectivore	0	1	0	0	0	0	0.76	0.67	0.8	0.76	0.9	0.76	0.011	0.015	0.01	0.011	0.039	0.066	1527.86	FALSE	FALSE	FALSE	FALSE	FALSE	FALSE	FALSE	FALSE	FALSE	FALSE	FALSE	FALSE	FALSE	FALSE	FALSE	FALSE	FALSE	FALSE	TRUE	FALSE
Alethe castanea	64.0459	21.6412	3.38754	B9	AVES	PASSERIFORMES	Muscicapidae	31.54	110.132	b_terr_insectivore	0	1	0	0	0	0	0.76	0.67	0.8	0.76	0.9	0.76	0.011	0.015	0.01	0.011	0.039	0.066	2020.01	FALSE	FALSE	FALSE	FALSE	FALSE	FALSE	FALSE	FALSE	FALSE	FALSE	FALSE	FALSE	FALSE	FALSE	FALSE	FALSE	FALSE	FALSE	TRUE	FALSE
Alethe diademata	64.498	21.6412	3.41146	B9	AVES	PASSERIFORMES	Muscicapidae	31.54	110.132	b_terr_insectivore	0	1	0	0	0	0	0.76	0.67	0.8	0.76	0.9	0.76	0.011	0.015	0.01	0.011	0.039	0.066	2034.27	FALSE	FALSE	FALSE	FALSE	FALSE	FALSE	FALSE	FALSE	FALSE	FALSE	FALSE	FALSE	FALSE	FALSE	FALSE	FALSE	FALSE	FALSE	TRUE	FALSE
Chamaetylas fuelleborni	44.0175	13.3403	3.2726	B9	AVES	PASSERIFORMES	Muscicapidae	52	154.806	b_terr_insectivore	0	1	0	0	0	0	0.76	0.67	0.8	0.76	0.9	0.76	0.011	0.015	0.01	0.011	0.039	0.066	2288.91	FALSE	FALSE	FALSE	FALSE	FALSE	FALSE	FALSE	FALSE	FALSE	FALSE	FALSE	FALSE	FALSE	FALSE	FALSE	FALSE	FALSE	FALSE	TRUE	FALSE
Chamaetylas poliocephala	63.974	19.5028	3.44413	B9	AVES	PASSERIFORMES	Muscicapidae	32.37	112.098	b_terr_insectivore	0	1	0	0	0	0	0.76	0.67	0.8	0.76	0.9	0.76	0.011	0.015	0.01	0.011	0.039	0.066	2070.84	FALSE	FALSE	FALSE	FALSE	FALSE	FALSE	FALSE	FALSE	FALSE	FALSE	FALSE	FALSE	FALSE	FALSE	FALSE	FALSE	FALSE	FALSE	TRUE	FALSE
Chamaetylas poliophrys	56.3303	17.1563	3.21075	B9	AVES	PASSERIFORMES	Muscicapidae	35.2	118.682	b_terr_insectivore	0	1	0	0	0	0	0.76	0.67	0.8	0.76	0.9	0.76	0.011	0.015	0.01	0.011	0.039	0.066	1982.83	FALSE	FALSE	FALSE	FALSE	FALSE	FALSE	FALSE	FALSE	FALSE	FALSE	FALSE	FALSE	FALSE	FALSE	FALSE	FALSE	FALSE	FALSE	TRUE	FALSE
Alopochen aegyptiaca	28.3704	8.4263	26.7837	B6	AVES	ANSERIFORMES	Anatidae	1873	1777.41	b_terr_omnivore	0.2	0.2	0.2	0	0.2	0.2	0.87	0.75	0.83	0.87	0.94	0.41	0.093	0.17	0.011	0.093	0.11	0.019	53137.8	FALSE	FALSE	FALSE	FALSE	FALSE	FALSE	FALSE	FALSE	FALSE	FALSE	FALSE	FALSE	FALSE	FALSE	FALSE	FALSE	FALSE	FALSE	FALSE	FALSE
Amadina erythrocephala	31.192	10.8393	1.24529	B15	AVES	PASSERIFORMES	Estrildidae	22.5	87.5035	b_granivore	0	0	0	0	1	0	0.76	0.67	0.8	0.76	0.9	0.76	0.011	0.015	0.01	0.011	0.039	0.066	701.821	FALSE	FALSE	FALSE	FALSE	FALSE	FALSE	FALSE	FALSE	FALSE	FALSE	FALSE	FALSE	FALSE	TRUE	FALSE	FALSE	FALSE	FALSE	FALSE	FALSE
Amadina fasciata	93.7694	25.781	3.21584	B15	AVES	PASSERIFORMES	Estrildidae	18	75.1675	b_granivore	0	0	0	0	1	0	0.76	0.67	0.8	0.76	0.9	0.76	0.011	0.015	0.01	0.011	0.039	0.066	1687.85	FALSE	FALSE	FALSE	FALSE	FALSE	FALSE	FALSE	FALSE	FALSE	FALSE	FALSE	FALSE	FALSE	TRUE	FALSE	FALSE	FALSE	FALSE	FALSE	FALSE
Amandava subflava	117.425	35.3608	2.20645	B17	AVES	PASSERIFORMES	Estrildidae	7.44	41.1842	b_granivore	0	0	0	0	1	0	0.76	0.67	0.8	0.76	0.9	0.76	0.011	0.015	0.01	0.011	0.039	0.066	873.641	FALSE	FALSE	FALSE	FALSE	FALSE	FALSE	FALSE	FALSE	FALSE	FALSE	FALSE	FALSE	FALSE	TRUE	FALSE	FALSE	FALSE	FALSE	FALSE	FALSE
Zapornia flavirostra	38.1691	12.4108	8.94943	B4	AVES	GRUIFORMES	Rallidae	86.2	218.409	b_aq_predator	0.5	0.5	0	0	0	0	0.34	0.45	0.63	0.34	0.94	0.59	0.093	0.17	0.14	0.093	0.11	0.016	3290.17	FALSE	FALSE	FALSE	FALSE	FALSE	FALSE	FALSE	FALSE	FALSE	FALSE	FALSE	FALSE	FALSE	FALSE	FALSE	TRUE	FALSE	FALSE	TRUE	FALSE
Amblyospiza albifrons	58.2409	17.7959	3.78174	B10	AVES	PASSERIFORMES	Ploceidae	41.59	132.96	b_arb_ominvore	0.2	0.2	0.2	0	0.2	0.2	0.76	0.67	0.8	0.76	0.9	0.76	0.011	0.015	0.01	0.011	0.039	0.066	2422.24	FALSE	FALSE	FALSE	FALSE	FALSE	FALSE	FALSE	FALSE	FALSE	FALSE	FALSE	FALSE	FALSE	FALSE	FALSE	FALSE	FALSE	FALSE	FALSE	FALSE
Ammomanes cinctura	45.7698	12.1311	1.57739	B8	AVES	PASSERIFORMES	Alaudidae	18.13	75.5367	b_granivore	0	0	0	0	1	0	0.76	0.67	0.8	0.76	0.9	0.76	0.011	0.015	0.01	0.011	0.039	0.066	829.807	FALSE	FALSE	FALSE	FALSE	FALSE	FALSE	FALSE	FALSE	FALSE	FALSE	FALSE	FALSE	FALSE	TRUE	FALSE	FALSE	FALSE	FALSE	FALSE	FALSE
Ammomanes deserti	47.1734	13.7828	2.09449	B8	AVES	PASSERIFORMES	Alaudidae	23.8	90.9156	b_terr_omnivore	0.2	0.2	0.2	0	0.2	0.2	0.76	0.67	0.8	0.76	0.9	0.76	0.011	0.015	0.01	0.011	0.039	0.066	1122.73	FALSE	FALSE	FALSE	FALSE	FALSE	FALSE	FALSE	FALSE	FALSE	FALSE	FALSE	FALSE	FALSE	FALSE	FALSE	FALSE	FALSE	FALSE	FALSE	FALSE
Ammomanopsis grayi	26.0489	6.4022	1.07614	B8	AVES	PASSERIFORMES	Alaudidae	21.41	84.5939	b_terr_omnivore	0.2	0.2	0.2	0	0.2	0.2	0.76	0.67	0.8	0.76	0.9	0.76	0.011	0.015	0.01	0.011	0.039	0.066	557.706	FALSE	FALSE	FALSE	FALSE	FALSE	FALSE	FALSE	FALSE	FALSE	FALSE	FALSE	FALSE	FALSE	FALSE	FALSE	FALSE	FALSE	FALSE	FALSE	FALSE
Ammoperdix heyi	31.0648	9.0626	7.23083	B8	AVES	GALLIFORMES	Phasianidae	189.73	373.766	b_terr_omnivore	0.2	0.2	0.2	0	0.2	0.2	0.7	0.57	0.65	0.7	0.94	0.42	0.098	0.035	0.026	0.098	0.11	0.017	5893.92	FALSE	FALSE	FALSE	FALSE	FALSE	FALSE	FALSE	FALSE	FALSE	FALSE	FALSE	FALSE	FALSE	FALSE	FALSE	FALSE	FALSE	FALSE	FALSE	FALSE
Anaplectes jubaensis	61.8401	17.9482	2.60431	B15	AVES	PASSERIFORMES	Ploceidae	22.57	87.6888	b_arb_insectivore	0	1	0	0	0	0	0.76	0.67	0.8	0.76	0.9	0.76	0.011	0.015	0.01	0.011	0.039	0.066	1395.73	FALSE	FALSE	FALSE	FALSE	FALSE	FALSE	FALSE	FALSE	FALSE	FALSE	FALSE	FALSE	FALSE	FALSE	FALSE	FALSE	FALSE	TRUE	FALSE	FALSE
Anaplectes leuconotos	58.3281	17.9482	2.45641	B15	AVES	PASSERIFORMES	Ploceidae	22.57	87.6888	b_arb_insectivore	0	1	0	0	0	0	0.76	0.67	0.8	0.76	0.9	0.76	0.011	0.015	0.01	0.011	0.039	0.066	1316.47	FALSE	FALSE	FALSE	FALSE	FALSE	FALSE	FALSE	FALSE	FALSE	FALSE	FALSE	FALSE	FALSE	FALSE	FALSE	FALSE	FALSE	TRUE	FALSE	FALSE
Anaplectes rubriceps	63.1719	17.9482	2.6604	B15	AVES	PASSERIFORMES	Ploceidae	22.57	87.6888	b_arb_insectivore	0	1	0	0	0	0	0.76	0.67	0.8	0.76	0.9	0.76	0.011	0.015	0.01	0.011	0.039	0.066	1425.79	FALSE	FALSE	FALSE	FALSE	FALSE	FALSE	FALSE	FALSE	FALSE	FALSE	FALSE	FALSE	FALSE	FALSE	FALSE	FALSE	FALSE	TRUE	FALSE	FALSE
Anas acuta	6.40585	2.2552	6.35953	B4	AVES	ANSERIFORMES	Anatidae	944.62	1115.17	b_aq_herb	0	0	0	0	0	1	0.87	0.75	0.83	0.87	0.94	0.41	0.093	0.17	0.011	0.093	0.11	0.019	6051.09	FALSE	FALSE	FALSE	FALSE	FALSE	FALSE	FALSE	FALSE	FALSE	FALSE	FALSE	FALSE	FALSE	FALSE	FALSE	FALSE	FALSE	FALSE	FALSE	FALSE
Anas capensis	32.2572	9.1348	8.43467	B4	AVES	ANSERIFORMES	Anatidae	402	623.257	b_aq_predator	0.5	0.5	0	0	0	0	0.87	0.75	0.83	0.87	0.94	0.41	0.093	0.17	0.011	0.093	0.11	0.019	12967.4	FALSE	FALSE	FALSE	FALSE	FALSE	FALSE	FALSE	FALSE	FALSE	FALSE	FALSE	FALSE	FALSE	FALSE	FALSE	TRUE	FALSE	FALSE	FALSE	FALSE
Spatula clypeata	4.49481	1.5766	1.56575	B4	AVES	ANSERIFORMES	Anatidae	612.56	830.305	b_aq_predator	0.5	0.5	0	0	0	0	0.87	0.75	0.83	0.87	0.94	0.41	0.093	0.17	0.011	0.093	0.11	0.019	2753.34	FALSE	FALSE	FALSE	FALSE	FALSE	FALSE	FALSE	FALSE	FALSE	FALSE	FALSE	FALSE	FALSE	FALSE	FALSE	TRUE	FALSE	FALSE	FALSE	FALSE
Anas crecca	7.20403	2.616	3.57973	B4	AVES	ANSERIFORMES	Anatidae	341.89	558.169	b_aq_herb	0	0	0	0	0	1	0.87	0.75	0.83	0.87	0.94	0.41	0.093	0.17	0.011	0.093	0.11	0.019	2462.99	FALSE	FALSE	FALSE	FALSE	FALSE	FALSE	FALSE	FALSE	FALSE	FALSE	FALSE	FALSE	FALSE	FALSE	FALSE	FALSE	FALSE	FALSE	FALSE	FALSE
Anas erythrorhyncha	50.1036	14.2931	34.7904	B4	AVES	ANSERIFORMES	Anatidae	558.82	779.976	b_aq_herb	0	0	0	0	0	1	0.87	0.75	0.83	0.87	0.94	0.41	0.093	0.17	0.011	0.093	0.11	0.019	27998.9	FALSE	FALSE	FALSE	FALSE	FALSE	FALSE	FALSE	FALSE	FALSE	FALSE	FALSE	FALSE	FALSE	FALSE	FALSE	FALSE	FALSE	FALSE	FALSE	FALSE
Spatula hottentota	73.527	21.5156	18.8581	B4	AVES	ANSERIFORMES	Anatidae	276.36	482.874	b_terr_omnivore	0.2	0.2	0.2	0	0.2	0.2	0.87	0.75	0.83	0.87	0.94	0.41	0.093	0.17	0.011	0.093	0.11	0.019	20319.9	FALSE	FALSE	FALSE	FALSE	FALSE	FALSE	FALSE	FALSE	FALSE	FALSE	FALSE	FALSE	FALSE	FALSE	FALSE	FALSE	FALSE	FALSE	FALSE	FALSE
Mareca penelope	7.11815	2.4151	3.66847	B4	AVES	ANSERIFORMES	Anatidae	770.03	970.289	b_terr_omnivore	0.2	0.2	0.2	0	0.2	0.2	0.87	0.75	0.83	0.87	0.94	0.41	0.093	0.17	0.011	0.093	0.11	0.019	5481.19	FALSE	FALSE	FALSE	FALSE	FALSE	FALSE	FALSE	FALSE	FALSE	FALSE	FALSE	FALSE	FALSE	FALSE	FALSE	FALSE	FALSE	FALSE	FALSE	FALSE
Anas platyrhynchos	8.4964	3.1394	7.80853	B4	AVES	ANSERIFORMES	Anatidae	843.42	1032.35	b_aq_herb	0	0	0	0	0	1	0.87	0.75	0.83	0.87	0.94	0.41	0.093	0.17	0.011	0.093	0.11	0.019	7166.04	FALSE	FALSE	FALSE	FALSE	FALSE	FALSE	FALSE	FALSE	FALSE	FALSE	FALSE	FALSE	FALSE	FALSE	FALSE	FALSE	FALSE	FALSE	FALSE	FALSE
Spatula querquedula	7.76387	2.7875	3.73177	B4	AVES	ANSERIFORMES	Anatidae	325.6	539.917	b_aq_herb	0	0	0	0	0	1	0.87	0.75	0.83	0.87	0.94	0.41	0.093	0.17	0.011	0.093	0.11	0.019	2527.92	FALSE	FALSE	FALSE	FALSE	FALSE	FALSE	FALSE	FALSE	FALSE	FALSE	FALSE	FALSE	FALSE	FALSE	FALSE	FALSE	FALSE	FALSE	FALSE	FALSE
Spatula smithii	20.3757	5.6524	6.93037	B4	AVES	ANSERIFORMES	Anatidae	591.46	810.719	b_aq_predator	0.5	0.5	0	0	0	0	0.87	0.75	0.83	0.87	0.94	0.41	0.093	0.17	0.011	0.093	0.11	0.019	12051.4	FALSE	FALSE	FALSE	FALSE	FALSE	FALSE	FALSE	FALSE	FALSE	FALSE	FALSE	FALSE	FALSE	FALSE	FALSE	TRUE	FALSE	FALSE	FALSE	FALSE
Anas sparsa	31.8195	8.7394	19.3452	B4	AVES	ANSERIFORMES	Anatidae	981.49	1144.63	b_terr_omnivore	0.2	0.2	0.2	0	0.2	0.2	0.87	0.75	0.83	0.87	0.94	0.41	0.093	0.17	0.011	0.093	0.11	0.019	31230.5	FALSE	FALSE	FALSE	FALSE	FALSE	FALSE	FALSE	FALSE	FALSE	FALSE	FALSE	FALSE	FALSE	FALSE	FALSE	FALSE	FALSE	FALSE	FALSE	FALSE
Mareca strepera	6.02749	2.1804	5.85801	B4	AVES	ANSERIFORMES	Anatidae	915.58	1091.7	b_aq_herb	0	0	0	0	0	1	0.87	0.75	0.83	0.87	0.94	0.41	0.093	0.17	0.011	0.093	0.11	0.019	5518.65	FALSE	FALSE	FALSE	FALSE	FALSE	FALSE	FALSE	FALSE	FALSE	FALSE	FALSE	FALSE	FALSE	FALSE	FALSE	FALSE	FALSE	FALSE	FALSE	FALSE
Anas undulata	38.847	11.3083	40.31	B4	AVES	ANSERIFORMES	Anatidae	1008	1165.59	b_aq_herb	0	0	0	0	0	1	0.87	0.75	0.83	0.87	0.94	0.41	0.093	0.17	0.011	0.093	0.11	0.019	39157.8	FALSE	FALSE	FALSE	FALSE	FALSE	FALSE	FALSE	FALSE	FALSE	FALSE	FALSE	FALSE	FALSE	FALSE	FALSE	FALSE	FALSE	FALSE	FALSE	FALSE
Anastomus lamelligerus	18.9722	5.2393	10.5815	B4	AVES	CICONIIFORMES	Ciconiidae	1081	1222.43	b_aq_predator	0.5	0.5	0	0	0	0	0.8	0.75	0.63	0.8	0.94	0.44	0.032	0.17	0.14	0.032	0.11	0.15	20509	FALSE	FALSE	FALSE	FALSE	FALSE	FALSE	FALSE	FALSE	FALSE	FALSE	FALSE	FALSE	FALSE	FALSE	FALSE	TRUE	FALSE	FALSE	TRUE	FALSE
Eurillas ansorgei	91.2638	25.9729	3.83557	B10	AVES	PASSERIFORMES	Pycnonotidae	18.7	77.146	b_arb_frugivore	0	0	1	0	0	0	0.76	0.67	0.8	0.76	0.9	0.76	0.011	0.015	0.01	0.011	0.039	0.066	1706.63	FALSE	FALSE	FALSE	FALSE	FALSE	FALSE	FALSE	FALSE	FALSE	FALSE	FALSE	FALSE	TRUE	FALSE	FALSE	FALSE	FALSE	FALSE	FALSE	FALSE
Eurillas curvirostris	66.3828	21.2862	3.03948	B9	AVES	PASSERIFORMES	Pycnonotidae	24.9	93.7564	b_arb_ominvore	0.2	0.2	0.2	0	0.2	0.2	0.76	0.67	0.8	0.76	0.9	0.76	0.011	0.015	0.01	0.011	0.039	0.066	1652.93	FALSE	FALSE	FALSE	FALSE	FALSE	FALSE	FALSE	FALSE	FALSE	FALSE	FALSE	FALSE	FALSE	FALSE	FALSE	FALSE	FALSE	FALSE	FALSE	FALSE
Stelgidillas gracilirostris	75.2464	23.2168	4.4853	B9	AVES	PASSERIFORMES	Pycnonotidae	31.24	109.418	b_arb_frugivore	0	0	1	0	0	0	0.76	0.67	0.8	0.76	0.9	0.76	0.011	0.015	0.01	0.011	0.039	0.066	2350.7	FALSE	FALSE	FALSE	FALSE	FALSE	FALSE	FALSE	FALSE	FALSE	FALSE	FALSE	FALSE	TRUE	FALSE	FALSE	FALSE	FALSE	FALSE	FALSE	FALSE
Eurillas gracilis	73.7657	22.4935	3.06874	B10	AVES	PASSERIFORMES	Pycnonotidae	21.63	85.1849	b_arb_ominvore	0.2	0.2	0.2	0	0.2	0.2	0.76	0.67	0.8	0.76	0.9	0.76	0.011	0.015	0.01	0.011	0.039	0.066	1595.55	FALSE	FALSE	FALSE	FALSE	FALSE	FALSE	FALSE	FALSE	FALSE	FALSE	FALSE	FALSE	FALSE	FALSE	FALSE	FALSE	FALSE	FALSE	FALSE	FALSE
Andropadus importunus	191.88	66.1736	10.4603	B9	AVES	PASSERIFORMES	Pycnonotidae	27.4	100.069	b_arb_frugivore	0	0	1	0	0	0	0.76	0.67	0.8	0.76	0.9	0.76	0.011	0.015	0.01	0.011	0.039	0.066	5257.5	FALSE	FALSE	FALSE	FALSE	FALSE	FALSE	FALSE	FALSE	FALSE	FALSE	FALSE	FALSE	TRUE	FALSE	FALSE	FALSE	FALSE	FALSE	FALSE	FALSE
Eurillas latirostris	144.427	47.7827	7.63694	B9	AVES	PASSERIFORMES	Pycnonotidae	26.2	97.0627	b_arb_frugivore	0	0	1	0	0	0	0.76	0.67	0.8	0.76	0.9	0.76	0.011	0.015	0.01	0.011	0.039	0.066	3783.99	FALSE	FALSE	FALSE	FALSE	FALSE	FALSE	FALSE	FALSE	FALSE	FALSE	FALSE	FALSE	TRUE	FALSE	FALSE	FALSE	FALSE	FALSE	FALSE	FALSE
Arizelocichla masukuensis	53.0598	15.7216	2.51185	B9	AVES	PASSERIFORMES	Pycnonotidae	26.8	98.571	b_arb_insectivore	0	1	0	0	0	0	0.76	0.67	0.8	0.76	0.9	0.76	0.011	0.015	0.01	0.011	0.039	0.066	1422	FALSE	FALSE	FALSE	FALSE	FALSE	FALSE	FALSE	FALSE	FALSE	FALSE	FALSE	FALSE	FALSE	FALSE	FALSE	FALSE	FALSE	TRUE	FALSE	FALSE
Arizelocichla montana	163.184	53.5333	10.0135	B10	AVES	PASSERIFORMES	Pycnonotidae	32.6	112.639	b_arb_frugivore	0	0	1	0	0	0	0.76	0.67	0.8	0.76	0.9	0.76	0.011	0.015	0.01	0.011	0.039	0.066	5319.79	FALSE	FALSE	FALSE	FALSE	FALSE	FALSE	FALSE	FALSE	FALSE	FALSE	FALSE	FALSE	TRUE	FALSE	FALSE	FALSE	FALSE	FALSE	FALSE	FALSE
Arizelocichla chlorigula	167.309	53.1874	10.6704	B10	AVES	PASSERIFORMES	Pycnonotidae	34.5	117.07	b_arb_frugivore	0	0	1	0	0	0	0.76	0.67	0.8	0.76	0.9	0.76	0.011	0.015	0.01	0.011	0.039	0.066	5772.16	FALSE	FALSE	FALSE	FALSE	FALSE	FALSE	FALSE	FALSE	FALSE	FALSE	FALSE	FALSE	TRUE	FALSE	FALSE	FALSE	FALSE	FALSE	FALSE	FALSE
Arizelocichla fusciceps	157.559	53.1874	10.0486	B9	AVES	PASSERIFORMES	Pycnonotidae	34.5	117.07	b_arb_frugivore	0	0	1	0	0	0	0.76	0.67	0.8	0.76	0.9	0.76	0.011	0.015	0.01	0.011	0.039	0.066	5435.8	FALSE	FALSE	FALSE	FALSE	FALSE	FALSE	FALSE	FALSE	FALSE	FALSE	FALSE	FALSE	TRUE	FALSE	FALSE	FALSE	FALSE	FALSE	FALSE	FALSE
Arizelocichla neumanni	163.67	53.1874	10.4384	B9	AVES	PASSERIFORMES	Pycnonotidae	34.5	117.07	b_arb_frugivore	0	0	1	0	0	0	0.76	0.67	0.8	0.76	0.9	0.76	0.011	0.015	0.01	0.011	0.039	0.066	5646.63	FALSE	FALSE	FALSE	FALSE	FALSE	FALSE	FALSE	FALSE	FALSE	FALSE	FALSE	FALSE	TRUE	FALSE	FALSE	FALSE	FALSE	FALSE	FALSE	FALSE
Arizelocichla nigriceps	163.081	53.1874	10.4008	B9	AVES	PASSERIFORMES	Pycnonotidae	34.5	117.07	b_arb_frugivore	0	0	1	0	0	0	0.76	0.67	0.8	0.76	0.9	0.76	0.011	0.015	0.01	0.011	0.039	0.066	5626.29	FALSE	FALSE	FALSE	FALSE	FALSE	FALSE	FALSE	FALSE	FALSE	FALSE	FALSE	FALSE	TRUE	FALSE	FALSE	FALSE	FALSE	FALSE	FALSE	FALSE
Arizelocichla tephrolaema	160.037	53.1874	10.9594	B9	AVES	PASSERIFORMES	Pycnonotidae	38.3	125.704	b_arb_frugivore	0	0	1	0	0	0	0.76	0.67	0.8	0.76	0.9	0.76	0.011	0.015	0.01	0.011	0.039	0.066	6129.42	FALSE	FALSE	FALSE	FALSE	FALSE	FALSE	FALSE	FALSE	FALSE	FALSE	FALSE	FALSE	TRUE	FALSE	FALSE	FALSE	FALSE	FALSE	FALSE	FALSE
Atimastillas flavicollis	154.939	53.1874	12.4996	B11	AVES	PASSERIFORMES	Pycnonotidae	48.72	148.087	b_arb_frugivore	0	0	1	0	0	0	0.76	0.67	0.8	0.76	0.9	0.76	0.011	0.015	0.01	0.011	0.039	0.066	7548.64	FALSE	FALSE	FALSE	FALSE	FALSE	FALSE	FALSE	FALSE	FALSE	FALSE	FALSE	FALSE	TRUE	FALSE	FALSE	FALSE	FALSE	FALSE	FALSE	FALSE
Atimastillas flavigula	163.333	53.1874	13.1768	B11	AVES	PASSERIFORMES	Pycnonotidae	48.72	148.087	b_arb_frugivore	0	0	1	0	0	0	0.76	0.67	0.8	0.76	0.9	0.76	0.011	0.015	0.01	0.011	0.039	0.066	7957.58	FALSE	FALSE	FALSE	FALSE	FALSE	FALSE	FALSE	FALSE	FALSE	FALSE	FALSE	FALSE	TRUE	FALSE	FALSE	FALSE	FALSE	FALSE	FALSE	FALSE
Eurillas virens	161.752	53.2694	8.6329	B10	AVES	PASSERIFORMES	Pycnonotidae	26.56	97.969	b_arb_frugivore	0	0	1	0	0	0	0.76	0.67	0.8	0.76	0.9	0.76	0.011	0.015	0.01	0.011	0.039	0.066	4296.14	FALSE	FALSE	FALSE	FALSE	FALSE	FALSE	FALSE	FALSE	FALSE	FALSE	FALSE	FALSE	TRUE	FALSE	FALSE	FALSE	FALSE	FALSE	FALSE	FALSE
Anhinga rufa	22.3771	5.971	15.8545	B4	AVES	SULIFORMES	Anhingidae	1480.06	1514.08	b_aq_predator	0.5	0.5	0	0	0	0	0.78	0.75	0.63	0.78	0.94	0.44	0.093	0.17	0.14	0.093	0.11	0.15	33119.5	FALSE	FALSE	FALSE	FALSE	FALSE	FALSE	FALSE	FALSE	FALSE	FALSE	FALSE	FALSE	FALSE	FALSE	FALSE	TRUE	FALSE	FALSE	FALSE	FALSE
Anomalospiza imberbis	97.1499	27.1108	3.64394	B17	AVES	PASSERIFORMES	Viduidae	20.53	82.2103	b_granivore	0	0	0	0	1	0	0.76	0.67	0.8	0.76	0.9	0.76	0.011	0.015	0.01	0.011	0.039	0.066	1994.49	FALSE	FALSE	FALSE	FALSE	FALSE	FALSE	FALSE	FALSE	FALSE	FALSE	FALSE	FALSE	FALSE	TRUE	FALSE	FALSE	FALSE	FALSE	FALSE	FALSE
Anthoscopus caroli	84.0353	24.1511	1.57902	B11	AVES	PASSERIFORMES	Remizidae	6.9	39.1242	b_arb_insectivore	0	1	0	0	0	0	0.76	0.67	0.8	0.76	0.9	0.76	0.011	0.015	0.01	0.011	0.039	0.066	579.843	FALSE	FALSE	FALSE	FALSE	FALSE	FALSE	FALSE	FALSE	FALSE	FALSE	FALSE	FALSE	FALSE	FALSE	FALSE	FALSE	FALSE	TRUE	FALSE	FALSE
Anthoscopus flavifrons	89.8474	26.32	1.86715	B10	AVES	PASSERIFORMES	Remizidae	8	43.2707	b_arb_insectivore	0	1	0	0	0	0	0.76	0.67	0.8	0.76	0.9	0.76	0.011	0.015	0.01	0.011	0.039	0.066	718.779	FALSE	FALSE	FALSE	FALSE	FALSE	FALSE	FALSE	FALSE	FALSE	FALSE	FALSE	FALSE	FALSE	FALSE	FALSE	FALSE	FALSE	TRUE	FALSE	FALSE
Anthoscopus minutus	46.1086	13.9896	0.840543	B8	AVES	PASSERIFORMES	Remizidae	6.6	37.9576	b_arb_insectivore	0	1	0	0	0	0	0.76	0.67	0.8	0.76	0.9	0.76	0.011	0.015	0.01	0.011	0.039	0.066	304.317	FALSE	FALSE	FALSE	FALSE	FALSE	FALSE	FALSE	FALSE	FALSE	FALSE	FALSE	FALSE	FALSE	FALSE	FALSE	FALSE	FALSE	TRUE	FALSE	FALSE
Anthoscopus musculus	72.8309	21.5119	1.12871	B15	AVES	PASSERIFORMES	Remizidae	5.2	32.2692	b_arb_insectivore	0	1	0	0	0	0	0.76	0.67	0.8	0.76	0.9	0.76	0.011	0.015	0.01	0.011	0.039	0.066	378.721	FALSE	FALSE	FALSE	FALSE	FALSE	FALSE	FALSE	FALSE	FALSE	FALSE	FALSE	FALSE	FALSE	FALSE	FALSE	FALSE	FALSE	TRUE	FALSE	FALSE
Anthoscopus parvulus	76.0064	22.924	1.26886	B15	AVES	PASSERIFORMES	Remizidae	5.8	34.7603	b_arb_insectivore	0	1	0	0	0	0	0.76	0.67	0.8	0.76	0.9	0.76	0.011	0.015	0.01	0.011	0.039	0.066	440.837	FALSE	FALSE	FALSE	FALSE	FALSE	FALSE	FALSE	FALSE	FALSE	FALSE	FALSE	FALSE	FALSE	FALSE	FALSE	FALSE	FALSE	TRUE	FALSE	FALSE
Anthoscopus punctifrons	74.5231	20.8672	1.41407	B15	AVES	PASSERIFORMES	Remizidae	7	39.5095	b_arb_insectivore	0	1	0	0	0	0	0.76	0.67	0.8	0.76	0.9	0.76	0.011	0.015	0.01	0.011	0.039	0.066	521.662	FALSE	FALSE	FALSE	FALSE	FALSE	FALSE	FALSE	FALSE	FALSE	FALSE	FALSE	FALSE	FALSE	FALSE	FALSE	FALSE	FALSE	TRUE	FALSE	FALSE
Anthreptes anchietae	62.0723	20.2851	1.3117	B11	AVES	PASSERIFORMES	Nectariniidae	8	43.2707	b_arb_ominvore	0.2	0.2	0.2	0	0.2	0.2	0.76	0.67	0.8	0.76	0.9	0.76	0.011	0.015	0.01	0.011	0.039	0.066	496.578	FALSE	FALSE	FALSE	FALSE	FALSE	FALSE	FALSE	FALSE	FALSE	FALSE	FALSE	FALSE	FALSE	FALSE	FALSE	FALSE	FALSE	FALSE	FALSE	FALSE
Anthreptes aurantius	94.2774	28.571	2.69982	B10	AVES	PASSERIFORMES	Nectariniidae	12.5	58.6388	b_arb_ominvore	0.2	0.2	0.2	0	0.2	0.2	0.76	0.67	0.8	0.76	0.9	0.76	0.011	0.015	0.01	0.011	0.039	0.066	1178.47	FALSE	FALSE	FALSE	FALSE	FALSE	FALSE	FALSE	FALSE	FALSE	FALSE	FALSE	FALSE	FALSE	FALSE	FALSE	FALSE	FALSE	FALSE	FALSE	FALSE
Hedydipna collaris	97.355	33.3533	1.84371	B10	AVES	PASSERIFORMES	Nectariniidae	6.98	39.4325	b_arb_insectivore	0	1	0	0	0	0	0.76	0.67	0.8	0.76	0.9	0.76	0.011	0.015	0.01	0.011	0.039	0.066	679.538	FALSE	FALSE	FALSE	FALSE	FALSE	FALSE	FALSE	FALSE	FALSE	FALSE	FALSE	FALSE	FALSE	FALSE	FALSE	FALSE	FALSE	TRUE	FALSE	FALSE
Anthreptes gabonicus	81.1496	23.8586	2.04262	B10	AVES	PASSERIFORMES	Nectariniidae	10.6	52.411	b_arb_insectivore	0	1	0	0	0	0	0.76	0.67	0.8	0.76	0.9	0.76	0.011	0.015	0.01	0.011	0.039	0.066	860.186	FALSE	FALSE	FALSE	FALSE	FALSE	FALSE	FALSE	FALSE	FALSE	FALSE	FALSE	FALSE	FALSE	FALSE	FALSE	FALSE	FALSE	TRUE	FALSE	FALSE
Anthreptes longuemarei	74.7854	21.9002	1.98278	B11	AVES	PASSERIFORMES	Nectariniidae	11.44	55.2049	b_arb_insectivore	0	1	0	0	0	0	0.76	0.67	0.8	0.76	0.9	0.76	0.011	0.015	0.01	0.011	0.039	0.066	855.545	FALSE	FALSE	FALSE	FALSE	FALSE	FALSE	FALSE	FALSE	FALSE	FALSE	FALSE	FALSE	FALSE	FALSE	FALSE	FALSE	FALSE	TRUE	FALSE	FALSE
Hedydipna metallica	64.7582	18.8904	1.25258	B15	AVES	PASSERIFORMES	Nectariniidae	7.2	40.2747	b_arb_insectivore	0	1	0	0	0	0	0.76	0.67	0.8	0.76	0.9	0.76	0.011	0.015	0.01	0.011	0.039	0.066	466.259	FALSE	FALSE	FALSE	FALSE	FALSE	FALSE	FALSE	FALSE	FALSE	FALSE	FALSE	FALSE	FALSE	FALSE	FALSE	FALSE	FALSE	TRUE	FALSE	FALSE
Anthreptes neglectus	69.8758	22.551	1.92735	B9	AVES	PASSERIFORMES	Nectariniidae	11.83	56.4796	b_arb_ominvore	0.2	0.2	0.2	0	0.2	0.2	0.76	0.67	0.8	0.76	0.9	0.76	0.011	0.015	0.01	0.011	0.039	0.066	826.631	FALSE	FALSE	FALSE	FALSE	FALSE	FALSE	FALSE	FALSE	FALSE	FALSE	FALSE	FALSE	FALSE	FALSE	FALSE	FALSE	FALSE	FALSE	FALSE	FALSE
Anthreptes orientalis	67.0836	21.1468	1.65587	B15	AVES	PASSERIFORMES	Nectariniidae	10.3	51.3963	b_arb_insectivore	0	1	0	0	0	0	0.76	0.67	0.8	0.76	0.9	0.76	0.011	0.015	0.01	0.011	0.039	0.066	690.961	FALSE	FALSE	FALSE	FALSE	FALSE	FALSE	FALSE	FALSE	FALSE	FALSE	FALSE	FALSE	FALSE	FALSE	FALSE	FALSE	FALSE	TRUE	FALSE	FALSE
Hedydipna pallidigaster	69.4663	19.8503	1.29235	B11	AVES	PASSERIFORMES	Nectariniidae	6.8	38.7372	b_arb_insectivore	0	1	0	0	0	0	0.76	0.67	0.8	0.76	0.9	0.76	0.011	0.015	0.01	0.011	0.039	0.066	472.371	FALSE	FALSE	FALSE	FALSE	FALSE	FALSE	FALSE	FALSE	FALSE	FALSE	FALSE	FALSE	FALSE	FALSE	FALSE	FALSE	FALSE	TRUE	FALSE	FALSE
Hedydipna platura	100.254	27.6665	1.87754	B15	AVES	PASSERIFORMES	Nectariniidae	6.7	38.3483	b_arb_ominvore	0.2	0.2	0.2	0	0.2	0.2	0.76	0.67	0.8	0.76	0.9	0.76	0.011	0.015	0.01	0.011	0.039	0.066	671.7	FALSE	FALSE	FALSE	FALSE	FALSE	FALSE	FALSE	FALSE	FALSE	FALSE	FALSE	FALSE	FALSE	FALSE	FALSE	FALSE	FALSE	FALSE	FALSE	FALSE
Anthreptes rectirostris	106.567	29.8946	2.72239	B10	AVES	PASSERIFORMES	Nectariniidae	10.57	52.31	b_arb_ominvore	0.2	0.2	0.2	0	0.2	0.2	0.76	0.67	0.8	0.76	0.9	0.76	0.011	0.015	0.01	0.011	0.039	0.066	1126.42	FALSE	FALSE	FALSE	FALSE	FALSE	FALSE	FALSE	FALSE	FALSE	FALSE	FALSE	FALSE	FALSE	FALSE	FALSE	FALSE	FALSE	FALSE	FALSE	FALSE
Anthreptes tephrolaemus	111.678	29.8946	2.85294	B10	AVES	PASSERIFORMES	Nectariniidae	10.57	52.31	b_arb_ominvore	0.2	0.2	0.2	0	0.2	0.2	0.76	0.67	0.8	0.76	0.9	0.76	0.011	0.015	0.01	0.011	0.039	0.066	1180.43	FALSE	FALSE	FALSE	FALSE	FALSE	FALSE	FALSE	FALSE	FALSE	FALSE	FALSE	FALSE	FALSE	FALSE	FALSE	FALSE	FALSE	FALSE	FALSE	FALSE
Anthreptes reichenowi	164.783	46.4394	2.77211	B9	AVES	PASSERIFORMES	Nectariniidae	7.32	40.7307	b_nectarivore	0	0.1	0	0.9	0	0	0.76	0.67	0.8	0.76	0.9	0.76	0.011	0.015	0.01	0.011	0.039	0.066	1206.21	FALSE	FALSE	FALSE	FALSE	FALSE	FALSE	FALSE	FALSE	FALSE	FALSE	FALSE	FALSE	FALSE	FALSE	TRUE	FALSE	FALSE	FALSE	FALSE	FALSE
Anthreptes rubritorques	62.2079	20.428	1.60246	B10	AVES	PASSERIFORMES	Nectariniidae	10.7	52.7472	b_arb_ominvore	0.2	0.2	0.2	0	0.2	0.2	0.76	0.67	0.8	0.76	0.9	0.76	0.011	0.015	0.01	0.011	0.039	0.066	665.624	FALSE	FALSE	FALSE	FALSE	FALSE	FALSE	FALSE	FALSE	FALSE	FALSE	FALSE	FALSE	FALSE	FALSE	FALSE	FALSE	FALSE	FALSE	FALSE	FALSE
Anthus brachyurus	68.302	19.9746	2.20738	B16	AVES	PASSERIFORMES	Motacillidae	15.3	67.2921	b_terr_insectivore	0	1	0	0	0	0	0.76	0.67	0.8	0.76	0.9	0.76	0.011	0.015	0.01	0.011	0.039	0.066	1045.02	FALSE	FALSE	FALSE	FALSE	FALSE	FALSE	FALSE	FALSE	FALSE	FALSE	FALSE	FALSE	FALSE	FALSE	FALSE	FALSE	FALSE	FALSE	TRUE	FALSE
Anthus caffer	54.6069	16.7143	1.88084	B14	AVES	PASSERIFORMES	Motacillidae	16.8	71.7175	b_terr_insectivore	0	1	0	0	0	0	0.76	0.67	0.8	0.76	0.9	0.76	0.011	0.015	0.01	0.011	0.039	0.066	917.396	FALSE	FALSE	FALSE	FALSE	FALSE	FALSE	FALSE	FALSE	FALSE	FALSE	FALSE	FALSE	FALSE	FALSE	FALSE	FALSE	FALSE	FALSE	TRUE	FALSE
Anthus campestris	100.892	36.805	4.30388	B16	AVES	PASSERIFORMES	Motacillidae	23	88.8231	b_terr_insectivore	0	1	0	0	0	0	0.76	0.67	0.8	0.76	0.9	0.76	0.011	0.015	0.01	0.011	0.039	0.066	2320.51	FALSE	FALSE	FALSE	FALSE	FALSE	FALSE	FALSE	FALSE	FALSE	FALSE	FALSE	FALSE	FALSE	FALSE	FALSE	FALSE	FALSE	FALSE	TRUE	FALSE
Anthus cervinus	36.7015	12.7757	1.4668	B16	AVES	PASSERIFORMES	Motacillidae	20.9	83.2164	b_terr_insectivore	0	1	0	0	0	0	0.76	0.67	0.8	0.76	0.9	0.76	0.011	0.015	0.01	0.011	0.039	0.066	767.061	FALSE	FALSE	FALSE	FALSE	FALSE	FALSE	FALSE	FALSE	FALSE	FALSE	FALSE	FALSE	FALSE	FALSE	FALSE	FALSE	FALSE	FALSE	TRUE	FALSE
Hemimacronyx chloris	30.7141	9.273	1.39054	B16	AVES	PASSERIFORMES	Motacillidae	25.1	94.2686	b_terr_insectivore	0	1	0	0	0	0	0.76	0.67	0.8	0.76	0.9	0.76	0.011	0.015	0.01	0.011	0.039	0.066	770.923	FALSE	FALSE	FALSE	FALSE	FALSE	FALSE	FALSE	FALSE	FALSE	FALSE	FALSE	FALSE	FALSE	FALSE	FALSE	FALSE	FALSE	FALSE	TRUE	FALSE
Anthus crenatus	27.7107	8.1056	1.43899	B7	AVES	PASSERIFORMES	Motacillidae	30.7	108.126	b_terr_insectivore	0	1	0	0	0	0	0.76	0.67	0.8	0.76	0.9	0.76	0.011	0.015	0.01	0.011	0.039	0.066	850.719	FALSE	FALSE	FALSE	FALSE	FALSE	FALSE	FALSE	FALSE	FALSE	FALSE	FALSE	FALSE	FALSE	FALSE	FALSE	FALSE	FALSE	FALSE	TRUE	FALSE
Anthus hoeschi	23.2739	6.5529	1.10738	B7	AVES	PASSERIFORMES	Motacillidae	27	99.0713	b_terr_insectivore	0	1	0	0	0	0	0.76	0.67	0.8	0.76	0.9	0.76	0.011	0.015	0.01	0.011	0.039	0.066	628.396	FALSE	FALSE	FALSE	FALSE	FALSE	FALSE	FALSE	FALSE	FALSE	FALSE	FALSE	FALSE	FALSE	FALSE	FALSE	FALSE	FALSE	FALSE	TRUE	FALSE
Anthus leucophrys	61.9705	18.8908	2.79649	B16	AVES	PASSERIFORMES	Motacillidae	24.98	93.9615	b_terr_insectivore	0	1	0	0	0	0	0.76	0.67	0.8	0.76	0.9	0.76	0.011	0.015	0.01	0.011	0.039	0.066	1548.02	FALSE	FALSE	FALSE	FALSE	FALSE	FALSE	FALSE	FALSE	FALSE	FALSE	FALSE	FALSE	FALSE	FALSE	FALSE	FALSE	FALSE	FALSE	TRUE	FALSE
Anthus lineiventris	50.6953	15.1947	2.87837	B11	AVES	PASSERIFORMES	Motacillidae	35	118.222	b_terr_insectivore	0	1	0	0	0	0	0.76	0.67	0.8	0.76	0.9	0.76	0.011	0.015	0.01	0.011	0.039	0.066	1774.34	FALSE	FALSE	FALSE	FALSE	FALSE	FALSE	FALSE	FALSE	FALSE	FALSE	FALSE	FALSE	FALSE	FALSE	FALSE	FALSE	FALSE	FALSE	TRUE	FALSE
Anthus melindae	71.0697	19.575	2.98668	B16	AVES	PASSERIFORMES	Motacillidae	22.5	87.5035	b_terr_insectivore	0	1	0	0	0	0	0.76	0.67	0.8	0.76	0.9	0.76	0.011	0.015	0.01	0.011	0.039	0.066	1599.07	FALSE	FALSE	FALSE	FALSE	FALSE	FALSE	FALSE	FALSE	FALSE	FALSE	FALSE	FALSE	FALSE	FALSE	FALSE	FALSE	FALSE	FALSE	TRUE	FALSE
Anthus cinnamomeus	101.348	36.1514	5.43322	B16	AVES	PASSERIFORMES	Motacillidae	32.17	111.626	b_terr_insectivore	0	1	0	0	0	0	0.76	0.67	0.8	0.76	0.9	0.76	0.011	0.015	0.01	0.011	0.039	0.066	3260.36	FALSE	FALSE	FALSE	FALSE	FALSE	FALSE	FALSE	FALSE	FALSE	FALSE	FALSE	FALSE	FALSE	FALSE	FALSE	FALSE	FALSE	FALSE	TRUE	FALSE
Anthus pallidiventris	67.6412	20.3209	3.53588	B16	AVES	PASSERIFORMES	Motacillidae	31	108.845	b_terr_insectivore	0	1	0	0	0	0	0.76	0.67	0.8	0.76	0.9	0.76	0.011	0.015	0.01	0.011	0.039	0.066	2096.88	FALSE	FALSE	FALSE	FALSE	FALSE	FALSE	FALSE	FALSE	FALSE	FALSE	FALSE	FALSE	FALSE	FALSE	FALSE	FALSE	FALSE	FALSE	TRUE	FALSE
Anthus nyassae	166.257	57.284	7.36286	B11	AVES	PASSERIFORMES	Motacillidae	24.3	92.2119	b_terr_insectivore	0	1	0	0	0	0	0.76	0.67	0.8	0.76	0.9	0.76	0.011	0.015	0.01	0.011	0.039	0.066	4040.04	FALSE	FALSE	FALSE	FALSE	FALSE	FALSE	FALSE	FALSE	FALSE	FALSE	FALSE	FALSE	FALSE	FALSE	FALSE	FALSE	FALSE	FALSE	TRUE	FALSE
Anthus similis	160.222	57.284	7.29318	B16	AVES	PASSERIFORMES	Motacillidae	25.3	94.7795	b_terr_insectivore	0	1	0	0	0	0	0.76	0.67	0.8	0.76	0.9	0.76	0.011	0.015	0.01	0.011	0.039	0.066	4053.63	FALSE	FALSE	FALSE	FALSE	FALSE	FALSE	FALSE	FALSE	FALSE	FALSE	FALSE	FALSE	FALSE	FALSE	FALSE	FALSE	FALSE	FALSE	TRUE	FALSE
Anthus sokokensis	76.6087	22.8012	2.44267	B9	AVES	PASSERIFORMES	Motacillidae	15	66.3907	b_terr_insectivore	0	1	0	0	0	0	0.76	0.67	0.8	0.76	0.9	0.76	0.011	0.015	0.01	0.011	0.039	0.066	1149.13	FALSE	FALSE	FALSE	FALSE	FALSE	FALSE	FALSE	FALSE	FALSE	FALSE	FALSE	FALSE	FALSE	FALSE	FALSE	FALSE	FALSE	FALSE	TRUE	FALSE
Anthus trivialis	32.4532	11.2201	1.3979	B11	AVES	PASSERIFORMES	Motacillidae	23.33	89.689	b_terr_insectivore	0	1	0	0	0	0	0.76	0.67	0.8	0.76	0.9	0.76	0.011	0.015	0.01	0.011	0.039	0.066	757.134	FALSE	FALSE	FALSE	FALSE	FALSE	FALSE	FALSE	FALSE	FALSE	FALSE	FALSE	FALSE	FALSE	FALSE	FALSE	FALSE	FALSE	FALSE	TRUE	FALSE
Anthus vaalensis	56.6098	16.7197	2.69351	B16	AVES	PASSERIFORMES	Motacillidae	27	99.0713	b_terr_insectivore	0	1	0	0	0	0	0.76	0.67	0.8	0.76	0.9	0.76	0.011	0.015	0.01	0.011	0.039	0.066	1528.47	FALSE	FALSE	FALSE	FALSE	FALSE	FALSE	FALSE	FALSE	FALSE	FALSE	FALSE	FALSE	FALSE	FALSE	FALSE	FALSE	FALSE	FALSE	TRUE	FALSE
Apalis bamendae	81.388	23.7211	1.85473	B10	AVES	PASSERIFORMES	Cisticolidae	9.16	47.4504	b_arb_insectivore	0	1	0	0	0	0	0.76	0.67	0.8	0.76	0.9	0.76	0.011	0.015	0.01	0.011	0.039	0.066	745.514	FALSE	FALSE	FALSE	FALSE	FALSE	FALSE	FALSE	FALSE	FALSE	FALSE	FALSE	FALSE	FALSE	FALSE	FALSE	FALSE	FALSE	TRUE	FALSE	FALSE
Apalis binotata	78.0732	23.2589	1.64998	B10	AVES	PASSERIFORMES	Cisticolidae	8.2	44.0044	b_arb_insectivore	0	1	0	0	0	0	0.76	0.67	0.8	0.76	0.9	0.76	0.011	0.015	0.01	0.011	0.039	0.066	640.201	FALSE	FALSE	FALSE	FALSE	FALSE	FALSE	FALSE	FALSE	FALSE	FALSE	FALSE	FALSE	FALSE	FALSE	FALSE	FALSE	FALSE	TRUE	FALSE	FALSE
Apalis chapini	55.9889	17.3092	1.24155	B10	AVES	PASSERIFORMES	Cisticolidae	8.8	46.1724	b_arb_insectivore	0	1	0	0	0	0	0.76	0.67	0.8	0.76	0.9	0.76	0.011	0.015	0.01	0.011	0.039	0.066	492.703	FALSE	FALSE	FALSE	FALSE	FALSE	FALSE	FALSE	FALSE	FALSE	FALSE	FALSE	FALSE	FALSE	FALSE	FALSE	FALSE	FALSE	TRUE	FALSE	FALSE
Apalis chariessa	44.2468	12.7247	1.00833	B9	AVES	PASSERIFORMES	Cisticolidae	9.16	47.4504	b_arb_insectivore	0	1	0	0	0	0	0.76	0.67	0.8	0.76	0.9	0.76	0.011	0.015	0.01	0.011	0.039	0.066	405.301	FALSE	FALSE	FALSE	FALSE	FALSE	FALSE	FALSE	FALSE	FALSE	FALSE	FALSE	FALSE	FALSE	FALSE	FALSE	FALSE	FALSE	TRUE	FALSE	FALSE
Apalis chirindensis	41.024	12.7943	0.895572	B9	AVES	PASSERIFORMES	Cisticolidae	8.6	45.4551	b_arb_insectivore	0	1	0	0	0	0	0.76	0.67	0.8	0.76	0.9	0.76	0.011	0.015	0.01	0.011	0.039	0.066	352.807	FALSE	FALSE	FALSE	FALSE	FALSE	FALSE	FALSE	FALSE	FALSE	FALSE	FALSE	FALSE	FALSE	FALSE	FALSE	FALSE	FALSE	TRUE	FALSE	FALSE
Apalis alticola	108.974	36.8537	3.0017	B10	AVES	PASSERIFORMES	Cisticolidae	12.1	57.3543	b_arb_insectivore	0	1	0	0	0	0	0.76	0.67	0.8	0.76	0.9	0.76	0.011	0.015	0.01	0.011	0.039	0.066	1318.58	FALSE	FALSE	FALSE	FALSE	FALSE	FALSE	FALSE	FALSE	FALSE	FALSE	FALSE	FALSE	FALSE	FALSE	FALSE	FALSE	FALSE	TRUE	FALSE	FALSE
Apalis cinerea	105.02	36.8537	2.51981	B10	AVES	PASSERIFORMES	Cisticolidae	9.88	49.9596	b_arb_insectivore	0	1	0	0	0	0	0.76	0.67	0.8	0.76	0.9	0.76	0.011	0.015	0.01	0.011	0.039	0.066	1037.59	FALSE	FALSE	FALSE	FALSE	FALSE	FALSE	FALSE	FALSE	FALSE	FALSE	FALSE	FALSE	FALSE	FALSE	FALSE	FALSE	FALSE	TRUE	FALSE	FALSE
Apalis flavida	85.3114	29.7605	1.80145	B11	AVES	PASSERIFORMES	Cisticolidae	8.19	43.9679	b_arb_insectivore	0	1	0	0	0	0	0.76	0.67	0.8	0.76	0.9	0.76	0.011	0.015	0.01	0.011	0.039	0.066	698.7	FALSE	FALSE	FALSE	FALSE	FALSE	FALSE	FALSE	FALSE	FALSE	FALSE	FALSE	FALSE	FALSE	FALSE	FALSE	FALSE	FALSE	TRUE	FALSE	FALSE
Apalis flavocincta	87.4702	29.7605	1.84703	B15	AVES	PASSERIFORMES	Cisticolidae	8.19	43.9679	b_arb_insectivore	0	1	0	0	0	0	0.76	0.67	0.8	0.76	0.9	0.76	0.011	0.015	0.01	0.011	0.039	0.066	716.381	FALSE	FALSE	FALSE	FALSE	FALSE	FALSE	FALSE	FALSE	FALSE	FALSE	FALSE	FALSE	FALSE	FALSE	FALSE	FALSE	FALSE	TRUE	FALSE	FALSE
Apalis flavigularis	44.4212	13.0669	1.15237	B10	AVES	PASSERIFORMES	Cisticolidae	11.08	54.0158	b_arb_insectivore	0	1	0	0	0	0	0.76	0.67	0.8	0.76	0.9	0.76	0.011	0.015	0.01	0.011	0.039	0.066	492.187	FALSE	FALSE	FALSE	FALSE	FALSE	FALSE	FALSE	FALSE	FALSE	FALSE	FALSE	FALSE	FALSE	FALSE	FALSE	FALSE	FALSE	TRUE	FALSE	FALSE
Apalis fuscigularis	52.0952	14.9511	1.34479	B10	AVES	PASSERIFORMES	Cisticolidae	11	53.7499	b_arb_insectivore	0	1	0	0	0	0	0.76	0.67	0.8	0.76	0.9	0.76	0.011	0.015	0.01	0.011	0.039	0.066	573.047	FALSE	FALSE	FALSE	FALSE	FALSE	FALSE	FALSE	FALSE	FALSE	FALSE	FALSE	FALSE	FALSE	FALSE	FALSE	FALSE	FALSE	TRUE	FALSE	FALSE
Apalis goslingi	73.9795	22.8227	1.56346	B10	AVES	PASSERIFORMES	Cisticolidae	8.2	44.0044	b_arb_insectivore	0	1	0	0	0	0	0.76	0.67	0.8	0.76	0.9	0.76	0.011	0.015	0.01	0.011	0.039	0.066	606.632	FALSE	FALSE	FALSE	FALSE	FALSE	FALSE	FALSE	FALSE	FALSE	FALSE	FALSE	FALSE	FALSE	FALSE	FALSE	FALSE	FALSE	TRUE	FALSE	FALSE
Apalis jacksoni	57.6747	19.894	1.26901	B10	AVES	PASSERIFORMES	Cisticolidae	8.7	45.8144	b_arb_insectivore	0	1	0	0	0	0	0.76	0.67	0.8	0.76	0.9	0.76	0.011	0.015	0.01	0.011	0.039	0.066	501.77	FALSE	FALSE	FALSE	FALSE	FALSE	FALSE	FALSE	FALSE	FALSE	FALSE	FALSE	FALSE	FALSE	FALSE	FALSE	FALSE	FALSE	TRUE	FALSE	FALSE
Apalis karamojae	62.4332	18.0108	1.427	B15	AVES	PASSERIFORMES	Cisticolidae	9.2	47.5914	b_arb_insectivore	0	1	0	0	0	0	0.76	0.67	0.8	0.76	0.9	0.76	0.011	0.015	0.01	0.011	0.039	0.066	574.385	FALSE	FALSE	FALSE	FALSE	FALSE	FALSE	FALSE	FALSE	FALSE	FALSE	FALSE	FALSE	FALSE	FALSE	FALSE	FALSE	FALSE	TRUE	FALSE	FALSE
Apalis lynesi	47.2985	14.1224	1.25103	B10	AVES	PASSERIFORMES	Cisticolidae	11.4	55.0734	b_arb_insectivore	0	1	0	0	0	0	0.76	0.67	0.8	0.76	0.9	0.76	0.011	0.015	0.01	0.011	0.039	0.066	539.203	FALSE	FALSE	FALSE	FALSE	FALSE	FALSE	FALSE	FALSE	FALSE	FALSE	FALSE	FALSE	FALSE	FALSE	FALSE	FALSE	FALSE	TRUE	FALSE	FALSE
Apalis melanocephala	70.3086	21.6822	1.55909	B10	AVES	PASSERIFORMES	Cisticolidae	8.8	46.1724	b_arb_insectivore	0	1	0	0	0	0	0.76	0.67	0.8	0.76	0.9	0.76	0.011	0.015	0.01	0.011	0.039	0.066	618.716	FALSE	FALSE	FALSE	FALSE	FALSE	FALSE	FALSE	FALSE	FALSE	FALSE	FALSE	FALSE	FALSE	FALSE	FALSE	FALSE	FALSE	TRUE	FALSE	FALSE
Apalis nigriceps	82.5265	23.5749	1.77295	B10	AVES	PASSERIFORMES	Cisticolidae	8.4	44.7325	b_arb_insectivore	0	1	0	0	0	0	0.76	0.67	0.8	0.76	0.9	0.76	0.011	0.015	0.01	0.011	0.039	0.066	693.222	FALSE	FALSE	FALSE	FALSE	FALSE	FALSE	FALSE	FALSE	FALSE	FALSE	FALSE	FALSE	FALSE	FALSE	FALSE	FALSE	FALSE	TRUE	FALSE	FALSE
Apalis personata	114.264	39.9089	2.94963	B9	AVES	PASSERIFORMES	Cisticolidae	11	53.7499	b_arb_insectivore	0	1	0	0	0	0	0.76	0.67	0.8	0.76	0.9	0.76	0.011	0.015	0.01	0.011	0.039	0.066	1256.91	FALSE	FALSE	FALSE	FALSE	FALSE	FALSE	FALSE	FALSE	FALSE	FALSE	FALSE	FALSE	FALSE	FALSE	FALSE	FALSE	FALSE	TRUE	FALSE	FALSE
Apalis kaboboensis	109.282	37.5826	2.34585	B10	AVES	PASSERIFORMES	Cisticolidae	8.39	44.6963	b_arb_insectivore	0	1	0	0	0	0	0.76	0.67	0.8	0.76	0.9	0.76	0.011	0.015	0.01	0.011	0.039	0.066	916.878	FALSE	FALSE	FALSE	FALSE	FALSE	FALSE	FALSE	FALSE	FALSE	FALSE	FALSE	FALSE	FALSE	FALSE	FALSE	FALSE	FALSE	TRUE	FALSE	FALSE
Apalis porphyrolaema	109.246	37.5826	2.34508	B9	AVES	PASSERIFORMES	Cisticolidae	8.39	44.6963	b_arb_insectivore	0	1	0	0	0	0	0.76	0.67	0.8	0.76	0.9	0.76	0.011	0.015	0.01	0.011	0.039	0.066	916.576	FALSE	FALSE	FALSE	FALSE	FALSE	FALSE	FALSE	FALSE	FALSE	FALSE	FALSE	FALSE	FALSE	FALSE	FALSE	FALSE	FALSE	TRUE	FALSE	FALSE
Apalis ruddi	41.2118	12.9519	0.975836	B10	AVES	PASSERIFORMES	Cisticolidae	9.69	49.3033	b_arb_insectivore	0	1	0	0	0	0	0.76	0.67	0.8	0.76	0.9	0.76	0.011	0.015	0.01	0.011	0.039	0.066	399.343	FALSE	FALSE	FALSE	FALSE	FALSE	FALSE	FALSE	FALSE	FALSE	FALSE	FALSE	FALSE	FALSE	FALSE	FALSE	FALSE	FALSE	TRUE	FALSE	FALSE
Apalis argentea	78.5166	23.7853	1.80787	B9	AVES	PASSERIFORMES	Cisticolidae	9.3	47.9431	b_arb_insectivore	0	1	0	0	0	0	0.76	0.67	0.8	0.76	0.9	0.76	0.011	0.015	0.01	0.011	0.039	0.066	730.204	FALSE	FALSE	FALSE	FALSE	FALSE	FALSE	FALSE	FALSE	FALSE	FALSE	FALSE	FALSE	FALSE	FALSE	FALSE	FALSE	FALSE	TRUE	FALSE	FALSE
Apalis rufogularis	78.9557	23.7853	1.68798	B9	AVES	PASSERIFORMES	Cisticolidae	8.34	44.5147	b_arb_insectivore	0	1	0	0	0	0	0.76	0.67	0.8	0.76	0.9	0.76	0.011	0.015	0.01	0.011	0.039	0.066	658.49	FALSE	FALSE	FALSE	FALSE	FALSE	FALSE	FALSE	FALSE	FALSE	FALSE	FALSE	FALSE	FALSE	FALSE	FALSE	FALSE	FALSE	TRUE	FALSE	FALSE
Apalis sharpii	82.1488	24.3893	1.8061	B10	AVES	PASSERIFORMES	Cisticolidae	8.69	45.7785	b_arb_insectivore	0	1	0	0	0	0	0.76	0.67	0.8	0.76	0.9	0.76	0.011	0.015	0.01	0.011	0.039	0.066	713.873	FALSE	FALSE	FALSE	FALSE	FALSE	FALSE	FALSE	FALSE	FALSE	FALSE	FALSE	FALSE	FALSE	FALSE	FALSE	FALSE	FALSE	TRUE	FALSE	FALSE
Apalis thoracica	55.6813	20.0733	1.44447	B10	AVES	PASSERIFORMES	Cisticolidae	11.08	54.0158	b_arb_insectivore	0	1	0	0	0	0	0.76	0.67	0.8	0.76	0.9	0.76	0.011	0.015	0.01	0.011	0.039	0.066	616.948	FALSE	FALSE	FALSE	FALSE	FALSE	FALSE	FALSE	FALSE	FALSE	FALSE	FALSE	FALSE	FALSE	FALSE	FALSE	FALSE	FALSE	TRUE	FALSE	FALSE
Apaloderma aequatoriale	48.6489	14.6849	4.21786	B9	AVES	TROGONIFORMES	Trogonidae	67.7	185.276	b_arb_insectivore	0	1	0	0	0	0	0.78	0.75	0.63	0.78	0.94	0.44	0.093	0.17	0.14	0.093	0.11	0.15	3293.53	FALSE	FALSE	FALSE	FALSE	FALSE	FALSE	FALSE	FALSE	FALSE	FALSE	FALSE	FALSE	FALSE	FALSE	FALSE	FALSE	FALSE	TRUE	FALSE	FALSE
Apaloderma narina	48.0101	16.3355	4.16205	B10	AVES	TROGONIFORMES	Trogonidae	67.69	185.258	b_arb_insectivore	0	1	0	0	0	0	0.78	0.75	0.63	0.78	0.94	0.44	0.093	0.17	0.14	0.093	0.11	0.15	3249.81	FALSE	FALSE	FALSE	FALSE	FALSE	FALSE	FALSE	FALSE	FALSE	FALSE	FALSE	FALSE	FALSE	FALSE	FALSE	FALSE	FALSE	TRUE	FALSE	FALSE
Apaloderma vittatum	48.9661	14.9662	3.68528	B9	AVES	TROGONIFORMES	Trogonidae	55	160.833	b_arb_insectivore	0	1	0	0	0	0	0.78	0.75	0.63	0.78	0.94	0.44	0.093	0.17	0.14	0.093	0.11	0.15	2693.14	FALSE	FALSE	FALSE	FALSE	FALSE	FALSE	FALSE	FALSE	FALSE	FALSE	FALSE	FALSE	FALSE	FALSE	FALSE	FALSE	FALSE	TRUE	FALSE	FALSE
Aplopelia larvata	64.4798	22.7799	12.1669	B9	AVES	COLUMBIFORMES	Columbidae	155	325.691	b_granivore	0	0	0	0	1	0	0.78	0.75	0.63	0.78	0.94	0.44	0.093	0.17	0.14	0.093	0.11	0.15	9994.37	FALSE	FALSE	FALSE	FALSE	FALSE	FALSE	FALSE	FALSE	FALSE	FALSE	FALSE	FALSE	FALSE	TRUE	FALSE	FALSE	FALSE	FALSE	FALSE	FALSE
Apus affinis	53.7558	16.3817	2.20581	B5	AVES	CAPRIMULGIFORMES	Apodidae	22.57	87.6888	b_aerial_feeder	0	1	0	0	0	0	0.78	0.75	0.63	0.78	0.94	0.44	0.093	0.17	0.14	0.093	0.11	0.15	1213.27	FALSE	FALSE	FALSE	FALSE	FALSE	FALSE	FALSE	FALSE	FALSE	FALSE	FALSE	FALSE	FALSE	FALSE	FALSE	FALSE	TRUE	FALSE	FALSE	FALSE
[truncated: 1,810 more rows]
[truncated: 15 more columns]
